# Supplementary material for: Integrative Data Mining Highlights Candidate Genes for Monogenic Myopathies
Source: PLoS One. 2014 Oct 29;9(10):e110888. doi: 10.1371/journal.pone.0110888 (PMC4213015; doi:10.1371/journal.pone.0110888)
Supplement: Table S1 — Breakdown of descriptor terms for every domain of each disease group, with corresponding calculated weights. (XLSX) [file pone.0110888.s001.xlsx]

## Sheet: Table S1
Muscular Dystrophy
GO id	GO Terms	Weight	HP id	Human Phenotype Term	Weight	MP id	Mouse Phenotype Term	Weight	id	Interactions Term	Weight
GO:0042383	sarcolemma	16	HP:0003560	Muscular dystrophy	7	MP:0000752	dystrophic muscle	7		Striated Muscle Contraction	16
GO:0016010	dystrophin-associated glycoprotein complex	16	HP:0011021	Abnormality of circulating enzyme level	7	MP:0002269	muscular atrophy	7		Muscle contraction	16
GO:0043292	contractile fiber	16	HP:0003236	Elevated serum creatine phosphokinase	7	MP:0009404	centrally nucleated skeletal muscle fibers	7		Telomere clustering at the nuclear membrane	16
GO:0007517	muscle organ development	16	HP:0010876	Abnormality of circulating protein level	7	MP:0003084	abnormal skeletal muscle fiber morphology	7		Meiotic Synapsis	16
GO:0044449	contractile fiber part	16	HP:0003701	Proximal muscle weakness	7	MP:0003852	skeletal muscle necrosis	7		Meiosis	16
GO:0030016	myofibril	16	HP:0001430	Abnormality of the calf musculature	7	MP:0000749	muscle degeneration	7		Chromosome Maintenance	16
GO:0061061	muscle structure development	16	HP:0001324	Muscle weakness	7	MP:0000759	abnormal skeletal muscle morphology	7		Apoptotic cleavage of cellular proteins	16
GO:0016011	dystroglycan complex	16	HP:0011805	Abnormality of muscle morphology	7	MP:0009398	abnormal skeletal muscle fiber size	7		Inhibition of Host mRNA Processing and RNA Silencing	16
GO:0030017	sarcomere	16	HP:0003458	EMG myopathic abnormalities	7	MP:0004087	abnormal muscle fiber morphology	7		Apoptotic execution phase	16
GO:0030018	Z disc	16	HP:0001437	Abnormality of the musculature of the lower limbs	7	MP:0010090	increased circulating creatine kinase level	7		Synthesis of dolichyl-phosphate mannose	16
GO:0031674	I band	16	HP:0009127	Abnormality of the musculature of the limbs	7	MP:0010089	abnormal circulating creatine kinase level	7		Breakdown of the nuclear lamina	16
GO:0016012	sarcoglycan complex	16	HP:0003797	Limb-girdle muscle atrophy	7	MP:0009414	skeletal muscle fiber necrosis	7		NS1 Mediated Effects on Host Pathways	16
GO:0006936	muscle contraction	16	HP:0003457	Abnormal EMG findings	7	MP:0003358	abnormal hypaxial muscle morphology	7		Host Interactions with Influenza Factors	16
GO:0007010	cytoskeleton organization	16	HP:0003198	Myopathy	7	MP:0004121	abnormal sarcolemma morphology	7	IPR018159	Spectrin/alpha-actinin	16
GO:0008092	cytoskeletal protein binding	16	HP:0006785	Limb-girdle muscular dystrophy	7	MP:0009403	increased variability of skeletal muscle fiber size	7	IPR006875	Sarcoglycan complex subunit protein	16
GO:0003012	muscle system process	16	HP:0001469	Abnormality of the musculature of the pelvis	7	MP:0005330	cardiomyopathy	7	IPR001715	Calponin homology domain	16
GO:0003779	actin binding	16	HP:0001445	Abnormality of the hip-girdle musculature	7	MP:0003083	abnormal tibialis anterior morphology	7	IPR022613	Calmodulin-regulated spectrin-associated protein, CH domain	16
GO:0030048	actin filament-based movement	16	HP:0003703	Calf hypertrophy	7	MP:0009415	skeletal muscle degeneration	7	IPR003342	Glycosyl transferase, family 39	16
GO:0045214	sarcomere organization	16	HP:0011804	Abnormality of muscle physiology	7	MP:0003141	cardiac fibrosis	7	IPR007074	LicD	16
GO:0006493	protein O-linked glycosylation	16	HP:0003202	Amyotrophy	7	MP:0009400	decreased skeletal muscle fiber size	7	IPR005326	Plectin/S10, N-terminal	16
GO:0030239	myofibril assembly	16	HP:0002981	Abnormality of the calves	7	MP:0006085	myocardial necrosis	7	IPR006644	Dystroglycan-type cadherin-like	16
GO:0030049	muscle filament sliding	16	HP:0009025	Increased connective tissue	7	MP:0009399	increased skeletal muscle fiber size	7	IPR002017	Spectrin repeat	16
GO:0033275	actin-myosin filament sliding	16	HP:0001435	Abnormality of the shoulder girdle musculature	7	MP:0003082	abnormal gastrocnemius morphology	7	IPR012315	Klarsicht/ANC-1/syne-1 homology	16
GO:0070252	actin-mediated cell contraction	16	HP:0003325	Limb-girdle muscle weakness	7	MP:0002795	dilated cardiomyopathy	7	IPR001101	Plectin repeat	16
GO:0006998	nuclear envelope organization	8	HP:0003551	Difficulty climbing stairs	4	MP:0003081	abnormal soleus morphology	7	IPR016093	MIR motif	16
GO:0031032	actomyosin structure organization	8	HP:0001644	Dilated cardiomyopathy	4	MP:0009458	abnormal skeletal muscle size	7	IPR003608	MIR	16
GO:0006997	nucleus organization	8	HP:0003043	Abnormality of the shoulder	4	MP:0001570	abnormal circulating enzyme level	7	IPR000047	Helix-turn-helix motif	16
GO:0000030	mannosyltransferase activity	8	HP:0003749	Pelvic girdle muscle weakness	4	MP:0009419	skeletal muscle fibrosis	4	IPR016344	Dystrophin/utrophin	16
GO:0030055	cell-substrate junction	8	HP:0003547	Shoulder girdle muscle weakness	4	MP:0000748	progressive muscle weakness	4	IPR004139	Glycosyl transferase, family 13	16
GO:0009101	glycoprotein biosynthetic process	8	HP:0001446	Abnormality of the musculature of the upper limbs	4	MP:0005329	abnormal cardiac muscle morphology	4	IPR008908	Sarcoglycan alphaepsilon	16
GO:0005640	nuclear outer membrane	8	HP:0011007	Age of onset	4	MP:0010545	abnormal heart layer morphology	4	IPR012560	Ferlin A-domain	16
GO:0055001	muscle cell development	8	HP:0001638	Cardiomyopathy	4	MP:0009402	decreased skeletal muscle fiber diameter	4	IPR001612	Caveolin	16
GO:0034504	protein localization to nucleus	8	HP:0001637	Abnormality of the myocardium	4	MP:0004817	abnormal skeletal muscle mass	4	IPR006614	Peroxin/Ferlin domain	16
GO:0030241	skeletal muscle myosin thick filament assembly	8	HP:0002814	Abnormality of the lower limbs	4	MP:0009412	skeletal muscle fiber degeneration	4	IPR012561	Ferlin B-domain	16
GO:0071688	striated muscle myosin thick filament assembly	8	HP:0001371	Contractures	4	MP:0000747	muscle weakness	4	IPR012968	FerIin domain	16
GO:0048769	sarcomerogenesis	8	HP:0001288	Gait disturbance	4	MP:0005319	abnormal enzyme/ coenzyme level	4	IPR001322	Lamin Tail Domain	16
GO:0042692	muscle cell differentiation	8	HP:0003724	Shoulder girdle muscle atrophy	4	MP:0000751	myopathy	4	IPR016044	Filament	16
GO:0004169	dolichyl-phosphate-mannose-protein mannosyltransferase activity	8	HP:0003741	Congenital muscular dystrophy	4	MP:0003954	abnormal Reichert s membrane	4	IPR015154	EF-hand domain, type 2	16
GO:0009100	glycoprotein metabolic process	8	HP:0004302	Functional motor problems.	4	MP:0000278	abnormal myocardial fiber morphology	4	IPR015153	EF-hand domain, type 1	16
GO:0031034	myosin filament assembly	8	HP:0003326	Myalgia	4	MP:0010630	abnormal cardiac muscle tissue morphology	4	IPR006821	Intermediate filament head, DNA-binding domain	16
GO:0043413	macromolecule glycosylation	8	HP:0003391	Gower sign	4	MP:0004937	dilated heart	4	IPR013598	Exportin-1/Importin-beta-like	16
GO:0006486	protein glycosylation	8	HP:0001771	Achilles tendon contractures	4	MP:0009406	decreased skeletal muscle fiber number	4	IPR011015	LEM-like domain	16
GO:0005912	adherens junction	8	HP:0003805	Rimmed vacuoles	4	MP:0005608	cardiac interstitial fibrosis	4	IPR003887	Lamino-associated polypeptide 2/emerin	16
GO:0055013	cardiac muscle cell development	8	HP:0002564	Cardiac malformation	4	MP:0004233	abnormal muscle weight	4	IPR001258	NHL repeat	16
GO:0055006	cardiac cell development	8	HP:0003324	Generalized muscle weakness	4	MP:0003398	increased skeletal muscle size	4	IPR013017	NHL repeat, subgroup	16
GO:0030240	skeletal muscle thin filament assembly	8	HP:0002813	Abnormality of the extremities	4	MP:0002279	abnormal diaphragm morphology	4	IPR015919	Cadherin-like	16
GO:0090286	cytoskeletal anchoring at nuclear membrane	8	HP:0010628	Facial muscle weakness	4	MP:0010508	abnormal heart electrocardiography waveform feature	4	IPR007632	Anoctamin/TMEM 16	16
GO:0031033	myosin filament organization	8	HP:0010827	Abnormality of the seventh cranial nerve	4	MP:0004566	myocardial fiber degeneration	4	IPR022683	Peptidase C2, calpain, domain III	16
GO:0045121	membrane raft	8	HP:0005109	Abnormality of the Achilles tendon	4	MP:0003898	abnormal QRS complex	4	IPR022682	Peptidase C2, calpain, large subunit, domain III	16
GO:0051146	striated muscle cell differentiation	8	HP:0011675	Arrhythmia	4	MP:0003950	abnormal plasma membrane morphology	4	IPR022684	Peptidase C2, calpain family	16
GO:0034992	microtubule organizing center attachment site	8	HP:0001627	Cardiac abnormality	4	MP:0005620	abnormal muscle contractility	4	IPR001300	Peptidase C2, calpain, catalytic domain	16
GO:0034993	SUN-KASH complex	8	HP:0004303	Abnormality of muscle fibers	4	MP:0003137	abnormal impulse conducting system conduction	4	REACT_17890	Z Disk Complex [cytosol]	16
GO:0070085	glycosylation	8	HP:0003677	Slow progression	4	MP:0004262	abnormal physical strength	4	REACT_17110	Calcium Bound Sarcomere Protein Complex [cytosol]	16
GO:0014866	skeletal myofibril assembly	8	HP:0002355	Difficulty walking	4	MP:0010240	decreased skeletal muscle size	4	REACT_18068	ATP:Calcium Bound Sarcomere Protein Complex [cytosol]	16
GO:0016044	cellular membrane organization	8	HP:0100261	Abnormality of the tendons	4	MP:0002332	abnormal exercise endurance	4	REACT_17721	Inactive Sarcomere Protein Complex [cytosol]	16
GO:0061024	membrane organization	8	HP:0003557	Increased variability in muscle fiber size	4	MP:0000266	abnormal cardiac morphology	4	REACT_17580	ADP:Calcium Bound Sarcomere Protein Complex [cytosol]	16
GO:0050998	nitric-oxide synthase binding	8	HP:0000301	Abnormality of facial musculature	4	MP:0004818	increased skeletal muscle mass	4	REACT_76658	Telomere Attachment Plate [nuclear envelope]	16
GO:0010927	cellular component assembly involved in morphogenesis	8	HP:0006824	Cranial nerve paralysis	4	MP:0004819	decreased skeletal muscle mass	4	REACT_21067	Integrin alpha 6:beta 4:Plectin complex [plasma membrane]	16
GO:0005925	focal adhesion	8	HP:0011799	Abnormality of facial soft tissue	4	MP:0010559	heart block	4	REACT_3881	dolichyl-phosphate mannosyltransferase [endoplasmic reticulum membrane]	16
GO:0030056	hemidesmosome	8	HP:0007126	Proximal amyotrophy	4	MP:0011203	abnormal parietal yolk sac morphology	4	REACT_21046	Integrin alpha6:beta4:Plectin:BP180 complex [plasma membrane]	16
GO:0055002	striated muscle cell development	8	HP:0003707	Calf muscle pseudohypertrophy	4	MP:0010106	abnormal circulating pyruvate kinase level	4	REACT_20915	Integrin alpha 6:beta 4:Plectin:BP180:Laminin-322 complex [plasma membrane]	16
GO:0005924	cell-substrate adherens junction	8	HP:0001291	Abnormality of the cranial nerves	4	MP:0004150	absent caveolae	4	REACT_3436	upstream mRNA fragment:CPSF:PAP:PABPN1 complex [nucleoplasm]	16
GO:0048739	cardiac muscle fiber development	8	HP:0008366	Contractures involving the joints of the feet	4	MP:0000750	abnormal muscle regeneration	4	REACT_20979	BP230:BP180:Plectin:integrin alpha 6 beta 4:Laminin 332 [plasma membrane]	16
GO:0033365	protein localization to organelle	8	HP:0000467	Neck muscle weakness	4	MP:0005416	abnormal circulating protein level	4	REACT_21118	CD151:BP230:BP180:Plectin:Integrin alpha 6 beta 4: Laminin [plasma membrane]	16
GO:0051393	alpha-actinin binding	8	HP:0008994	Proximal muscle weakness in lower limbs	4	MP:0009413	skeletal muscle fiber atrophy	4			1024
GO:0040023	establishment of nucleus localization	8	HP:0003691	Scapular winging	4	MP:0010053	decreased grip strength	4
GO:0055007	cardiac muscle cell differentiation	8	HP:0002450	Abnormality of the motor neurons	4	MP:0005294	abnormal heart ventricle morphology	4
GO:0014706	striated muscle tissue development	8	HP:0001315	Reduced reflexes	4	MP:0001515	abnormal grip strength	4
GO:0043034	costamere	8	HP:0002515	Waddling gait	4	MP:0009420	skeletal muscle endomysial fibrosis	4
GO:0042805	actinin binding	8	HP:0001367	Abnormality of the joints	4	MP:0004510	myositis	4
GO:0016323	basolateral plasma membrane	8	HP:0002460	Distal muscle weakness	4	MP:0000069	kyphoscoliosis	4
GO:0005635	nuclear envelope	8	HP:0002939	Lordosis	4	MP:0010392	prolonged QRS complex duration	4
GO:0031581	hemidesmosome assembly	8	HP:0003377	Foot drop	4	MP:0002972	abnormal cardiac muscle contractility	4
GO:0060537	muscle tissue development	8	HP:0011025	Abnormality of cardiovascular system physiology	4	MP:0010636	bundle branch block	4
GO:0016758	transferase activity, transferring hexosyl groups	8	HP:0001436	Abnormality of the foot musculature	4	MP:0010560	intraventricular block	4
GO:0055003	cardiac myofibril assembly	8	HP:0009810	Abnormality of the joints of the upper limbs	4	MP:0003896	prolonged PQ interval	4
GO:0007512	adult heart development	4	HP:0001265	Hyporeflexia	4	MP:0001053	abnormal neuromuscular synapse	4
GO:0031965	nuclear membrane	4	HP:0003621	Juvenile onset	4	MP:0009417	skeletal muscle atrophy	4
GO:0043409	negative regulation of MAPK cascade	4	HP:0001692	Atrial arrhythmias	4	MP:0008469	abnormal protein level	4
GO:0046716	muscle cell homeostasis	4	HP:0003690	Limb muscle weakness	4	MP:0010632	cardiac muscle necrosis	4
GO:0006941	striated muscle contraction	4	HP:0003712	Muscle hypertrophy	2	MP:0009461	skeletal muscle hypertrophy	2
GO:0006921	cellular component disassembly involved in apoptotic process	4	HP:0001284	Areflexia	2	MP:0003901	abnormal PQ interval	2
GO:0051647	nucleus localization	4	HP:0001339	Lissencephaly	2	MP:0004246	abnormal extensor digitorum longus morphology	2
GO:0051235	maintenance of location	4	HP:0004755	Supraventricular tachyarrhythmias	2	MP:0003199	muscle calcification	2
GO:0048747	muscle fiber development	4	HP:0005115	Supraventricular arrhythmia	2	MP:0005598	decreased ventricle muscle contractility	2
GO:0035051	cardiac cell differentiation	4	HP:0001626	Abnormality of the cardiovascular system	2	MP:0010519	atrioventricular block	2
GO:0045111	intermediate filament cytoskeleton	4	HP:0011006	Abnormality of the musculature of the neck	2	MP:0002753	dilated left ventricle	2
GO:0030315	T-tubule	4	HP:0003704	Scapuloperoneal weakness	2	MP:0000316	cellular necrosis	2
GO:0032507	maintenance of protein location in cell	4	HP:0008661	Urethral stenosis	2	MP:0003397	increased muscle weight	2
GO:0006606	protein import into nucleus	4	HP:0001699	Sudden death	2	MP:0004857	abnormal heart weight	2
GO:0051170	nuclear import	4	HP:0003552	Muscle stiffness	2	MP:0001051	abnormal somatic motor system morphology	2
GO:0003009	skeletal muscle contraction	4	HP:0002522	Areflexia in lower limbs	2	MP:0000790	abnormal stratification in cerebral cortex	2
GO:0043621	protein self-association	4	HP:0000464	Abnormality of the neck	2	MP:0009410	abnormal skeletal muscle satellite cell proliferation	2
GO:0016757	transferase activity, transferring glycosyl groups	4	HP:0005750	Contractures of lower limbs	2	MP:0005140	decreased cardiac muscle contractility	2
GO:0048147	negative regulation of fibroblast proliferation	4	HP:0100022	Abnormality of movement	2	MP:0006141	abnormal atrioventricular node conduction	2
GO:0051651	maintenance of location in cell	4	HP:0001635	Congestive heart failure	2	MP:0009401	increased skeletal muscle fiber diameter	2
GO:0045185	maintenance of protein location	4	HP:0010548	Percussion myotonia	2	MP:0006009	abnormal neuronal migration	2
GO:0010741	negative regulation of intracellular protein kinase cascade	4	HP:0003438	Absent ankle reflexes	2	MP:0002837	dystrophic cardiac calcinosis	2
GO:0006913	nucleocytoplasmic transport	4	HP:0003376	Steppage gait	2	MP:0010237	abnormal skeletal muscle weight	2
GO:0051169	nuclear transport	4	HP:0000782	Abnormality of the scapulae	2	MP:0002834	decreased heart weight	2
GO:0048738	cardiac muscle tissue development	4	HP:0000765	Abnormality of the thorax	2	MP:0003851	skeletal muscle interstitial fibrosis	2
GO:0031968	organelle outer membrane	4	HP:0002311	Incoordination	2	MP:0003921	abnormal left ventricle morphology	2
GO:0005637	nuclear inner membrane	4	HP:0003555	Muscle fiber splitting	2	MP:0008022	dilated heart ventricles	2
GO:0003015	heart process	4	HP:0003306	Spinal rigidity	2	MP:0001405	impaired coordination	2
GO:0060047	heart contraction	4	HP:0001302	Pachygyria	2	MP:0010520	sinoatrial block	2
GO:0050879	multicellular organismal movement	4	HP:0003577	Onset at birth	2	MP:0009538	abnormal synapse morphology	2
GO:0050881	musculoskeletal movement	4	HP:0009121	Abnormality of the axial skeleton	2	MP:0006267	abnormal intercalated disc morphology	2
GO:0017038	protein import	4	HP:0003678	Rapidly progressive	2	MP:0004174	abnormal spine curvature	2
GO:0009925	basal plasma membrane	4	HP:0003593	Early onset	2	MP:0000738	impaired muscle contractility	2
GO:0060048	cardiac muscle contraction	4	HP:0003738	Exercise-induced myalgia	2	MP:0008772	enlarged heart ventricle	2
GO:0032947	protein complex scaffold	4	HP:0002293	Alopecia of scalp	2	MP:0002655	abnormal keratinocyte morphology	2
GO:0042598	vesicular fraction	4	HP:0003581	Onset in adulthood	2	MP:0005137	increased growth hormone level	2
GO:0031594	neuromuscular junction	4	HP:0007340	Lower limb muscle weakness	2	MP:0004567	decreased myocardial fiber number	2
GO:0045178	basal part of cell	4	HP:0003687	Centralized nuclei	2	MP:0001513	limb grasping	2
GO:0016529	sarcoplasmic reticulum	4	HP:0002817	Abnormality of the upper limbs	2	MP:0004232	decreased muscle weight	2
GO:0005913	cell-cell adherens junction	4	HP:0010674	Abnormality of the curvature of the vertebral collumn	2	MP:0005404	abnormal axon morphology	2
GO:0055008	cardiac muscle tissue morphogenesis	4	HP:0003418	Back pain	2	MP:0002652	thin myocardial wall	2
GO:0016528	sarcoplasm	4	HP:0002359	Frequent falls	2	MP:0001078	abnormal phrenic nerve	2
GO:0060415	muscle tissue morphogenesis	4	HP:0002600	Hyporeflexia of lower limbs	2	MP:0000812	abnormal dentate gyrus morphology	2
GO:0051153	regulation of striated muscle cell differentiation	4	HP:0002643	Neonatal respiratory distress	2	MP:0003091	abnormal cell migration	2
GO:0030175	filopodium	4	HP:0008066	Abnormal blistering of the skin	2	MP:0003045	fibrosis	2
GO:0007044	cell-substrate junction assembly	4	HP:0001662	Bradycardia	2	MP:0003648	abnormal radial glial cell morphology	2
GO:0030334	regulation of cell migration	4	HP:0002486	Myotonia	2	MP:0005406	abnormal heart size	2
GO:0048644	muscle organ morphogenesis	4	HP:0001805	Thickened nails	2	MP:0005412	vascular stenosis	2
GO:0044262	cellular carbohydrate metabolic process	4	HP:0001711	Left ventricular abnormality	2	MP:0006142	abnormal sinoatrial node conduction	2
GO:0001756	somitogenesis	4	HP:0008772	Aplasia/Hypoplasia of the outer ear	2	MP:0005592	abnormal vascular smooth muscle morphology	2
GO:0005901	caveola	4	HP:0008771	Aplasia/Hypoplasia affecting the ears	2	MP:0000274	enlarged heart	2
	Maximum score	1004	HP:0008551	Underdeveloped ears	2	MP:0002841	impaired skeletal muscle contractility	2
			HP:0002650	Scoliosis	2	MP:0001077	abnormal spinal nerve morphology	2
			HP:0001678	Atrioventricular block	2	MP:0008814	reduced nerve conduction velocity	2
			HP:0005150	Atrioventricular conduction disturbances	2	MP:0004272	abnormal basement membrane morphology	2
			HP:0003693	Distal amyotrophy	2	MP:0008511	thin retinal inner nuclear layer	2
			HP:0000759	Abnormality of the peripheral nervous system	2	MP:0000746	weakness	2
			HP:0002791	Hypoventilation	2		Maximum score	507
			HP:0001760	Abnormality of the feet	2
			HP:0000925	Abnormality of the vertebral column	2
				Maximum score	504
Congenital Myopathy
GO id	GO Terms	Weight	HP id	Human Phenotype Term	Weight	MP id	Mouse Phenotype Term	Weight	id	Interactions Term	Weight
GO:0033275	actin-myosin filament sliding	26	HP:0003687	Centralized nuclei	7	MP:0004087	abnormal muscle fiber morphology	22		Striated Muscle Contraction	21
GO:0030049	muscle filament sliding	26	HP:0004303	Abnormality of muscle fibers	7	MP:0000747	muscle weakness	22		Muscle contraction	21
GO:0070252	actin-mediated cell contraction	26	HP:0003198	Myopathy	7	MP:0003084	abnormal skeletal muscle fiber morphology	22		Smooth Muscle Contraction	21
GO:0030017	sarcomere	26	HP:0003798	Nemaline bodies	7	MP:0009404	centrally nucleated skeletal muscle fibers	22		Synthesis of PIPs at the plasma membrane	21
GO:0030016	myofibril	26	HP:0010628	Facial muscle weakness	7	MP:0009398	abnormal skeletal muscle fiber size	22		PI Metabolism	21
GO:0030048	actin filament-based movement	26	HP:0010827	Abnormality of the seventh cranial nerve	7	MP:0009400	decreased skeletal muscle fiber size	22	IPR004009	Myosin, N-terminal, SH3-like	21
GO:0043292	contractile fiber	26	HP:0003701	Proximal muscle weakness	7	MP:0009402	decreased skeletal muscle fiber diameter	22	IPR002928	Myosin tail	21
GO:0008092	cytoskeletal protein binding	26	HP:0000301	Abnormality of facial musculature	7	MP:0004090	abnormal sarcomere morphology	22	IPR000533	Tropomyosin	21
GO:0006936	muscle contraction	26	HP:0006824	Cranial nerve paralysis	7	MP:0002269	muscular atrophy	22	IPR001609	Myosin head, motor domain	21
GO:0015629	actin cytoskeleton	26	HP:0001291	Abnormality of the cranial nerves	7	MP:0004091	abnormal Z lines	11	IPR013998	Nebulin	21
GO:0005865	striated muscle thin filament	26	HP:0100303	Muscle fiber cytoplasmatic inclusion bodies	7	MP:0000759	abnormal skeletal muscle morphology	11	IPR013333	Ryanodine receptor	21
GO:0003012	muscle system process	26	HP:0100299	Muscle fiber inclusion bodies	7	MP:0009403	increased variability of skeletal muscle fiber size	11	IPR017904	ADF/Cofilin/Destrin	21
GO:0003779	actin binding	26	HP:0003803	Type 1 muscle fiber predominance	7	MP:0010225	abnormal quadriceps morphology	11	IPR003005	Amphiphysin	21
GO:0005859	muscle myosin complex	26	HP:0011799	Abnormality of facial soft tissue	7	MP:0003082	abnormal gastrocnemius morphology	11	IPR003032	Ryanodine receptor Ryr	21
GO:0032982	myosin filament	26	HP:0001324	Muscle weakness	7	MP:0003083	abnormal tibialis anterior morphology	11	IPR009460	Ryanodine Receptor TM 4-6	21
GO:0031674	I band	13	HP:0000467	Neck muscle weakness	7	MP:0004174	abnormal spine curvature	11	IPR000048	IQ motif, EF-hand binding site	21
GO:0016460	myosin II complex	13	HP:0003458	EMG myopathic abnormalities	7	MP:0003081	abnormal soleus morphology	11	IPR000900	Nebulin 35 residue motif	21
GO:0061061	muscle structure development	13	HP:0011805	Abnormality of muscle morphology	7	MP:0009428	decreased tibialis anterior weight	11	IPR015925	Ryanodine receptor-related	21
GO:0005862	muscle thin filament tropomyosin	13	HP:0003324	Generalized muscle weakness	7	MP:0000160	kyphosis	11	IPR000699	Intracellular calcium-release channel	21
GO:0030240	skeletal muscle thin filament assembly	13	HP:0011006	Abnormality of the musculature of the neck	7	MP:0000748	progressive muscle weakness	11	IPR003130	Dynamin GTPase effector	21
GO:0004438	phosphatidylinositol-3-phosphatase activity	13	HP:0003457	Abnormal EMG findings	7	MP:0009422	decreased gastrocnemius weight	11	IPR013662	RyR/IP3R Homology associated domain	21
GO:0052744	phosphatidylinositol monophosphate phosphatase activity	13	HP:0001371	Contractures	7	MP:0009409	abnormal skeletal muscle fiber type ratio	11	IPR000375	Dynamin central domain	21
GO:0007517	muscle organ development	13	HP:0011804	Abnormality of muscle physiology	7	MP:0002841	impaired skeletal muscle contractility	11	IPR001978	Troponin	21
GO:0014866	skeletal myofibril assembly	13	HP:0001558	Decreased fetal movement	7	MP:0004819	decreased skeletal muscle mass	11	IPR014821	Inositol 1,4,5-trisphosphate/ryanodine receptor	21
GO:0001725	stress fiber	13	HP:0001557	Prenatal movement abnormality	7	MP:0003358	abnormal hypaxial muscle morphology	11	IPR020850	GTPase effector domain, GED	21
GO:0005516	calmodulin binding	13	HP:0001319	Neonatal hypotonia	7	MP:0000751	myopathy	11	IPR022812	Dynamin	21
GO:0032432	actin filament bundle	13	HP:0001437	Abnormality of the musculature of the lower limbs	7	MP:0004817	abnormal skeletal muscle mass	11	IPR001258	NHL repeat	21
GO:0042641	actomyosin	13	HP:0002450	Abnormality of the motor neurons	7	MP:0010227	decreased quadriceps weight	11	IPR013017	NHL repeat, subgroup	21
GO:0030018	Z disc	13	HP:0001284	Areflexia	4	MP:0000749	muscle degeneration	5	IPR016093	MIR motif	21
GO:0016459	myosin complex	13	HP:0000602	Ophthalmoplegia	4	MP:0004703	abnormal vertebral column	5	IPR003608	MIR	21
GO:0048747	muscle fiber development	13	HP:0001367	Abnormality of the joints	4	MP:0008569	lethality at weaning	5	IPR002108	Actin-binding, cofilin/tropomyosin type	21
GO:0007512	adult heart development	13	HP:0009127	Abnormality of the musculature of the limbs	4	MP:0009415	skeletal muscle degeneration	5	IPR010569	Myotubularin-related	21
GO:0042692	muscle cell differentiation	13	HP:0000156	High-arched palate	4	MP:0001344	blepharoptosis	5	IPR011511	Variant SH3	21
GO:0052866	phosphatidylinositol phosphate phosphatase activity	13	HP:0001270	Motor retardation	4	MP:0001436	abnormal suckling behavior	5	IPR003961	Fibronectin, type III	21
GO:0014706	striated muscle tissue development	13	HP:0000189	Narrow palate	4	MP:0009417	skeletal muscle atrophy	5	IPR001401	Dynamin, GTPase domain	21
GO:0000146	microfilament motor activity	13	HP:0000218	High palate	4	MP:0000752	dystrophic muscle	5	IPR001452	Src homology-3 domain	21
GO:0060537	muscle tissue development	13	HP:0001315	Reduced reflexes	4	MP:0002114	abnormal axial skeleton morphology	5	IPR004148	BAR domain	21
GO:0055002	striated muscle cell development	13	HP:0003011	Abnormality of musculature	4	MP:0001406	abnormal gait	5	IPR004182	GRAM	21
GO:0031672	A band	13	HP:0002515	Waddling gait	4	MP:0005620	abnormal muscle contractility	5	REACT_18068	ATP:Calcium Bound Sarcomere Protein Complex [cytosol]	21
GO:0055001	muscle cell development	13	HP:0002460	Distal muscle weakness	4	MP:0010240	decreased skeletal muscle size	5	REACT_17110	Calcium Bound Sarcomere Protein Complex [cytosol]	21
GO:0017022	myosin binding	13	HP:0002058	Myopathic facies	4	MP:0011085	complete postnatal lethality	5	REACT_17580	ADP:Calcium Bound Sarcomere Protein Complex [cytosol]	21
GO:0043621	protein self-association	13	HP:0003202	Amyotrophy	4	MP:0001731	abnormal postnatal growth	5	REACT_17721	Inactive Sarcomere Protein Complex [cytosol]	21
GO:0010035	response to inorganic substance	13	HP:0000597	Ophthalmoparesis	4	MP:0009458	abnormal skeletal muscle size	5	REACT_17139	Thin Filament With Troponin Bound Calcium [cytosol]	21
GO:0030239	myofibril assembly	13	HP:0003722	Neck flexor weakness	4	MP:0009703	decreased birth body size	5	REACT_17696	Thin Filament [cytosol]	21
GO:0003007	heart morphogenesis	13	HP:0002795	Functional respiratory abnormality	4	MP:0011083	complete lethality at weaning	5	REACT_20794	Inactive Myosin Actin Contractile Complex [plasma membrane]	21
GO:0010959	regulation of metal ion transport	13	HP:0005346	Abnormal facial expression	4	MP:0004036	abnormal muscle relaxation	5	REACT_21082	Calcium Bound Myosin Actin Complex [plasma membrane]	21
GO:0051146	striated muscle cell differentiation	7	HP:0001374	Congenital hip dislocation	4		Maximum score	497	REACT_20931	ADP:Calcium Bound Myosin Actin Complex [plasma membrane]	21
GO:0055008	cardiac muscle tissue morphogenesis	7	HP:0001561	Polyhydramnios	4				REACT_20759	ATP:Calcium Bound Myosin Actin Complex [plasma membrane]	21
GO:0031032	actomyosin structure organization	7	HP:0002747	Respiratory insufficiency due to muscle weakness	4					Maximum score	1008
GO:0005938	cell cortex	7	HP:0000174	Abnormality of palate	4
GO:0060415	muscle tissue morphogenesis	7	HP:0004673	Decreased facial expression	4
GO:0043269	regulation of ion transport	7	HP:0001644	Dilated cardiomyopathy	4
GO:0048644	muscle organ morphogenesis	7	HP:0002814	Abnormality of the lower limbs	4
GO:0010038	response to metal ion	7	HP:0002813	Abnormality of the extremities	4
GO:0005884	actin filament	7	HP:0004347	Abnormal weakness of muscles of respiration	4
GO:0006941	striated muscle contraction	7	HP:0008180	Mildly elevated creatine phosphokinase	4
GO:0048741	skeletal muscle fiber development	7	HP:0002792	Reduced vital capacity	4
GO:0043270	positive regulation of ion transport	7	HP:0003755	Type 1 fibers are at least 12% smaller than type 2 fibers	4
GO:0051592	response to calcium ion	7	HP:0001430	Abnormality of the calf musculature	4
GO:0032412	regulation of ion transmembrane transporter activity	7	HP:0000464	Abnormality of the neck	4
GO:0006937	regulation of muscle contraction	7	HP:0001560	Abnormality of the amniotic fluid	4
GO:0022898	regulation of transmembrane transporter activity	7	HP:0011021	Abnormality of circulating enzyme level	4
GO:0030001	metal ion transport	7	HP:0003236	Elevated serum creatine phosphokinase	4
GO:0006195	purine nucleotide catabolic process	7	HP:0003184	Decreased hip abduction	4
GO:0072523	purine-containing compound catabolic process	7	HP:0003810	Distal muscle weakness occurs later	4
GO:0009166	nucleotide catabolic process	7	HP:0001252	Muscular hypotonia	4
GO:0008017	microtubule binding	7	HP:0003808	Abnormal muscle tone	4
GO:0044448	cell cortex part	7	HP:0001283	Bulbar palsy	4
GO:0034765	regulation of ion transmembrane transport	7	HP:0000544	External ophthalmoplegia	4
GO:0032409	regulation of transporter activity	7	HP:0002827	Dislocated hips	4
GO:0034655	nucleobase-containing compound catabolic process	7	HP:0002093	Respiratory insufficiency	4
GO:0006897	endocytosis	7	HP:0003707	Calf muscle pseudohypertrophy	4
GO:0090257	regulation of muscle system process	7	HP:0000759	Abnormality of the peripheral nervous system	4
GO:0046700	heterocycle catabolic process	7	HP:0001263	Developmental retardation	4
GO:0044270	cellular nitrogen compound catabolic process	7	HP:0010876	Abnormality of circulating protein level	4
GO:0004725	protein tyrosine phosphatase activity	7	HP:0001265	Hyporeflexia	4
GO:0001726	ruffle	7	HP:0001435	Abnormality of the shoulder girdle musculature	4
	Maximum score	1010	HP:0001288	Gait disturbance	4
			HP:0002644	Abnormality of the pelvis	4
			HP:0003677	Slow progression	4
			HP:0009121	Abnormality of the axial skeleton	4
			HP:0002804	Arthrogryposis multiplex congenita	4
			HP:0003828	Variable expressivity	4
			HP:0100022	Abnormality of movement	2
			HP:0003560	Muscular dystrophy	2
			HP:0001533	Asthenic habitus	2
			HP:0003738	Exercise-induced myalgia	2
			HP:0003724	Shoulder girdle muscle atrophy	2
			HP:0001384	Abnormality of the hip joints	2
			HP:0001373	Joint dislocation	2
			HP:0003272	Abnormality of the hip	2
			HP:0008872	Feeding problems in infancy	2
			HP:0000508	Ptosis	2
			HP:0000496	Abnormality of eye movement	2
			HP:0002803	Congenital contractures	2
			HP:0002650	Scoliosis	2
			HP:0006010	Long, hyperextensible fingers	2
			HP:0003043	Abnormality of the shoulder	2
			HP:0001760	Abnormality of the feet	2
			HP:0002363	Abnormality of the brainstem	2
			HP:0000765	Abnormality of the thorax	2
			HP:0100807	Long fingers	2
			HP:0001349	Facial diplegia	2
			HP:0002359	Frequent falls	2
			HP:0003805	Rimmed vacuoles	2
			HP:0000271	Abnormality of the face	2
			HP:0001446	Abnormality of the musculature of the upper limbs	2
			HP:0004302	Functional motor problems.	2
			HP:0003557	Increased variability in muscle fiber size	2
			HP:0010674	Abnormality of the curvature of the vertebral collumn	2
			HP:0002311	Incoordination	2
			HP:0000163	Abnormality of the oral cavity	2
			HP:0003307	Hyperlordosis	2
			HP:0003797	Limb-girdle muscle atrophy	2
			HP:0000275	Narrow face	2
			HP:0002088	Abnormality of the lungs	2
			HP:0002981	Abnormality of the calves	2
			HP:0001612	Weak cry	2
			HP:0001699	Sudden death	2
			HP:0003690	Limb muscle weakness	2
			HP:0100491	Abnormality of the joints of the lower limbs	2
			HP:0003700	Generalized amyotrophy	2
			HP:0003691	Scapular winging	2
			HP:0003121	Limb contractures	2
			HP:0003391	Gower sign	2
			HP:0001187	Hyperextensibility of the finger joints	2
			HP:0002939	Lordosis	2
			HP:0000153	Abnormality of the mouth	2
			HP:0003445	EMG shows neuropathic changes	2
			HP:0011007	Age of onset	2
			HP:0001761	Pes cavus	2
			HP:0003621	Juvenile onset	2
			HP:0000925	Abnormality of the vertebral column	2
			HP:0001638	Cardiomyopathy	2
			HP:0001637	Abnormality of the myocardium	2
			HP:0003577	Onset at birth	2
			HP:0003326	Myalgia	2
			HP:0000276	Long face	2
				Maximum score	526
Congenital Muscular Dystrophy
GO id	GO Terms	Weight	HP id	Human Phenotype Term	Weight	MP id	Mouse Phenotype Term	Weight	id	Interactions Term	Weight
GO:0007517	muscle organ development	59	HP:0003236	Elevated serum creatine phosphokinase	6	MP:0009404	centrally nucleated skeletal muscle fibers	15		Secretion of collagens	13
GO:0009101	glycoprotein biosynthetic process	59	HP:0011021	Abnormality of circulating enzyme level	6	MP:0002269	muscular atrophy	15		NCAM1 interactions	13
GO:0061061	muscle structure development	59	HP:0010876	Abnormality of circulating protein level	6	MP:0003084	abnormal skeletal muscle fiber morphology	15		Collagen biosynthesis and modifying enzymes	13
GO:0009100	glycoprotein metabolic process	59	HP:0003741	Congenital muscular dystrophy	6	MP:0000752	dystrophic muscle	15		Collagen formation	13
GO:0006493	protein O-linked glycosylation	59	HP:0003701	Proximal muscle weakness	6	MP:0009398	abnormal skeletal muscle fiber size	15		NCAM signaling for neurite out-growth	13
GO:0042383	sarcolemma	59	HP:0003560	Muscular dystrophy	6	MP:0000759	abnormal skeletal muscle morphology	15		Extracellular matrix organization	13
GO:0006486	protein glycosylation	59	HP:0001324	Muscle weakness	6	MP:0004087	abnormal muscle fiber morphology	15		Axon guidance	13
GO:0043413	macromolecule glycosylation	30	HP:0003198	Myopathy	6	MP:0000749	muscle degeneration	15		Signaling by PDGF	13
GO:0070085	glycosylation	30	HP:0003325	Limb-girdle muscle weakness	6	MP:0009400	decreased skeletal muscle fiber size	15		Developmental Biology	13
GO:0016757	transferase activity, transferring glycosyl groups	30	HP:0011805	Abnormality of muscle morphology	6	MP:0000751	myopathy	15		Breakdown of the nuclear lamina	13
GO:0000030	mannosyltransferase activity	30	HP:0003557	Increased variability in muscle fiber size	6	MP:0009403	increased variability of skeletal muscle fiber size	15		Synthesis of dolichyl-phosphate mannose	13
GO:0016758	transferase activity, transferring hexosyl groups	30	HP:0003306	Spinal rigidity	6	MP:0003081	abnormal soleus morphology	15		Integrin cell surface interactions	13
GO:0005589	collagen type VI	30	HP:0002877	Nocturnal hypoventilation	6	MP:0003358	abnormal hypaxial muscle morphology	15		NOSTRIN mediated eNOS trafficking	13
GO:0004169	dolichyl-phosphate-mannose-protein mannosyltransferase activity	30	HP:0001270	Motor retardation	6	MP:0009419	skeletal muscle fibrosis	15		NOSTRIN mediated translocation of eNOS from plasma membrane	13
GO:0070208	protein heterotrimerization	30	HP:0001371	Contractures	6	MP:0004817	abnormal skeletal muscle mass	7	IPR007074	LicD	13
GO:0044262	cellular carbohydrate metabolic process	30	HP:0011007	Age of onset	6	MP:0003083	abnormal tibialis anterior morphology	7	IPR003342	Glycosyl transferase, family 39	13
GO:0030934	anchoring collagen	30	HP:0005750	Contractures of lower limbs	6	MP:0003954	abnormal Reichert s membrane	7	IPR016093	MIR motif	13
GO:0005581	collagen	30	HP:0001771	Achilles tendon contractures	6	MP:0009414	skeletal muscle fiber necrosis	7	IPR003608	MIR	13
GO:0005975	carbohydrate metabolic process	30	HP:0009025	Increased connective tissue	6	MP:0009415	skeletal muscle degeneration	7	IPR002035	von Willebrand factor, type A	13
GO:0005578	proteinaceous extracellular matrix	30	HP:0011804	Abnormality of muscle physiology	6	MP:0002279	abnormal diaphragm morphology	7	IPR008160	Collagen triple helix repeat	13
GO:0055013	cardiac muscle cell development	14	HP:0003551	Difficulty climbing stairs	6	MP:0009406	decreased skeletal muscle fiber number	7	IPR004139	Glycosyl transferase, family 13	13
GO:0055006	cardiac cell development	14	HP:0005109	Abnormality of the Achilles tendon	6	MP:0000747	muscle weakness	7	IPR007657	Glycosyltransferase AER61, uncharacterised	13
GO:0070206	protein trimerization	14	HP:0002987	Elbow contractures	6	MP:0010090	increased circulating creatine kinase level	7	IPR002573	Choline/ethanolamine kinase	13
GO:0008375	acetylglucosaminyltransferase activity	14	HP:0006149	Increased laxity of fingers	6	MP:0010089	abnormal circulating creatine kinase level	7	IPR004119	Protein of unknown function DUF227	13
GO:0051291	protein heterooligomerization	14	HP:0005072	Hyperextensibility at wrists	6	MP:0009420	skeletal muscle endomysial fibrosis	7	IPR010307	Laminin II	13
GO:0000139	Golgi membrane	14	HP:0006460	Increased laxity of ankles	6	MP:0009417	skeletal muscle atrophy	7	IPR009254	Laminin I	13
GO:0055007	cardiac muscle cell differentiation	14	HP:0100261	Abnormality of the tendons	6	MP:0003852	skeletal muscle necrosis	7	IPR001322	Lamin Tail Domain	13
GO:0044431	Golgi apparatus part	14	HP:0011799	Abnormality of facial soft tissue	6	MP:0009402	decreased skeletal muscle fiber diameter	7	IPR003130	Dynamin GTPase effector	13
GO:0008610	lipid biosynthetic process	14	HP:0010827	Abnormality of the seventh cranial nerve	6	MP:0004819	decreased skeletal muscle mass	7	IPR020850	GTPase effector domain, GED	13
GO:0035051	cardiac cell differentiation	14	HP:0010628	Facial muscle weakness	6	MP:0004272	abnormal basement membrane morphology	7	IPR000375	Dynamin central domain	13
GO:0046474	glycerophospholipid biosynthetic process	14	HP:0002791	Hypoventilation	6	MP:0008511	thin retinal inner nuclear layer	7	IPR022812	Dynamin	13
GO:0006487	protein N-linked glycosylation	14	HP:0008180	Mildly elevated creatine phosphokinase	6	MP:0010240	decreased skeletal muscle size	7	IPR000034	Laminin B type IV	13
GO:0009746	response to hexose stimulus	14	HP:0002747	Respiratory insufficiency due to muscle weakness	6	MP:0004174	abnormal spine curvature	7	IPR018031	Laminin B, subgroup	13
GO:0034284	response to monosaccharide stimulus	14	HP:0002460	Distal muscle weakness	3	MP:0009458	abnormal skeletal muscle size	7	IPR002495	Glycosyl transferase, family 8	13
	Maximum score	999	HP:0004303	Abnormality of muscle fibers	3	MP:0011203	abnormal parietal yolk sac morphology	7	IPR008211	Laminin, N-terminal	13
			HP:0001644	Dilated cardiomyopathy	3	MP:0000750	abnormal muscle regeneration	7	IPR001401	Dynamin, GTPase domain	13
			HP:0003677	Slow progression	3	MP:0004121	abnormal sarcolemma morphology	7	IPR013649	Integrin alpha-2	13
			HP:0000301	Abnormality of facial musculature	3	MP:0001513	limb grasping	7	IPR002575	Aminoglycoside phosphotransferase	13
			HP:0008366	Contractures involving the joints of the feet	3	MP:0001107	reduced Schwann cell number	7	IPR000413	Integrin alpha chain	13
			HP:0003202	Amyotrophy	3	MP:0000160	kyphosis	7	IPR002223	Proteinase inhibitor I2, Kunitz metazoa	13
			HP:0004347	Abnormal weakness of muscles of respiration	3	MP:0009412	skeletal muscle fiber degeneration	7	IPR013517	FG-GAP repeat	13
			HP:0006824	Cranial nerve paralysis	3	MP:0003733	abnormal inner nuclear layer morphology	7	IPR013519	Integrin alpha beta-propellor	13
			HP:0006094	Finger joint hypermobility	3	MP:0008515	thin retinal outer nuclear layer	3	REACT_123863	Tropocollagen type VI tetramer [extracellular region]	13
			HP:0005988	Torticollis, congenital	3	MP:0004818	increased skeletal muscle mass	3	REACT_122194	Tropocollagen type VI dimer [extracellular region]	13
			HP:0006256	Abnormality of hand joint mobility	3	MP:0003082	abnormal gastrocnemius morphology	3	REACT_124562	Tropocollagen type VI [endoplasmic reticulum lumen]	13
			HP:0002808	Kyphosis	3	MP:0009413	skeletal muscle fiber atrophy	3	REACT_123415	Collagen type VI [transport vesicle]	13
			HP:0001437	Abnormality of the musculature of the lower limbs	3	MP:0000812	abnormal dentate gyrus morphology	3	REACT_121449	C-linked procollagen type VI trimer [endoplasmic reticulum lumen]	13
			HP:0003693	Distal amyotrophy	3	MP:0000762	abnormal tongue morphology	3	REACT_122747	Collagen type VI tetramer [transport vesicle]	13
			HP:0003713	Muscle fiber necrosis	3	MP:0004510	myositis	3	REACT_123281	Collagen type VI dimer [transport vesicle]	13
			HP:0007502	Follicular hyperkeratosis	3	MP:0004262	abnormal physical strength	3	REACT_18009	Tropocollagen type VI [extracellular region]	13
			HP:0009127	Abnormality of the musculature of the limbs	3	MP:0005241	abnormal retinal ganglion layer morphology	3	REACT_18833	NCAM-1:Collagen complex [plasma membrane]	13
			HP:0001302	Pachygyria	3	MP:0000069	kyphoscoliosis	3	REACT_17710	PDGF A and B chains:ECM complex [extracellular region]	13
			HP:0001533	Asthenic habitus	3	MP:0006009	abnormal neuronal migration	3	REACT_14652	Integrin alpha7beta1:Laminin-2 [plasma membrane]	13
			HP:0002996	Limited elbow movement	3	MP:0003648	abnormal radial glial cell morphology	3	REACT_123739	Collagens and tropocollagens:Serpin H1 [endoplasmic reticulum lumen]	13
			HP:0004302	Functional motor problems.	3	MP:0003731	abnormal outer nuclear layer morphology	3	REACT_123070	Glucosyl-galactosyl-hydroxylysyl collagen propeptides:P4HB [endoplasmic reticulum lumen]	13
			HP:0002355	Difficulty walking	3	MP:0000748	progressive muscle weakness	3	REACT_125301	Lysyl hydroxylae procollagen substrates:P4HB [endoplasmic reticulum lumen]	13
			HP:0006010	Long, hyperextensible fingers	3	MP:0005319	abnormal enzyme/ coenzyme level	3	REACT_123463	Collagen and procollagen triple helices:Serpin H1 [endoplasmic reticulum lumen]	13
			HP:0006466	Contractures of the ankles	3	MP:0009399	increased skeletal muscle fiber size	3	REACT_122514	4-Hyp collagen propeptides:P4HB [endoplasmic reticulum lumen]	13
			HP:0001263	Developmental retardation	3	MP:0004703	abnormal vertebral column	3	REACT_122651	Collagen propeptides and chains:P4HB [endoplasmic reticulum lumen]	13
			HP:0002269	Neuronal migration disorder	3	MP:0000790	abnormal stratification in cerebral cortex	3	REACT_123700	Galactosyl-hydroxylysyl collagen propeptides:P4HB [endoplasmic reticulum lumen]	13
			HP:0002538	Abnormality of the cerebral cortex	3	MP:0003634	abnormal glia	3	REACT_122180	3,4-Hyp collagen propeptides:P4HB [endoplasmic reticulum lumen]	13
			HP:0003458	EMG myopathic abnormalities	3	MP:0001406	abnormal gait	3	REACT_123631	Lysyl hydroxylated collagen propeptides:P4HB [endoplasmic reticulum lumen]	13
			HP:0010674	Abnormality of the curvature of the vertebral collumn	3	MP:0002114	abnormal axial skeleton morphology	3	REACT_124432	CHKA:CHKB [cytosol]	13
			HP:0001367	Abnormality of the joints	3	MP:0002651	abnormal sciatic nerve	3	REACT_14603	Integrin alpha7beta1 [plasma membrane]	13
			HP:0007181	Interosseus muscle atrophy	3	MP:0002699	abnormal vitreous body	3	REACT_3881	dolichyl-phosphate mannosyltransferase [endoplasmic reticulum membrane]	13
			HP:0003803	Type 1 muscle fiber predominance	3	MP:0001106	abnormal Schwann cell	3	REACT_13824	Laminin-2 (Merosin) [extracellular region]	13
			HP:0003828	Variable expressivity	3	MP:0001105	abnormal PNS glia	3	REACT_12737	eNOS:Caveolin-1:NOSTRIN:Dynamin-2 [plasma membrane]	13
			HP:0003121	Limb contractures	3	MP:0000825	dilated lateral ventricles	3	REACT_17890	Z Disk Complex [cytosol]	13
			HP:0009810	Abnormality of the joints of the upper limbs	3	MP:0000920	abnormal myelination	3	REACT_13117	eNOS:Caveolin-1:NOSTRIN:dynamin-2:N-WASP [plasma membrane]	13
			HP:0001376	Decreased mobility of joints	3		Maximum score	487	REACT_14098	Integrin alpha7beta1:Laminin-1 [plasma membrane]	13
			HP:0003593	Early onset	3				REACT_12814	eNOS:Caveolin-1:NOSTRIN:dynamin-2:N-WASP [endocytic vesicle membrane]	13
			HP:0001339	Lissencephaly	3				REACT_5237	GPI-N-acetylglucosaminyltransferase [endoplasmic reticulum membrane]	13
			HP:0000311	Round face	3				REACT_10413	Planar gap junction plaques associated with Dab2 and Dynamin [plasma membrane]	13
			HP:0005997	Restricted neck movement due to contractures	3				REACT_10333	Invaginating gap junction plaques [lysosomal membrane]	13
			HP:0007260	Type II lissencephaly	3					Maximum score	962
			HP:0009030	Difficulty walking, running	3
			HP:0001558	Decreased fetal movement	3
			HP:0001557	Prenatal movement abnormality	3
			HP:0002650	Scoliosis	3
			HP:0001284	Areflexia	3
			HP:0001252	Muscular hypotonia	3
			HP:0001760	Abnormality of the feet	3
			HP:0009811	Abnormality of the elbow	3
			HP:0003700	Generalized amyotrophy	3
			HP:0000473	Torticollis	3
			HP:0001315	Reduced reflexes	3
			HP:0001187	Hyperextensibility of the finger joints	3
			HP:0003028	Abnormality of the ankles	3
			HP:0000412	Prominent ears	3
			HP:0001319	Neonatal hypotonia	3
			HP:0100360	Contractures of the joints of the upper limbs	3
			HP:0003712	Muscle hypertrophy	3
			HP:0003377	Foot drop	3
			HP:0000925	Abnormality of the vertebral column	3
			HP:0003457	Abnormal EMG findings	3
			HP:0005986	Limitation of neck motion	3
			HP:0001436	Abnormality of the foot musculature	3
			HP:0011729	Abnormality of joint mobility	3
			HP:0001435	Abnormality of the shoulder girdle musculature	3
			HP:0003676	Progressive disorder	3
			HP:0008994	Proximal muscle weakness in lower limbs	2
			HP:0000962	Hyperkeratosis	2
			HP:0008872	Feeding problems in infancy	2
			HP:0003749	Pelvic girdle muscle weakness	2
			HP:0006785	Limb-girdle muscular dystrophy	2
			HP:0000098	Increased body height	2
			HP:0011006	Abnormality of the musculature of the neck	2
			HP:0000464	Abnormality of the neck	2
			HP:0000975	Hyperhidrosis	2
			HP:0003043	Abnormality of the shoulder	2
			HP:0002783	Recurrent lower respiratory tract infections	2
			HP:0003547	Shoulder girdle muscle weakness	2
			HP:0003703	Calf hypertrophy	2
			HP:0001469	Abnormality of the musculature of the pelvis	2
			HP:0002814	Abnormality of the lower limbs	2
			HP:0100807	Long fingers	2
			HP:0003324	Generalized muscle weakness	2
			HP:0003621	Juvenile onset	2
			HP:0001638	Cardiomyopathy	2
			HP:0003805	Rimmed vacuoles	2
			HP:0002359	Frequent falls	2
			HP:0001637	Abnormality of the myocardium	2
			HP:0000759	Abnormality of the peripheral nervous system	2
			HP:0009121	Abnormality of the axial skeleton	2
			HP:0000377	Abnormal form of ears	2
			HP:0001446	Abnormality of the musculature of the upper limbs	2
			HP:0002795	Functional respiratory abnormality	2
			HP:0001288	Gait disturbance	2
			HP:0011368	Epidermal thickening	2
			HP:0100543	Cognitive impairment	2
			HP:0002644	Abnormality of the pelvis	2
			HP:0000654	Decreased electroretinogram (ERG)	2
			HP:0003797	Limb-girdle muscle atrophy	2
			HP:0002827	Dislocated hips	2
			HP:0003388	Easy fatigability	2
			HP:0001430	Abnormality of the calf musculature	2
			HP:0002187	Mental retardation, profound	2
			HP:0003691	Scapular winging	2
			HP:0000971	Abnormality of the sweat glands	2
			HP:0002350	Cerebellar cysts	2
			HP:0001388	Joint laxity	2
			HP:0008057	Aplasia/Hypoplasia affecting the fundus	2
			HP:0003376	Steppage gait	2
			HP:0002817	Abnormality of the upper limbs	2
			HP:0002813	Abnormality of the extremities	2
			HP:0002084	Encephalocele	2
			HP:0003383	Onion bulb formations on nerve biopsy	2
			HP:0011815	Cephalocele	2
			HP:0000156	High-arched palate	2
			HP:0000541	Detached retina	2
			HP:0001384	Abnormality of the hip joints	2
			HP:0001373	Joint dislocation	2
			HP:0000189	Narrow palate	2
			HP:0000238	Hydrocephalus	2
			HP:0000218	High palate	2
			HP:0000356	Abnormality of the outer ear	2
			HP:0002088	Abnormality of the lungs	2
			HP:0003577	Onset at birth	2
			HP:0003380	Decreased number of myelinated fibers	2
			HP:0003326	Myalgia	2
			HP:0002093	Respiratory insufficiency	2
			HP:0011442	Abnormality of central motor function	2
			HP:0001382	Joint hypermobility	2
			HP:0001999	Facial dysmorphism	2
			HP:0002515	Waddling gait	2
			HP:0000153	Abnormality of the mouth	2
			HP:0000271	Abnormality of the face	2
				Maximum score	533
Metabolic Myopathy
GO id	GO Terms	Weight	HP id	Human Phenotype Term	Weight	MP id	Mouse Phenotype Term	Weight	id	Interactions Term	Weight
GO:0006006	glucose metabolic process	20	HP:0002913	Myoglobinuria	15	MP:0005437	abnormal glycogen level	25		Glucose metabolism	10
GO:0019318	hexose metabolic process	20	HP:0003201	Rhabdomyolysis	15	MP:0010401	increased skeletal muscle glycogen level	25		Metabolism of carbohydrates	10
GO:0044724	single-organism carbohydrate catabolic process	20	HP:0003394	Muscle cramps	15	MP:0005438	abnormal glycogen homeostasis	25		Glycogen breakdown (glycogenolysis)	10
GO:0005996	monosaccharide metabolic process	20	HP:0003710	Muscle cramps with exercise	15	MP:0002078	abnormal glucose homeostasis	25		Glycogen synthesis	10
GO:0016052	carbohydrate catabolic process	20	HP:0003546	Exercise intolerance	15	MP:0005440	increased glycogen level	25		Glycolysis	10
GO:0006091	generation of precursor metabolites and energy	20	HP:0003236	Elevated serum creatine phosphokinase	15	MP:0002106	abnormal muscle physiology	25		Import of palmitoyl-CoA into the mitochondrial matrix	10
GO:0005977	glycogen metabolic process	20	HP:0011021	Abnormality of circulating enzyme level	15	MP:0010399	decreased skeletal muscle glycogen level	25		Gluconeogenesis	10
GO:0006073	cellular glucan metabolic process	20	HP:0008305	Myoglobinuria, exercise-induced	15	MP:0000274	enlarged heart	25		Fatty acid, triacylglycerol, and ketone body metabolism	10
GO:0044042	glucan metabolic process	20	HP:0010876	Abnormality of circulating protein level	15	MP:0000759	abnormal skeletal muscle morphology	13		Expression of CPT2	10
GO:0044723	single-organism carbohydrate metabolic process	20	HP:0003738	Exercise-induced myalgia	15	MP:0003084	abnormal skeletal muscle fiber morphology	13		Expression of ACADVL	10
GO:0044264	cellular polysaccharide metabolic process	20	HP:0004302	Functional motor problems.	15	MP:0003977	abnormal circulating carnitine level	13		Galactose catabolism	10
GO:0005976	polysaccharide metabolic process	20	HP:0003326	Myalgia	15	MP:0005439	decreased glycogen level	13		Beta oxidation of palmitoyl-CoA to myristoyl-CoA	10
GO:0005980	glycogen catabolic process	20	HP:0011805	Abnormality of muscle morphology	15	MP:0002713	abnormal glycogen catabolism	13		AMPK inhibits chREBP transcriptional activation activity	10
GO:0044247	cellular polysaccharide catabolic process	20	HP:0003552	Muscle stiffness	8	MP:0005406	abnormal heart size	13		Metabolism of lipids and lipoproteins	10
GO:0009251	glucan catabolic process	20	HP:0012269	Abnormal muscle glycogen content	8	MP:0010578	abnormal heart left ventricle size	13		Organic cation transport	10
GO:0006112	energy reserve metabolic process	20	HP:0001324	Muscle weakness	8	MP:0002833	increased heart weight	13		mitochondrial fatty acid beta-oxidation of saturated fatty acids	10
GO:0000272	polysaccharide catabolic process	20	HP:0003110	Urinary laboratory abnormality	8	MP:0004087	abnormal muscle fiber morphology	13	IPR008928	Six-hairpin glycosidase-like	10
GO:0044262	cellular carbohydrate metabolic process	20	HP:0001638	Cardiomyopathy	8	MP:0010018	lung vascular congestion	13	IPR001576	Phosphoglycerate kinase	10
GO:0044275	cellular carbohydrate catabolic process	20	HP:0003198	Myopathy	8	MP:0001625	cardiac hypertrophy	13	IPR011613	Glycoside hydrolase family 15	10
GO:0006096	glycolysis	20	HP:0001637	Abnormality of the myocardium	8	MP:0005329	abnormal cardiac muscle morphology	13	IPR017853	Glycoside hydrolase, superfamily	10
GO:0015980	energy derivation by oxidation of organic compounds	10	HP:0011277	Abnormality of the urinary system physiology	8	MP:0010545	abnormal heart layer morphology	13	IPR013534	Starch synthase, catalytic domain	10
GO:0006007	glucose catabolic process	10	HP:0001958	Nonketotic hypoglycemia	8	MP:0004857	abnormal heart weight	13	IPR006421	Glycogen debranching enzyme, metazoa	10
GO:0019320	hexose catabolic process	10	HP:0009051	Increased muscle glycogen content	8	MP:0005344	increased circulating bilirubin level	13	IPR004193	Glycoside hydrolase, family 13, N-terminal	10
GO:0046365	monosaccharide catabolic process	10	HP:0001943	Hypoglycemia	8	MP:0000188	abnormal circulating glucose level	13	IPR010401	Amylo-alpha-1,6-glucosidase	10
GO:0016051	carbohydrate biosynthetic process	10	HP:0004308	Ventricular arrhythmia	8	MP:0003567	abnormal cardiomyocyte proliferation	6	IPR008631	Glycogen synthase	10
GO:0005978	glycogen biosynthetic process	10	HP:0005943	Respiratory arrest	8	MP:0001569	abnormal circulating bilirubin level	6	IPR000811	Glycosyl transferase, family 35	10
GO:0009250	glucan biosynthetic process	10	HP:0005165	Shortened P-R interval on EKG	8	MP:0011390	abnormal fetal cardiomyocyte physiology	6	IPR022662	Methylaspartate ammonia-lyase, C-terminal	10
GO:0015879	carnitine transport	10	HP:0011015	Abnormality of blood glucose concentration	8	MP:0002625	left ventricle hypertrophy	6	IPR009161	6-phosphofructokinase, eukaryotic type	10
GO:0015838	amino-acid betaine transport	10	HP:0005150	Atrioventricular conduction disturbances	8	MP:0010017	visceral vascular congestion	6	IPR011833	Glycogen/starch/alpha-glucan phosphorylase	10
GO:0015697	quaternary ammonium group transport	10	HP:0001640	Cardiomegaly	8	MP:0003921	abnormal left ventricle morphology	6	IPR022953	Phosphofructokinase	10
GO:0006094	gluconeogenesis	10	HP:0001923	Reticulocytosis	8	MP:0005294	abnormal heart ventricle morphology	6	IPR000023	Phosphofructokinase domain	10
GO:0019319	hexose biosynthetic process	10	HP:0003596	Middle age onset	8	MP:0005560	decreased circulating glucose level	6	IPR005843	Alpha-D-phosphohexomutase, C-terminal	10
GO:0046364	monosaccharide biosynthetic process	10	HP:0008967	Exercise-induced muscle stiffness	8	MP:0000255	vasculature congestion	6	IPR005841	Alpha-D-phosphohexomutase superfamily	10
GO:0046320	regulation of fatty acid oxidation	10	HP:0010967	Abnormality of carnitine metabolism	8	MP:0002640	reticulocytosis	6	IPR000941	Enolase	10
GO:0006853	carnitine shuttle	10	HP:0003234	Decreased plasma carnitine	8	MP:0010579	increased heart left ventricle size	6	IPR020811	Enolase, N-terminal	10
GO:0004553	hydrolase activity, hydrolyzing O-glycosyl compounds	10	HP:0010966	Abnormality of fatty-acid anion metabolism	8	MP:0010630	abnormal cardiac muscle tissue morphology	6	IPR005846	Alpha-D-phosphohexomutase, alpha/beta/alpha domain III	10
GO:0033692	cellular polysaccharide biosynthetic process	10	HP:0003581	Onset in adulthood	8	MP:0004007	abnormal lung vasculature	6	IPR020810	Enolase, C-terminal	10
GO:0000271	polysaccharide biosynthetic process	10	HP:0003573	Increased total bilirubin	8	MP:0011913	abnormal reticulocyte cell number	6	IPR011304	L-lactate dehydrogenase	10
GO:0034637	cellular carbohydrate biosynthetic process	10	HP:0000083	Renal failure	8	MP:0005291	abnormal glucose tolerance	6	IPR005952	Phosphoglycerate mutase 1	10
GO:0016798	hydrolase activity, acting on glycosyl bonds	10	HP:0004309	Pre-excitation syndromes	8	MP:0002424	abnormal reticulocyte morphology/development	6	IPR013780	Glycosyl hydrolase, family 13, all-beta	10
GO:1902001	fatty acid transmembrane transport	10	HP:0001716	Wolf-Parkinson-White syndrome	4		Maximum score	504	IPR005845	Alpha-D-phosphohexomutase, alpha/beta/alpha domain II	10
GO:0016758	transferase activity, transferring hexosyl groups	10	HP:0004312	Abnormality of reticulocytes	4				IPR005844	Alpha-D-phosphohexomutase, alpha/beta/alpha domain I	10
GO:0032365	intracellular lipid transport	10	HP:0011675	Arrhythmia	4				IPR016055	Alpha-D-phosphohexomutase, alpha/beta/alpha I/II/III	10
GO:0019217	regulation of fatty acid metabolic process	10	HP:0001987	Hyperammonemia	4				IPR006048	Alpha-amylase, C-terminal all beta	10
GO:0004618	phosphoglycerate kinase activity	10	HP:0004303	Abnormality of muscle fibers	4				IPR000542	Acyltransferase ChoActase/COT/CPT	10
GO:0019395	fatty acid oxidation	10	HP:0000082	Renal functional abnormality	4				IPR006589	Glycosyl hydrolase, family 13, subfamily, catalytic domain	10
GO:0034440	lipid oxidation	10	HP:0011710	Bundle branch block	4				IPR004749	Organic cation transport protein	10
GO:0030246	carbohydrate binding	10	HP:0011013	Abnormality of carbohydrate metabolism/homeostasis	4				IPR001296	Glycosyl transferase, family 1	10
GO:0016774	phosphotransferase activity, carboxyl group as acceptor	10	HP:0002157	Azotemia	4				IPR006047	Glycosyl hydrolase, family 13, catalytic domain	10
GO:0003333	amino acid transmembrane transport	10	HP:0004364	Abnormality of ammonia metabolism	4				IPR000322	Glycoside hydrolase, family 31	10
GO:0016757	transferase activity, transferring glycosyl groups	10	HP:0001678	Atrioventricular block	4				IPR001236	Lactate/malate dehydrogenase, N-terminal	10
GO:0015718	monocarboxylic acid transport	10	HP:0002910	Elevated transaminases	4				IPR001557	L-lactate/malate dehydrogenase	10
GO:0004689	phosphorylase kinase activity	10	HP:0011025	Abnormality of cardiovascular system physiology	4				IPR002495	Glycosyl transferase, family 8	10
GO:0004558	alpha-glucosidase activity	10	HP:0001397	Hepatic steatosis	4				IPR022383	Lactate/malate dehydrogenase, C-terminal	10
GO:0015909	long-chain fatty acid transport	10	HP:0011014	Abnormal glucose homeostasis	4				IPR013107	Acyl-CoA dehydrogenase, type 2, C-terminal	10
GO:0015850	organic hydroxy compound transport	10	HP:0002564	Cardiac malformation	4				IPR013786	Acyl-CoA dehydrogenase/oxidase, N-terminal	10
GO:0005536	glucose binding	10	HP:0001627	Cardiac abnormality	4				IPR015955	Lactate dehydrogenase/glycoside hydrolase, family 4, C-terminal	10
GO:0035251	UDP-glucosyltransferase activity	10	HP:0001639	Hypertrophic cardiomyopathy	4				IPR006092	Acyl-CoA dehydrogenase, N-terminal	10
GO:0048029	monosaccharide binding	10	HP:0001662	Bradycardia	4				IPR013078	Histidine phosphatase superfamily, clade-1	10
GO:0030258	lipid modification	5	HP:0004359	Abnormality of fatty-acid metabolism	4				IPR000519	P-type trefoil	10
GO:0015926	glucosidase activity	5	HP:0003271	Visceromegaly	4				IPR009075	Acyl-CoA dehydrogenase/oxidase C-terminal	10
GO:0046527	glucosyltransferase activity	5	HP:0001392	Abnormality of the liver	4				IPR011013	Galactose mutarotase-like domain	10
GO:0010565	regulation of cellular ketone metabolic process	5	HP:0001878	Hemolytic anemia	4				IPR009100	Acyl-CoA dehydrogenase/oxidase	10
GO:0015908	fatty acid transport	5	HP:0011895	Anemia due to reduced life span of red cells	4				IPR006091	Acyl-CoA oxidase/dehydrogenase, central domain	10
GO:0016868	intramolecular transferase activity, phosphotransferases	5	HP:0002094	Dyspnea	4				IPR000644	CBS domain	10
GO:0019216	regulation of lipid metabolic process	5	HP:0001649	Tachycardia	4				IPR013781	Glycoside hydrolase, catalytic domain	10
GO:0042180	cellular ketone metabolic process	5		Maximum score	515				REACT_22046	oligo((1,4)-alpha-glucosyl) glycogenin 1 dimer [cytosol]	10
GO:0032787	monocarboxylic acid metabolic process	5							REACT_8800	glycogenin-1 dimer [cytosol]	10
GO:0015849	organic acid transport	5							REACT_4945	PGYM dimer a form [cytosol]	10
GO:0046942	carboxylic acid transport	5							REACT_21883	poly((1,4)-alpha-glucosyl) glycogenin-1 dimer [cytosol]	10
GO:0046716	muscle cell homeostasis	5							REACT_21555	glycogen-glycogenin-1 dimer [cytosol]	10
GO:0004683	calmodulin-dependent protein kinase activity	5							REACT_5899	phosphofructokinase, M4 complex [cytosol]	10
GO:0006631	fatty acid metabolic process	5							REACT_2285	ACADVL dimer [mitochondrial matrix]	10
GO:0006839	mitochondrial transport	5							REACT_4845	enolase 3 dimer, (beta, muscle) [cytosol]	10
GO:0016866	intramolecular transferase activity	5							REACT_21540	((1,6)-alpha-glucosyl)poly((1,4)-alpha-glucosyl)glycogenin-1 dimer [cytosol]	10
GO:0006865	amino acid transport	5							REACT_21422	limit dextrin-glycogenin-1 dimer [cytosol]	10
GO:0071705	nitrogen compound transport	5							REACT_5354	phosphoglycerate kinase 1 complex [cytosol]	10
GO:0042304	regulation of fatty acid biosynthetic process	5							REACT_3911	PGM1:Mg++ [cytosol]	10
GO:0015711	organic anion transport	5							REACT_4101	GYS1 tetramer, D form [cytosol]	10
GO:0034220	ion transmembrane transport	5							REACT_4780	lactate dehydrogenase A4 complex [cytosol]	10
GO:0016234	inclusion body	5							REACT_21931	PGYM b dimer:AMP [cytosol]	10
GO:0006820	anion transport	5							REACT_4634	PGYM dimer, b form [cytosol]	10
GO:0060249	anatomical structure homeostasis	5							REACT_2970	phosphoglycerate mutase 2 dimer [cytosol]	10
GO:0006635	fatty acid beta-oxidation	5							REACT_5856	GYS1 tetramer, I form [cytosol]	10
GO:0006869	lipid transport	5							REACT_4963	AMPK gamma2:AMP [nucleoplasm]	10
GO:0009062	fatty acid catabolic process	5							REACT_5684	phosphofructokinase, ML3 complex [cytosol]	10
GO:0048037	cofactor binding	5							REACT_5456	phosphofructokinase, M2L2 complex [cytosol]	10
GO:0010876	lipid localization	5							REACT_5445	phosphofructokinase, M3L complex [cytosol]	10
GO:0072329	monocarboxylic acid catabolic process	5							REACT_5380	lactate dehydrogenase A3B complex [cytosol]	10
GO:0046890	regulation of lipid biosynthetic process	5							REACT_3717	lactate dehydrogenase AB3 complex [cytosol]	10
GO:0006941	striated muscle contraction	5							REACT_3502	lactate dehydrogenase A2B2 complex [cytosol]	10
GO:0008194	UDP-glycosyltransferase activity	5							REACT_5306	Activated AMPK heterotrimer [nucleoplasm]	10
GO:0019900	kinase binding	5							REACT_4802	AMPK heterotrimer:AMP [nucleoplasm]	10
GO:0016125	sterol metabolic process	5							REACT_11854	AMPK heterotrimer (active) [cytosol]	10
GO:0006633	fatty acid biosynthetic process	5							REACT_3733	AMPK heterotrimer (inactive) [nucleoplasm]	10
GO:0005516	calmodulin binding	5							REACT_5518	phosphorylase kinase complex (PHKM) [cytosol]	10
GO:0016853	isomerase activity	5							REACT_18135	AMPK heterotrimer [cytosol]	10
GO:0000287	magnesium ion binding	5							REACT_21851	p-AMPK heterotrimer:AMP [cytosol]	10
	Maximum score	985							REACT_17720	p-AMPK heterotrimer [cytosol]	10
										Maximum score	990
Congenital Myasthenic Syndrome
GO id	GO Terms	Weight	HP id	Human Phenotype Term	Weight	MP id	Mouse Phenotype Term	Weight	id	Interactions Term	Weight
GO:0005892	acetylcholine-gated channel complex	17	HP:0003398	Abnormality of the neuromuscular junction	6	MP:0001053	abnormal neuromuscular synapse	19		Presynaptic nicotinic acetylcholine receptors	24
GO:0004889	acetylcholine-activated cation-selective channel activity	17	HP:0003473	Mild-moderate fatigable weakness of limb muscles	6	MP:0001051	abnormal somatic motor system morphology	19		Postsynaptic nicotinic acetylcholine receptors	24
GO:0007268	synaptic transmission	17	HP:0003388	Easy fatigability	6	MP:0009538	abnormal synapse morphology	19		Activation of Nicotinic Acetylcholine Receptors	24
GO:0019226	transmission of nerve impulse	17	HP:0003554	Type 2 muscle fiber atrophy	6	MP:0004835	abnormal miniature endplate potential	19		Acetylcholine Binding And Downstream Events	24
GO:0045211	postsynaptic membrane	17	HP:0100295	Muscle fiber atrophy	6	MP:0001052	abnormal muscle innervation	19		Highly sodium permeable acetylcholine nicotinic receptors	24
GO:0007528	neuromuscular junction development	17	HP:0002747	Respiratory insufficiency due to muscle weakness	6	MP:0002913	abnormal PNS synaptic transmission	19		Transmission across Chemical Synapses	24
GO:0048747	muscle fiber development	17	HP:0004347	Abnormal weakness of muscles of respiration	6	MP:0002752	abnormal somatic nervous system morphology	19		Neuronal System	24
GO:0097060	synaptic membrane	17	HP:0003443	Muscle biopsy shows decreased size of nerve terminals	6	MP:0001054	failure of presynaptic differentiation	19		Neurotransmitter Receptor Binding And Downstream Transmission In The Postsynaptic Cell	24
GO:0055002	striated muscle cell development	17	HP:0001612	Weak cry	6	MP:0009417	skeletal muscle atrophy	19		Biosynthesis of the N-glycan precursor (dolichol lipid-linked oligosaccharide, LLO) and transfer to a nascent protein	24
GO:0005231	excitatory extracellular ligand-gated ion channel activity	17	HP:0003391	Gower sign	6	MP:0002184	abnormal innervation	19		Asparagine N-linked glycosylation	24
GO:0015464	acetylcholine receptor activity	17	HP:0003403	EMG shows decremental response of compound muscle action potential (CMAP) to repetitive nerve stimulation	6	MP:0004819	decreased skeletal muscle mass	19		Synthesis of UDP-N-acetyl-glucosamine	24
GO:0055001	muscle cell development	17	HP:0001558	Decreased fetal movement	6	MP:0010240	decreased skeletal muscle size	9		Highly calcium permeable nicotinic acetylcholine receptors	24
GO:0005230	extracellular ligand-gated ion channel activity	17	HP:0001557	Prenatal movement abnormality	6	MP:0004817	abnormal skeletal muscle mass	9		Highly calcium permeable postsynaptic nicotinic acetylcholine receptors	24
GO:0007271	synaptic transmission, cholinergic	17	HP:0000597	Ophthalmoparesis	6	MP:0009458	abnormal skeletal muscle size	9		Acetylcholine Neurotransmitter Release Cycle	24
GO:0007519	skeletal muscle tissue development	17	HP:0002804	Arthrogryposis multiplex congenita	6	MP:0002914	abnormal endplate potential activity	9		Some HSPGs are secreted to the plasma membrane	24
GO:0060538	skeletal muscle organ development	17	HP:0002803	Congenital contractures	6	MP:0005192	increased motor neuron number	9		HS-GAGs translocate to the lysosome for degradation	24
GO:0048741	skeletal muscle fiber development	17	HP:0001283	Bulbar palsy	6	MP:0002279	abnormal diaphragm morphology	9	IPR002394	Nicotinic acetylcholine receptor	24
GO:0051146	striated muscle cell differentiation	17	HP:0000508	Ptosis	6	MP:0003635	abnormal synaptic transmission	9	IPR006201	Neurotransmitter-gated ion-channel	24
GO:0034702	ion channel complex	17	HP:0003436	Prolonged miniature endplate currents (MEPC)	6	MP:0000759	abnormal skeletal muscle morphology	9	IPR006029	Neurotransmitter-gated ion-channel transmembrane domain	24
GO:0061061	muscle structure development	17	HP:0004302	Functional motor problems.	6	MP:0001404	no spontaneous movement	9	IPR006202	Neurotransmitter-gated ion-channel ligand-binding	24
GO:0050808	synapse organization	17	HP:0002363	Abnormality of the brainstem	6	MP:0000761	thin diaphragm muscle	9	IPR005855	Glucosamine-fructose-6-phosphate aminotransferase, isomerising	24
GO:0006936	muscle contraction	17	HP:0004303	Abnormality of muscle fibers	6	MP:0003358	abnormal hypaxial muscle morphology	9	IPR001347	Sugar isomerase (SIS)	24
GO:0042692	muscle cell differentiation	17	HP:0003701	Proximal muscle weakness	6	MP:0001055	failure of postsynaptic differentiation	9	IPR011936	Myxococcus cysteine-rich repeat	24
GO:0015276	ligand-gated ion channel activity	17	HP:0004889	intermittent episodes of respiratory insufficiency due to muscle weakness	6	MP:0005162	carpoptosis	9	IPR000583	Glutamine amidotransferase, class-II	24
GO:0022834	ligand-gated channel activity	9	HP:0003402	Decreased miniature endplate potentials (MEPP)	6	MP:0002269	muscular atrophy	9	IPR003884	Factor I / membrane attack complex	24
GO:0005261	cation channel activity	9	HP:0002795	Functional respiratory abnormality	6	MP:0002106	abnormal muscle physiology	9	IPR017932	Glutamine amidotransferase, type II	24
GO:0014706	striated muscle tissue development	9	HP:0003199	Decreased muscle mass	6	MP:0000937	abnormal motor neuron morphology	9	IPR000542	Acyltransferase ChoActase/COT/CPT	24
GO:0003012	muscle system process	9	HP:0001608	Abnormality of the voice	6	MP:0003084	abnormal skeletal muscle fiber morphology	9	IPR003645	Follistatin-like, N-terminal	24
GO:0060537	muscle tissue development	9	HP:0002015	Dysphagia	6	MP:0000747	muscle weakness	9	IPR010526	Sodium ion transport-associated	24
GO:0022836	gated channel activity	9	HP:0003394	Muscle cramps	6	MP:0008503	abnormal spinal cord gray matter morphology	9	IPR001696	Voltage gated sodium channel, alpha subunit	24
GO:0043235	receptor complex	9	HP:0000883	Thin ribs	6	MP:0008947	increased neuron number	9	IPR003915	Polycystic kidney disease type 2 protein	24
GO:0042166	acetylcholine binding	9	HP:0001324	Muscle weakness	6	MP:0004262	abnormal physical strength	9	IPR002404	Insulin receptor substrate-1, PTB	24
GO:0007517	muscle organ development	9	HP:0011805	Abnormality of muscle morphology	6	MP:0001078	abnormal phrenic nerve	5	IPR020067	Frizzled domain	24
GO:0030594	neurotransmitter receptor activity	9	HP:0002093	Respiratory insufficiency	6	MP:0003313	abnormal locomotor activation	5	IPR000082	SEA	24
GO:0005216	ion channel activity	9	HP:0001600	Abnormality of the larynx	6	MP:0000746	weakness	5	REACT_22834	Acetylcholine receptor alpha3-beta4 [plasma membrane]	24
GO:0007274	neuromuscular synaptic transmission	9	HP:0002031	Abnormality of the esophagus	3	MP:0000955	abnormal spinal cord morphology	5	REACT_23014	O-Acetylcholine bound to Acetylcholine receptor [plasma membrane]	24
GO:0022838	substrate-specific channel activity	9	HP:0001371	Contractures	3	MP:0009398	abnormal skeletal muscle fiber size	5	REACT_19071	NCAM-1:Agrin [plasma membrane]	24
GO:0042165	neurotransmitter binding	9	HP:0000156	High-arched palate	3	MP:0000753	paralysis	5	REACT_23302	0-acteylcholine bound to calcium permeable nictonic acteylcholine receptor complex [plasma membrane]	24
GO:0015267	channel activity	9	HP:0001989	Early severe fetal akinesia sequence	3	MP:0002841	impaired skeletal muscle contractility	5	REACT_22692	Sodium channel subunits [plasma membrane]	24
GO:0022803	passive transmembrane transporter activity	9	HP:0001040	Multiple pterygia	3	MP:0000940	abnormal motor neuron innervation	5	REACT_23170	O-acteylcholine bound to calcium permeable postsynaptic nicotinic acetylcholine receptors [plasma membrane]	24
GO:0042391	regulation of membrane potential	9	HP:0000276	Long face	3	MP:0000751	myopathy	5	REACT_22749	Neurofascin:NrCAM:Ankyrin:spectrin based actin:Na+/K+ channel [plasma membrane]	24
GO:0043113	receptor clustering	9	HP:0000189	Narrow palate	3	MP:0009403	increased variability of skeletal muscle fiber size	5		Maximum score	984
GO:0008324	cation transmembrane transporter activity	9	HP:0000496	Abnormality of eye movement	3	MP:0004087	abnormal muscle fiber morphology	5
GO:0051124	synaptic growth at neuromuscular junction	9	HP:0003457	Abnormal EMG findings	3	MP:0011087	complete neonatal lethality	5
GO:0043525	positive regulation of neuron apoptotic process	9	HP:0000277	Abnormality of the mandible	3	MP:0000160	kyphosis	5
GO:0008291	acetylcholine metabolic process	9	HP:0000218	High palate	3	MP:0001575	cyanosis	5
GO:0018344	protein geranylgeranylation	9	HP:0010827	Abnormality of the seventh cranial nerve	3	MP:0001574	abnormal oxygen level	5
GO:0048630	skeletal muscle tissue growth	9	HP:0010628	Facial muscle weakness	3	MP:0004174	abnormal spine curvature	5
GO:0015075	ion transmembrane transporter activity	9	HP:0002033	Poor suck	3	MP:0001943	abnormal respiration	5
GO:0072657	protein localization in membrane	9	HP:0003828	Variable expressivity	3	MP:0011089	complete perinatal lethality	5
GO:0018342	protein prenylation	9	HP:0000301	Abnormality of facial musculature	3	MP:0008415	abnormal neurite morphology	5
GO:0001941	postsynaptic membrane organization	9	HP:0002087	Abnormality of the airways	3	MP:0001077	abnormal spinal nerve morphology	5
GO:0006047	UDP-N-acetylglucosamine metabolic process	9	HP:0006824	Cranial nerve paralysis	3	MP:0010053	decreased grip strength	5
GO:0006873	cellular ion homeostasis	9	HP:0003634	Generalized amyoplasia	3	MP:0001515	abnormal grip strength	5
GO:0055082	cellular chemical homeostasis	9	HP:0000759	Abnormality of the peripheral nervous system	3		Maximum score	508
GO:0050801	ion homeostasis	9	HP:0003680	Nonprogressive disorder	3
GO:0005605	basal lamina	9	HP:0001291	Abnormality of the cranial nerves	3
GO:0016044	cellular membrane organization	9	HP:0002088	Abnormality of the lungs	3
GO:0061024	membrane organization	9	HP:0003198	Myopathy	3
GO:0019725	cellular homeostasis	9	HP:0001201	Severe brachydactyly	3
GO:0006041	glucosamine metabolic process	9	HP:0001961	Hypoplastic heart	3
GO:0006044	N-acetylglucosamine metabolic process	9	HP:0002047	Malignant hyperthermia	3
GO:0009225	nucleotide-sugar metabolic process	9	HP:0005905	Abnormal cervical curvature	3
GO:0042133	neurotransmitter metabolic process	9	HP:0011821	Abnormality of facial skeleton	3
GO:0051963	regulation of synapse assembly	9	HP:0011804	Abnormality of muscle physiology	3
GO:0006040	amino sugar metabolic process	9	HP:0100854	Aplasia of the musculature	3
GO:0006812	cation transport	9	HP:0002089	Pulmonary hypoplasia	3
GO:0006488	dolichol-linked oligosaccharide biosynthetic process	9	HP:0006703	Aplasia/Hypoplasia of the lungs	3
GO:0043523	regulation of neuron apoptotic process	9	HP:0001252	Muscular hypotonia	3
GO:0050881	musculoskeletal movement	9	HP:0001561	Polyhydramnios	3
GO:0048742	regulation of skeletal muscle fiber development	9	HP:0003808	Abnormal muscle tone	3
GO:0051402	neuron apoptotic process	4	HP:0003621	Juvenile onset	3
GO:0070997	neuron death	4	HP:0011799	Abnormality of facial soft tissue	3
GO:0050807	regulation of synapse organization	4	HP:0009118	Aplasia/Hypoplasia of the mandible	3
GO:0009312	oligosaccharide biosynthetic process	4	HP:0001260	Dysarthria	3
GO:0042439	ethanolamine-containing compound metabolic process	4	HP:0000347	Mandibular hypoplasia	3
GO:0050803	regulation of synapse structure and activity	4	HP:0011007	Age of onset	3
GO:0048641	regulation of skeletal muscle tissue development	4	HP:0000476	Cystic hygroma of the neck	3
GO:0051153	regulation of striated muscle cell differentiation	4	HP:0000174	Abnormality of palate	3
GO:0006066	alcohol metabolic process	4	HP:0009116	Aplasia/Hypoplasia involving bones of the skull	3
GO:0001934	positive regulation of protein phosphorylation	4	HP:0003674	Age of onset	3
GO:0007613	memory	4	HP:0001460	Aplasia/Hypoplasia involving the musculature	3
GO:0007416	synapse assembly	4	HP:0001059	Pterygia	3
GO:0042327	positive regulation of phosphorylation	4	HP:0002304	Akinesia	3
GO:0097285	cell-type specific apoptotic process	4	HP:0001511	Intrauterine growth retardation	3
GO:0009311	oligosaccharide metabolic process	4	HP:0003593	Early onset	3
GO:0010562	positive regulation of phosphorus metabolic process	4	HP:0000457	Flat nose	3
GO:0045937	positive regulation of phosphate metabolic process	4	HP:0003812	Phenotypic variability	3
GO:0050905	neuromuscular process	4	HP:0000689	Dental malocclusion	3
GO:0005604	basement membrane	4	HP:0001270	Motor retardation	3
GO:0016202	regulation of striated muscle tissue development	4	HP:0003319	Abnormality of the cervical spine	3
GO:0018279	protein N-linked glycosylation via asparagine	4	HP:0001560	Abnormality of the amniotic fluid	3
GO:0018196	peptidyl-asparagine modification	4	HP:0002167	Neurological speech impairment	3
GO:0051147	regulation of muscle cell differentiation	4	HP:0009122	Aplasia/Hypoplasia affecting bones of the axial skeleton	3
GO:0048634	regulation of muscle organ development	4	HP:0100767	Abnormality of the placenta	3
GO:0006487	protein N-linked glycosylation	4	HP:0002389	Cavum septum pellucidum	3
GO:0048638	regulation of developmental growth	4	HP:0002948	Vertebral fusion	3
GO:0046165	alcohol biosynthetic process	4	HP:0000772	Abnormality of the ribs	3
GO:0030534	adult behavior	4	HP:0001367	Abnormality of the joints	3
GO:0034220	ion transmembrane transport	4	HP:0000303	Mandibular prognathia	3
GO:0031401	positive regulation of protein modification process	4	HP:0001196	Short umbilical cord	3
GO:0006576	cellular biogenic amine metabolic process	4	HP:0011024	Abnormality of the gastrointestinal tract	3
GO:0043687	post-translational protein modification	4	HP:0000306	Abnormality of the chin	3
GO:0001505	regulation of neurotransmitter levels	4	HP:0001838	Vertical talus	3
GO:0007611	learning or memory	4	HP:0000486	Strabismus	3
GO:0032270	positive regulation of cellular protein metabolic process	4	HP:0011356	Regional abnormality of skin	1
GO:0050890	cognition	4	HP:0008365	Abnormality of the talus bone	1
GO:0043413	macromolecule glycosylation	4	HP:0001999	Facial dysmorphism	1
GO:0006486	protein glycosylation	4	HP:0003676	Progressive disorder	1
GO:0044420	extracellular matrix part	4	HP:0003070	Elbow ankylosis	1
GO:0044106	cellular amine metabolic process	4	HP:0100737	Abnormality of the hard palate	1
GO:0051247	positive regulation of protein metabolic process	4	HP:0000175	Cleft palate	1
GO:0070085	glycosylation	4	HP:0009115	Aplasia/Hypoplasia involving the skeleton	1
GO:0009308	amine metabolic process	4	HP:0008872	Feeding problems in infancy	1
GO:0009101	glycoprotein biosynthetic process	4	HP:0000202	Cleft lip/palate	1
GO:0043065	positive regulation of apoptotic process	4	HP:0000464	Abnormality of the neck	1
GO:0043068	positive regulation of programmed cell death	4	HP:0000357	Abnormal location of ears	1
GO:0010942	positive regulation of cell death	4	HP:0000929	Abnormality of the skull	1
	Maximum score	1019	HP:0000160	Microstomia	1
			HP:0004370	Abnormality of temperature regulation	1
			HP:0000316	Hypertelorism	1
			HP:0007375	Abnormality of the septum pellucidum	1
			HP:0000437	Flat nasal tip	1
			HP:0001331	Absent septum pellucidum	1
			HP:0001263	Developmental retardation	1
			HP:0009121	Abnormality of the axial skeleton	1
			HP:0000163	Abnormality of the oral cavity	1
			HP:0000925	Abnormality of the vertebral column	1
			HP:0010881	Abnormality of the umbilical cord	1
			HP:0000356	Abnormality of the outer ear	1
			HP:0100240	Synostosis of joints	1
			HP:0007126	Proximal amyotrophy	1
			HP:0008180	Mildly elevated creatine phosphokinase	1
			HP:0000400	Large ears	1
			HP:0000692	Misalignment of teeth	1
			HP:0011729	Abnormality of joint mobility	1
			HP:0000343	Long philtrum	1
			HP:0001194	Abnormalities of placenta and umbilical cord	1
			HP:0003100	Thin long bones	1
			HP:0001850	Abnormality of the tarsal bones	1
			HP:0000153	Abnormality of the mouth	1
			HP:0100886	Abnormality of globe location	1
			HP:0002659	Increased susceptibility to fractures	1
			HP:0011337	Abnormality of mouth size	1
			HP:0002650	Scoliosis	1
			HP:0001373	Joint dislocation	1
			HP:0000492	Abnormality of the eyelid	1
			HP:0001321	Cerebellar hypoplasia	1
			HP:0009473	Joint contractures involving the joints of the hand	1
			HP:0007360	Aplasia/Hypoplasia of the cerebellum	1
			HP:0010674	Abnormality of the curvature of the vertebral collumn	1
			HP:0002126	Polymicrogyria	1
			HP:0000286	Epicanthus	1
			HP:0000606	Abnormality of the periorbital region	1
			HP:0002012	Abnormality of gastrointestinal organs	1
			HP:0009811	Abnormality of the elbow	1
			HP:0001193	Ulnar deviation of the hand or of fingers of the hand	1
			HP:0000315	Abnormality of the orbital region	1
			HP:0000506	Telecanthus	1
			HP:0002104	Apnea	1
			HP:0000288	Abnormality of the philtrum	1
			HP:0100360	Contractures of the joints of the upper limbs	1
			HP:0002515	Waddling gait	1
			HP:0000581	Blepharophimosis	1
			HP:0002374	Diminished movement	1
			HP:0001622	Premature birth	1
			HP:0000271	Abnormality of the face	1
			HP:0003826	Stillborn or neonatal death	1
			HP:0005257	Thoracic hypoplasia	1
			HP:0001762	Talipes equinovarus	1
			HP:0200007	Abnormal size of the palpebral fissures	1
			HP:0000765	Abnormality of the thorax	1
			HP:0003121	Limb contractures	1
			HP:0002063	Rigidity	1
			HP:0011458	Abdominal symptom	1
			HP:0007319	Central nervous system malformations	1
				Maximum score	491
Ion Channel Muscle Disease
GO id	GO Terms	Weight	HP id	Human Phenotype Term	Weight	MP id	Mouse Phenotype Term	Weight	id	Interactions Term	Weight
GO:0022832	voltage-gated channel activity	96	HP:0010547	Muscle flaccidity	62	MP:0002841	impaired skeletal muscle contractility	83		Axon guidance	48
GO:0005244	voltage-gated ion channel activity	96	HP:0003752	Flaccid weakness or paralysis, episodic attacks	62	MP:0004817	abnormal skeletal muscle mass	83		Developmental Biology	48
GO:0022836	gated channel activity	96	HP:0010548	Percussion myotonia	62	MP:0003157	impaired muscle relaxation	83		Interaction between L1 and Ankyrins	48
GO:0005216	ion channel activity	96	HP:0002486	Myotonia	31	MP:0001961	abnormal reflex	41		NCAM1 interactions	48
GO:0022838	substrate-specific channel activity	48	HP:0003552	Muscle stiffness	31	MP:0001513	limb grasping	41		NCAM signaling for neurite out-growth	48
GO:0022803	passive transmembrane transporter activity	48	HP:0002900	Hypokalemia	31	MP:0003492	abnormal involuntary movement	41		L1CAM interactions	48
GO:0015267	channel activity	48	HP:0003326	Myalgia	31	MP:0002067	abnormal sensory capabilities/reflexes/nociception	41	IPR013122	Polycystin cation channel, PKD1/PKD2	48
GO:0022843	voltage-gated cation channel activity	48	HP:0011042	Abnormality of potassium homeostasis	31	MP:0000738	impaired muscle contractility	21	IPR005821	Ion transport domain	48
GO:0015075	ion transmembrane transporter activity	48	HP:0010930	Abnormality of monovalent inorganic cation homeostasis	31	MP:0004036	abnormal muscle relaxation	21	IPR000369	Potassium channel, voltage-dependent, beta subunit, KCNE	48
GO:0034702	ion channel complex	48	HP:0003812	Phenotypic variability	31	MP:0005620	abnormal muscle contractility	21	IPR005446	Voltage-dependent calcium channel, L-type, alpha-1 subunit	48
GO:0006936	muscle contraction	48	HP:0003712	Muscle hypertrophy	16	MP:0000759	abnormal skeletal muscle morphology	21	IPR014873	Voltage-dependent calcium channel, alpha-1 subunit, IQ domain	48
GO:0005261	cation channel activity	48	HP:0001324	Muscle weakness	16	MP:0004819	decreased skeletal muscle mass	21	IPR002077	Voltage-dependent calcium channel, alpha-1 subunit	48
GO:0003012	muscle system process	24	HP:0010929	Abnormality of cation homeostasis	16		Maximum score	518	IPR001807	Chloride channel, voltage gated	48
GO:0042383	sarcolemma	24	HP:0003198	Myopathy	16				IPR010526	Sodium ion transport-associated	48
GO:0008324	cation transmembrane transporter activity	24	HP:0003111	Serum electrolyte abnormality	16				IPR001696	Voltage gated sodium channel, alpha subunit	48
GO:0030001	metal ion transport	24	HP:0011805	Abnormality of muscle morphology	16				IPR003915	Polycystic kidney disease type 2 protein	48
GO:0034703	cation channel complex	24		Maximum score	499				IPR000644	Cystathionine beta-synthase, core	48
GO:0006812	cation transport	24							IPR000048	IQ motif, EF-hand binding site	48
GO:0010959	regulation of metal ion transport	24							REACT_22692	Sodium channel subunits [plasma membrane]	48
GO:0043269	regulation of ion transport	24							REACT_21777	NCAM1:T- and L-type VDCC [plasma membrane]	48
GO:0015672	monovalent inorganic cation transport	24							REACT_22749	Neurofascin:NrCAM:Ankyrin:spectrin based actin:Na+/K+ channel [plasma membrane]	48
	Maximum score	984								Maximum score	1008
Myotonic Syndrome
GO id	GO Terms	Weight	HP id	Human Phenotype Term	Weight	MP id	Mouse Phenotype Term	Weight	id	Interactions Term	Weight
GO:0014819	regulation of skeletal muscle contraction	33	HP:0002486	Myotonia	250	MP:0009403	increased variability of skeletal muscle fiber size	91		Reduction of cytosolic Ca++ levels	25
GO:0003009	skeletal muscle contraction	33	HP:0002292	Frontal balding (male pattern baldness)	125	MP:0000759	abnormal skeletal muscle morphology	91		HS-GAGs translocate to the lysosome for degradation	25
GO:0006942	regulation of striated muscle contraction	33	HP:0011360	Acquired abnormal hair pattern	63	MP:0009398	abnormal skeletal muscle fiber size	45		Some HSPGs are secreted to the plasma membrane	25
GO:0050881	musculoskeletal movement	33	HP:0003326	Myalgia	64	MP:0003084	abnormal skeletal muscle fiber morphology	45		Chylomicron-mediated lipid transport	25
GO:0006941	striated muscle contraction	33		Maximum score	1000	MP:0002841	impaired skeletal muscle contractility	45		Platelet calcium homeostasis	25
GO:0006937	regulation of muscle contraction	33				MP:0000751	myopathy	45		HS-GAG degradation	25
GO:0090257	regulation of muscle system process	33				MP:0000738	impaired muscle contractility	45		Lipoprotein metabolism	25
GO:0033017	sarcoplasmic reticulum membrane	33				MP:0002106	abnormal muscle physiology	22		A tetrasaccharide linker sequence is required for GAG synthesis	25
GO:0006874	cellular calcium ion homeostasis	33				MP:0002108	abnormal muscle morphology	22		HS-GAG biosynthesis	25
GO:0006936	muscle contraction	33				MP:0005620	abnormal muscle contractility	22		Ion transport by P-type ATPases	25
GO:0072503	cellular divalent inorganic cation homeostasis	33				MP:0004087	abnormal muscle fiber morphology	22		Lipid digestion, mobilization, and transport	25
GO:0055074	calcium ion homeostasis	33					Maximum score	495		Chondroitin sulfate/dermatan sulfate metabolism	25
GO:0072507	divalent inorganic cation homeostasis	17								Heparan sulfate/heparin (HS-GAG) metabolism	25
GO:0003012	muscle system process	17								Ion channel transport	25
GO:0016529	sarcoplasmic reticulum	17								Amyloids	25
GO:0006875	cellular metal ion homeostasis	17								Platelet homeostasis	25
GO:0016528	sarcoplasm	17								Glycosaminoglycan metabolism	25
GO:0051153	regulation of striated muscle cell differentiation	17							IPR001612	Caveolin	25
GO:0055065	metal ion homeostasis	17							IPR005782	ATPase, P-type, calcium-transporting	25
GO:0030003	cellular cation homeostasis	17							IPR014930	Myotonic dystrophy protein kinase, coiled coil	25
GO:0055080	cation homeostasis	17							IPR000695	ATPase, P-type, H+ transporting proton pump	25
GO:0031674	I band	17							IPR018031	Laminin B, subgroup	25
GO:0044057	regulation of system process	17							IPR000034	Laminin B type IV	25
GO:0051147	regulation of muscle cell differentiation	17							IPR013200	HAD superfamily hydrolase-like, type 3	25
GO:0006873	cellular ion homeostasis	17							IPR006068	ATPase, P-type cation-transporter, C-terminal	25
GO:0008016	regulation of heart contraction	17							IPR004014	ATPase, P-type cation-transporter, N-terminal	25
GO:0030017	sarcomere	17							IPR000082	SEA	25
GO:0055082	cellular chemical homeostasis	17							IPR001878	Zinc finger, CCHC-type	25
GO:0055002	striated muscle cell development	17							IPR002049	EGF-like, laminin	25
GO:0050801	ion homeostasis	17							IPR008250	ATPase, P-type, ATPase-associated domain	25
GO:0044449	contractile fiber part	17							IPR001757	ATPase, P-type, K/Mg/Cd/Cu/Zn/Na/Ca/Na/H-transporter	25
GO:0003015	heart process	17							IPR002172	Low-density lipoprotein (LDL) receptor class A repeat	25
GO:0060047	heart contraction	17							IPR001791	Laminin G domain	25
GO:0030016	myofibril	17							IPR005834	Haloacid dehalogenase-like hydrolase	25
GO:0030001	metal ion transport	17							IPR000961	AGC-kinase, C-terminal	25
GO:0019725	cellular homeostasis	17							IPR008985	Concanavalin A-like lectin/glucanase	25
GO:0043292	contractile fiber	8							IPR013320	Concanavalin A-like lectin/glucanase, subgroup	25
GO:0055001	muscle cell development	8							IPR006209	EGF-like domain	25
GO:0008022	protein C-terminus binding	8							REACT_7472	HSPG-bound lipoprotein lipase [plasma membrane]	25
GO:0006812	cation transport	8							REACT_76626	Amyloid fibrils [extracellular region, plasma membrane]	25
GO:0010959	regulation of metal ion transport	8								Maximum score	1000
GO:0051146	striated muscle cell differentiation	8
GO:0042391	regulation of membrane potential	8
GO:0043269	regulation of ion transport	8
GO:0006816	calcium ion transport	8
GO:0042692	muscle cell differentiation	8
GO:0014706	striated muscle tissue development	8
GO:0042598	vesicular fraction	8
GO:0060537	muscle tissue development	8
GO:0070838	divalent metal ion transport	8
GO:0072511	divalent inorganic cation transport	8
GO:0008015	blood circulation	8
GO:0003013	circulatory system process	8
GO:0007517	muscle organ development	8
GO:0051241	negative regulation of multicellular organismal process	8
GO:0016044	cellular membrane organization	8
GO:0061024	membrane organization	8
GO:0034220	ion transmembrane transport	8
GO:0061061	muscle structure development	8
GO:0060284	regulation of cell development	8
	Maximum score	996
Myofibrillar Myopathy
GO id	GO Terms	Weight	HP id	Human Phenotype Term	Weight	MP id	Mouse Phenotype Term	Weight	id	Interactions Term	Weight
GO:0030018	Z disc	167	HP:0003555	Muscle fiber splitting	22	MP:0003084	abnormal skeletal muscle fiber morphology	25		Cell-extracellular matrix interactions	48
GO:0031674	I band	167	HP:0003198	Myopathy	22	MP:0004087	abnormal muscle fiber morphology	25		Striated Muscle Contraction	48
GO:0030017	sarcomere	83	HP:0003458	EMG myopathic abnormalities	22	MP:0000759	abnormal skeletal muscle morphology	25		Muscle contraction	48
GO:0044449	contractile fiber part	83	HP:0002600	Hyporeflexia of lower limbs	22	MP:0009404	centrally nucleated skeletal muscle fibers	25		Cell junction organization	48
GO:0030016	myofibril	83	HP:0003715	Muscle biopsy shows myofibrillar myopathy	22	MP:0004819	decreased skeletal muscle mass	25		Cell-Cell communication	48
GO:0043292	contractile fiber	83	HP:0003457	Abnormal EMG findings	22	MP:0004817	abnormal skeletal muscle mass	25	IPR006643	ZASP	48
GO:0006936	muscle contraction	83	HP:0003701	Proximal muscle weakness	22	MP:0002269	muscular atrophy	25	IPR003090	Alpha-crystallin, N-terminal	48
GO:0003012	muscle system process	83	HP:0003236	Elevated serum creatine phosphokinase	22	MP:0009417	skeletal muscle atrophy	25	IPR003103	BAG domain	48
GO:0042383	sarcolemma	41	HP:0011021	Abnormality of circulating enzyme level	22	MP:0009398	abnormal skeletal muscle fiber size	13	IPR006821	Intermediate filament head, DNA-binding domain	48
GO:0008092	cytoskeletal protein binding	41	HP:0010876	Abnormality of circulating protein level	11	MP:0010240	decreased skeletal muscle size	13	IPR001436	Alpha crystallin/Heat shock protein	48
GO:0003779	actin binding	41	HP:0001324	Muscle weakness	11	MP:0000749	muscle degeneration	13	IPR001298	Filamin/ABP280 repeat	48
GO:0015629	actin cytoskeleton	41	HP:0003694	Proximal muscle weakness occurs later	11	MP:0009458	abnormal skeletal muscle size	13	IPR017868	Filamin/ABP280 repeat-like	48
	Maximum score	996	HP:0003736	Autophagic vacuoles	11	MP:0004246	abnormal extensor digitorum longus morphology	13	IPR002068	Heat shock protein Hsp20	48
			HP:0001638	Cardiomyopathy	11	MP:0009400	decreased skeletal muscle fiber size	13	IPR001202	WW/Rsp5/WWP	48
			HP:0002460	Distal muscle weakness	11	MP:0003083	abnormal tibialis anterior morphology	13	IPR016044	Filament	48
			HP:0004303	Abnormality of muscle fibers	11	MP:0003358	abnormal hypaxial muscle morphology	13	REACT_20733	Migfilin:Filamin A:F-actin [cytosol]	48
			HP:0001637	Abnormality of the myocardium	11	MP:0009414	skeletal muscle fiber necrosis	13	REACT_17890	Z Disk Complex [cytosol]	48
			HP:0000759	Abnormality of the peripheral nervous system	11	MP:0003081	abnormal soleus morphology	13	REACT_18068	ATP:Calcium Bound Sarcomere Protein Complex [cytosol]	48
			HP:0009063	Muscle weakness, distal, progressive	11	MP:0009413	skeletal muscle fiber atrophy	13	REACT_17110	Calcium Bound Sarcomere Protein Complex [cytosol]	48
			HP:0002450	Abnormality of the motor neurons	11	MP:0009406	decreased skeletal muscle fiber number	13	REACT_17721	Inactive Sarcomere Protein Complex [cytosol]	48
			HP:0003560	Muscular dystrophy	11	MP:0003852	skeletal muscle necrosis	13	REACT_17580	ADP:Calcium Bound Sarcomere Protein Complex [cytosol]	48
			HP:0003581	Onset in adulthood	11	MP:0004566	myocardial fiber degeneration	13		Maximum score	1008
			HP:0011805	Abnormality of muscle morphology	11	MP:0000751	myopathy	13
			HP:0001265	Hyporeflexia	11	MP:0000278	abnormal myocardial fiber morphology	13
			HP:0100303	Muscle fiber cytoplasmatic inclusion bodies	11	MP:0009403	increased variability of skeletal muscle fiber size	6
			HP:0100299	Muscle fiber inclusion bodies	11	MP:0004090	abnormal sarcomere morphology	6
			HP:0001315	Reduced reflexes	11	MP:0002754	dilated right ventricle	6
			HP:0003677	Slow progression	11	MP:0002279	abnormal diaphragm morphology	6
			HP:0003797	Limb-girdle muscle atrophy	6	MP:0000747	muscle weakness	6
			HP:0001437	Abnormality of the musculature of the lower limbs	6	MP:0002795	dilated cardiomyopathy	6
			HP:0001639	Hypertrophic cardiomyopathy	6	MP:0010630	abnormal cardiac muscle tissue morphology	6
			HP:0000467	Neck muscle weakness	6	MP:0010563	increased heart right ventricle size	6
			HP:0002564	Cardiac malformation	6	MP:0002753	dilated left ventricle	6
			HP:0011804	Abnormality of muscle physiology	6	MP:0010577	abnormal heart right ventricle size	6
			HP:0009127	Abnormality of the musculature of the limbs	6	MP:0005329	abnormal cardiac muscle morphology	6
			HP:0003325	Limb-girdle muscle weakness	6	MP:0005330	cardiomyopathy	6
			HP:0001627	Cardiac abnormality	6	MP:0010545	abnormal heart layer morphology	6
			HP:0003377	Foot drop	6	MP:0004215	abnormal myocardial fiber physiology	6
			HP:0001436	Abnormality of the foot musculature	6	MP:0008022	dilated heart ventricles	6
			HP:0001271	Polyneuropathy	6	MP:0003920	abnormal right ventricle morphology	6
			HP:0011006	Abnormality of the musculature of the neck	6		Maximum score	504
			HP:0005750	Contractures of lower limbs	6
			HP:0002093	Respiratory insufficiency	6
			HP:0009830	Peripheral neuropathy	6
			HP:0003202	Amyotrophy	6
			HP:0001635	Congestive heart failure	6
				Maximum score	515
Vacuolar Myopathy
GO id	GO Terms	Weight	HP id	Human Phenotype Term	Weight	MP id	Mouse Phenotype Term	Weight	id	Interactions Term	Weight
GO:0030659	cytoplasmic vesicle membrane	333	HP:0003701	Proximal muscle weakness	117					Response to elevated platelet cytosolic Ca2+	77
GO:0012506	vesicle membrane	167	HP:0003198	Myopathy	117					Platelet activation, signaling and aggregation	77
GO:0000323	lytic vacuole	167	HP:0003805	Rimmed vacuoles	117				IPR009010	Aspartate decarboxylase-like fold	77
GO:0005764	lysosome	167	HP:0003236	Elevated serum creatine phosphokinase	117				IPR004201	CDC48, domain 2	77
GO:0044433	cytoplasmic vesicle part	86	HP:0011021	Abnormality of circulating enzyme level	59				IPR003338	CDC48, N-terminal subdomain	77
GO:0005773	vacuole	86	HP:0003797	Limb-girdle muscle atrophy	59				IPR002000	Lysosome-associated membrane glycoprotein	77
	Maximum score	1006	HP:0010876	Abnormality of circulating protein level	59				IPR015415	Vps4 oligomerisation, C-terminal	77
			HP:0003325	Limb-girdle muscle weakness	59				IPR001312	Hexokinase	77
			HP:0003202	Amyotrophy	59				IPR013093	ATPase, AAA-2	77
			HP:0003458	EMG myopathic abnormalities	59				IPR008824	DNA helicase, Holliday junction RuvB type, N-terminal	77
			HP:0001437	Abnormality of the musculature of the lower limbs	29				IPR011704	ATPase, dynein-related, AAA domain	77
			HP:0009127	Abnormality of the musculature of the limbs	29				IPR003959	ATPase, AAA-type, core	77
			HP:0003457	Abnormal EMG findings	29				IPR003593	AAA+ ATPase domain	77
			HP:0004303	Abnormality of muscle fibers	29					Maximum score	1001
			HP:0001324	Muscle weakness	29
			HP:0003693	Distal amyotrophy	29
			HP:0004302	Functional motor problems.	29
				Maximum score	1025
