# Supplementary material for: Integrative Data Mining Highlights Candidate Genes for Monogenic Myopathies
Source: PLoS One. 2014 Oct 29;9(10):e110888. doi: 10.1371/journal.pone.0110888 (PMC4213015; doi:10.1371/journal.pone.0110888)
Supplement: Table S2 — Full ranked gene lists for each disease group. (XLSX) [file pone.0110888.s002.xlsx]

## Sheet: Legends
Sheet Legends		Column legends
MD	Muscular Dystrophy	Rank	Position in the ranked list ordered by total gene score
CMD	Congenital Muscular Dystrophy	Gene	Gene symbol
CM	Congenital Myopathy	Name	Gene name
MM	Metabolic Myopathy	Score	Total gene score, equal to the sum of GO score, HPO score, MPO score and IA score
CMS	Congenital Myasthenic Syndrome	GO score	Gene Ontology score
ICMD	Ion Channel Muscle Disease	HPO score	Human Phenotype Ontology score
MS	Myotonic Syndrome	MPO score	Mammalian Phenotype Ontology score
MFM	Myofibrillar Myopathy	IA score	Interactions Annotation score
VM	Vacuolar Myopathy	Class	"training" if component of the training set, "myopathy" if already implicated in diseases of other groups, "candidate" if survived filtering for muscle expression and lack of OMIM annotation
		SM exp	Skeletal Muscle expression from Illumina Body Map Atlas E-MTAB-513
		Max exp	Maximum tissue expression from Illumina Body Map Atlas E-MTAB-513
		GTEx	"yes" if skeletal muscle expression greater than or equal to 10% of maximum tissue expression in GTEx database, "no" otherwise; only displayed for top 100 genes in each disease group, if SM exp < 10% of Max exp
		OMIM	Diseases annotated in OMIM (Online Mendelian Inheritance in Men)

## Sheet: MD
Muscular Dystrophy
Rank	Gene	Name	Score	GO score	HPO score	MPO score	IA score	Class	SM exp	Max exp	GTEx	OMIM
1	DMD	dystrophin	1115	352	180	375	208	training	46	46		Becker muscular dystrophy, 300376; Cardiomyopathy, dilated, 3B, 302045; Duchenne muscular dystrophy, 310200
2	TTN	titin	1064	520	224	208	112	training	0	37	yes	Cardiomyopathy, dilated, 1G, 604145; Cardiomyopathy, familial hypertrophic, 9, 613765; Muscular dystrophy, limb-girdle, type 2J, 608807; Myopathy, early-onset, with fatal cardiomyopathy, 611705; Myopathy, proximal, with early respiratory muscle involvement, 603689; Tibial muscular dystrophy, tardive, 600334
3	LMNA	lamin A/C	997	208	361	284	144	training	81	122		Cardiomyopathy, dilated, 1A, 115200; Charcot-Marie-Tooth disease, type 2B1, 605588; Emery-Dreifuss muscular dystrophy 2, AD, 181350; Emery-Dreifuss muscular dystrophy 3, AR, 181350; Heart-hand syndrome, Slovenian type, 610140; Hutchinson-Gilford progeria, 176670; Lipodystrophy, familial partial, 2, 151660; Heart-hand syndrome, Slovenian type, 610140; Hutchinson-Gilford progeria, 176670; Lipodystr…
4	TCAP	titin-cap	915	508	209	86	112	training	284	588		Cardiomyopathy, dilated, 1N, 607487; Muscular dystrophy, limb-girdle, type 2G, 601954
5	DES	desmin	814	252	195	223	144	training	0	3131	yes	Muscular dystrophy, limb-girdle, type 2R, 615325; Cardiomyopathy, dilated, 1I, 604765; Myopathy, myofibrillar, 1, 601419; Scapuloperoneal syndrome, neurogenic, Kaeser type, 181400
6	CAV3	caveolin 3	777	384	181	196	16	training	24	24		Cardiomyopathy, familial hypertrophic, 192600; Creatine phosphokinase, elevated serum, 123320; Long QT syndrome-9, 611818; Long QT syndrome-9, 611818; Muscular dystrophy, limb-girdle, type IC, 607801; Myopathy, distal, Tateyama type, 614321; Rippling muscle disease, 606072
7	ACTA1	actin, alpha 1, skeletal muscle	645	324	212	45	64	myopathy	2317	2317		Myopathy, actin, congenital, with cores, 161800; Myopathy, actin, congenital, with excess of thin myofilaments, 161800; Myopathy, congenital, with fiber-type disproportion 1, 255310; Nemaline myopathy 3, autosomal dominant or recessive, 161800
8	MYH6	myosin, heavy chain 6, cardiac muscle, alpha	643	452	0	95	96		16	204	no	Atrial septal defect 3, 614089; Cardiomyopathy, dilated, 1EE, 613252; Cardiomyopathy, familial hypertrophic, 14, 613251; {Sick sinus syndrome 3}, 614090
9	MYBPC3	myosin binding protein C, cardiac	610	384	40	90	96		0	279	no	Cardiomyopathy, dilated, 1MM, 615396; Cardiomyopathy, familial hypertrophic, 4, 115197; Left ventricular noncompaction 10, 615396; Left ventricular noncompaction 10, 615396
10	MYL2	myosin, light chain 2, regulatory, cardiac, slow	608	384	0	128	96		952	6853		Cardiomyopathy, familial hypertrophic, 10, 608758
11	SYNE2	spectrin repeat containing, nuclear envelope 2	599	340	83	16	160	training	123	123		Emery-Dreifuss muscular dystrophy 5, autosomal dominant, 612999
12	TNNT2	troponin T type 2 (cardiac)	586	360	22	108	96		3	2642	no	Cardiomyopathy, dilated, 1D, 601494; Cardiomyopathy, familial hypertrophic, 2, 115195; Cardiomyopathy, familial restrictive, 3, 612422; Left ventricular noncompaction 6, 601494; Left ventricular noncompaction 6, 601494
13	SYNE1	spectrin repeat containing, nuclear envelope 1	577	236	87	110	144	training	6	24		Emery-Dreifuss muscular dystrophy 4, autosomal dominant, 612998; Spinocerebellar ataxia, autosomal recessive 8, 610743
14	ACTC1	actin, alpha, cardiac muscle 1	575	404	30	77	64		99	2574	no	Atrial septal defect 5, 612794; Cardiomyopathy, dilated, 1R, 613424; Cardiomyopathy, familial hypertrophic, 11, 612098; Left ventricular noncompaction 4, 613424; Left ventricular noncompaction 4, 613424
15	MYH7	myosin, heavy chain 7, cardiac muscle, beta	570	340	230	0	0	myopathy	456	2742		Cardiomyopathy, dilated, 1S, 613426; Cardiomyopathy, familial hypertrophic, 1, 192600; Laing distal myopathy, 160500; Left ventricular noncompaction 5, 613426; Laing distal myopathy, 160500; Left ventricular noncompaction 5, 613426; Myopathy, myosin storage, 608358; Scapuloperoneal syndrome, myopathic type, 181430
16	NEB	nebulin	569	272	180	21	96	myopathy	1825	1825		Nemaline myopathy 2, autosomal recessive, 256030
17	FKRP	fukutin related protein	560	48	333	163	16	training	3	4		Muscular dystrophy-dystroglycanopathy (congenital with brain and eye anomalies), type A, 5, 613153; Muscular dystrophy-dystroglycanopathy (congenital with or without mental retardation), type B, 5, 606612; Muscular dystrophy-dystroglycanopathy (limb-girdle), type C, 5, 607155
18	DAG1	dystroglycan 1 (dystrophin-associated glycoprotein 1)	553	288	0	233	32	training	36	36		Muscular dystrophy-dystroglycanopathy (limb-girdle), type C, 9, 613818
19	PLEC	plectin	552	140	65	171	176	training	0.2	0.2		Epidermolysis bullosa simplex with pyloric atresia, 612138; Epidermolysis bullosa simplex, Ogna type, 131950; Muscular dystrophy with epidermolysis bullosa simplex, 226670; Muscular dystrophy, limb-girdle, type 2Q, 613723
20	CAPN3	calpain 3, (p94)	539	176	123	176	64	training	105	105		Muscular dystrophy, limb-girdle, type 2A, 253600
21	RYR1	ryanodine receptor 1 (skeletal)	520	228	137	123	32	myopathy	212	212		Central core disease, 117000; King-Denborough syndrome, 145600; Minicore myopathy with external ophthalmoplegia, 255320; Neuromuscular disease, congenital, with uniform type 1 fiber, 117000; {Malignant hyperthermia susceptibility 1}, 145600
22	TRIM32	tripartite motif containing 32	518	92	299	95	32	training	10	10		Bardet-Biedl syndrome 11, 209900; Muscular dystrophy, limb-girdle, type 2H, 254110
23	SGCB	sarcoglycan, beta (43kDa dystrophin-associated glycoprotein)	518	112	245	145	16	training	37	37		Muscular dystrophy, limb-girdle, type 2E, 604286
24	SGCA	sarcoglycan, alpha (50kDa dystrophin-associated glycoprotein)	503	136	163	156	48	training	167	167		Muscular dystrophy, limb-girdle, type 2D, 608099
25	EMD	emerin	487	196	180	79	32	training	0	0.4	yes	Emery-Dreifuss muscular dystrophy 1, X-linked, 310300
26	TPM1	tropomyosin 1 (alpha)	486	372	18	0	96		149	3608	yes	Cardiomyopathy, dilated, 1Y, 611878; Cardiomyopathy, familial hypertrophic, 3, 115196; Left ventricular noncompaction 9, 611878; Left ventricular noncompaction 9, 611878
27	TPM3	tropomyosin 3	485	192	197	0	96	myopathy	316	418		CAP myopathy 1, 609284; Myopathy congenital, with fiber-type disproportion, 255310; Nemaline myopathy 1, autosomal dominant or recessive, 609284
28	SGCG	sarcoglycan, gamma (35kDa dystrophin-associated glycoprotein)	471	112	136	207	16	training	29	42		Muscular dystrophy, limb-girdle, type 2C, 253700
29	CRYAB	crystallin, alpha B	467	196	178	93	0	myopathy	0.5	5		Cardiomyopathy, dilated, 1II, 615184; Cataract 16, multiple types, 613763; Myopathy, myofibrillar, 2, 608810; Myopathy, myofibrillar, fatal infantile hypertrophy, alpha-B crystallin-related, 613869
30	TPM2	tropomyosin 2 (beta)	466	192	178	0	96	myopathy	1561	1561		Arthrogryposis multiplex congenita, distal, type 1, 108120; Arthrogryposis, distal, type 2B, 601680; CAP myopathy 2, 609285; Nemaline myopathy 4, autosomal dominant, 609285
31	ACTN2	actinin, alpha 2	448	272	0	0	176		837	837		Cardiomyopathy, dilated, 1AA, 612158
32	MYOT	myotilin	446	176	270	0	0	training	272	272		Muscular dystrophy, limb-girdle, type 1A, 159000; Myopathy, myofibrillar, 3, 609200; Myopathy, spheroid body, 182920
33	ITGB1	integrin, beta 1 (fibronectin receptor, beta polypeptide, antigen CD29 includes MDF2, MSK12)	437	296	0	141	0	candidate	76	453
34	TNNI3	troponin I type 3 (cardiac)	434	272	18	48	96		2	1429	no	Cardiomyopathy, dilated, 1FF, 613286; Cardiomyopathy, dilated, 2A, 611880; Cardiomyopathy, familial hypertrophic, 7, 613690; Cardiomyopathy, familial restrictive, 115210
35	LARGE	like-glycosyltransferase	432	60	157	215	0	myopathy	21	25		Muscular dystrophy-dystroglycanopathy (congenital with brain and eye anomalies), type A, 6, 613154; Muscular dystrophy-dystroglycanopathy (congenital with mental retardation), type B, 6, 608840
36	DYSF	dysferlin	416	36	155	161	64	training	51	51		Miyoshi muscular dystrophy 1, 254130; Muscular dystrophy, limb-girdle, type 2B, 253601; Myopathy, distal, with anterior tibial onset, 606768
37	DST	dystonin	410	240	0	58	112		44	88		Epidermolysis bullosa simplex, sutosomal recessive 2, 615425; Neuropathy, hereditary sensory and autonomic, type VI, 614653
38	NKX2-5	NK2 homeobox 5	410	256	24	130	0		0	22	no	Atrial septal defect 7, with or without AV conduction defects, 108900; Conotruncal heart malformations, variable, 217095; Hypoplastic left heart syndrome 2, 614435; Hypothyroidism, congenital nongoitrous, 5, 225250; Hypoplastic left heart syndrome 2, 614435; Hypothyroidism, congenital nongoitrous, 5, 225250; Tetrology of Fallot, 187500; Ventricular septal defect 3, 614432
39	LDB3	LIM domain binding 3	399	96	132	171	0	myopathy	140	349		Cardiomyopathy, dilated 1C, 601493; Left ventricular noncompaction 3, with or without dilated cardiomyopathy, 601493; Left ventricular noncompaction 3, with or without dilated cardiomyopathy, 601493; Myopathy, myofibrillar, 4, 609452
40	SMN2	survival of motor neuron 2, centromeric	397	0	108	289	0		5	70	yes	{Spinal muscular atrophy, type III, modifier of}, 253400
41	SMN1	survival of motor neuron 1, telomeric	397	0	108	289	0		0.3	2		Spinal muscular atrophy-1, 253300; Spinal muscular atrophy-2, 253550; Spinal muscular atrophy-3, 253400; Spinal muscular atrophy-4, 271150
42	TMOD1	tropomodulin 1	391	256	0	39	96	candidate	116	116
43	RYR2	ryanodine receptor 2 (cardiac)	387	160	26	169	32		0	146	no	Arrhythmogenic right ventricular dysplasia 2, 600996; Ventricular tachycardia, catecholaminergic polymorphic, 1, 604772
44	MYL3	myosin, light chain 3, alkali; ventricular, skeletal, slow	384	288	0	0	96		27	2105	yes	Cardiomyopathy, familial hypertrophic, 8, 608751
45	IGHMBP2	immunoglobulin mu binding protein 2	379	0	99	280	0		6	12		Neuronopathy, distal hereditary motor, type VI, 604320
46	TNNT1	troponin T type 1 (skeletal, slow)	373	192	85	0	96	myopathy	1273	1273		Nemaline myopathy 5, Amish type, 605355
47	FLNC	filamin C, gamma	369	180	92	81	16	myopathy	588	588		Myopathy, distal, 4, 614065; Myopathy, myofibrillar, 5, 609524
48	MYL1	myosin, light chain 1, alkali; skeletal, fast	368	208	0	64	96	candidate	357	357
49	TNNC1	troponin C type 1 (slow)	368	272	0	0	96		842	1894		Cardiomyopathy, dilated, 1Z, 611879; Cardiomyopathy, familial hypertrophic, 13, 613243
50	CAV1	caveolin 1, caveolae protein, 22kDa	364	208	0	140	16		34	535	no	Lipodystrophy, congenital generalized, type 3, 612526; Lipodystrophy, congenital generalized, type 3, 612526; Pulmonary hypertension, primary, 3, 615343
51	DMPK	dystrophia myotonica-protein kinase	362	208	62	92	0	myopathy	0	66	yes	Myotonic dystrophy 1, 160900
52	JUP	junction plakoglobin	361	192	32	121	16		0.4	0.6		Arrhythmogenic right ventricular dysplasia 12, 611528; Naxos disease, 601214
53	TNNI1	troponin I type 1 (skeletal, slow)	356	260	0	0	96	candidate	284	284
54	MYH3	myosin, heavy chain 3, skeletal muscle, embryonic	355	192	67	0	96		1	24	yes	Arthrogryposis, distal, type 2A, 193700; Arthrogryposis, distal, type 2B, 601680
55	MYH11	myosin, heavy chain 11, smooth muscle	354	264	10	64	16		108	4475	no	Aortic aneurysm, familial thoracic 4, 132900
56	CTNNB1	catenin (cadherin-associated protein), beta 1, 88kDa	351	212	0	123	16		29	164		Colorectal cancer, somatic, 114500; Hepatocellular carcinoma, somatic, 114550; Hepatocellular carcinoma, somatic, 114550; Mental retardation, autosomal dominant 19, 615075; Ovarian cancer, somatic, 167000; Pilomatricoma, somatic, 132600
57	GAA	glucosidase, alpha; acid	350	140	87	123	0	myopathy	15	30		Glycogen storage disease II, 232300; Glycogen storage disease II, 232300
58	CACNA1S	calcium channel, voltage-dependent, L type, alpha 1S subunit	349	228	32	89	0	myopathy	53	53		Hypokalemic periodic paralysis, type 1, 170400; Hypokalemic periodic paralysis, type 1, 170400; {Malignant hyperthermia susceptibility 5}, 601887; {Thyrotoxic periodic paralysis, susceptibility to, 1}, 188580
59	TNNT3	troponin T type 3 (skeletal, fast)	345	208	41	0	96		750	750		Arthyrgryposis, distal, type 2B, 601680
60	TNNI2	troponin I type 2 (skeletal, fast)	345	208	41	0	96		679	679		Arthrogryposis multiplex congenita, distal, type 2B, 601680
61	MYL4	myosin, light chain 4, alkali; atrial, embryonic	336	240	0	0	96		1	87	no
62	MYH4	myosin, heavy chain 4, skeletal muscle	332	192	0	140	0	candidate	0.1	1
63	MYLK2	myosin light chain kinase 2	332	296	28	8	0		135	135		Cardiomyopathy, hypertrophic, midventricular, digenic, 192600
64	BMP10	bone morphogenetic protein 10	330	308	0	22	0		0	1	no
65	MYH10	myosin, heavy chain 10, non-muscle	326	236	0	90	0		1	58	no
66	FLNB	filamin B, beta	325	248	53	8	16		2	59	no	Atelosteogenesis, type I, 108720; Atelosteogenesis, type III, 108721; Boomerang dysplasia, 112310; Larsen syndrome, 150250; Larsen syndrome, 150250; Spondylocarpotarsal synostosis syndrome, 272460
67	UTRN	utrophin	325	116	0	113	96	candidate	5	48
68	GJA1	gap junction protein, alpha 1, 43kDa	315	132	76	107	0		5	181	no	Atrioventricular septal defect 3, 600309; Craniometaphyseal dysplasia, autosomal recessive, 218400; Hypoplastic left heart syndrome 1, 241550; Hypoplastic left heart syndrome 1, 241550; Oculodentodigital dysplasia, 164200; Oculodentodigital dysplasia, autosomal recessive, 257850; Syndactyly, type III, 186100
69	ALS2	amyotrophic lateral sclerosis 2 (juvenile)	315	88	133	94	0		4	10		Amyotrophic lateral sclerosis 2, juvenile, 205100; Primary lateral sclerosis, juvenile, 606353; Spastic paralysis, infantile onset ascending, 607225
70	AGRN	agrin	310	104	136	70	0	myopathy	0.3	15	no	Myasthenia, limb-girdle, familial, 254300
71	AR	androgen receptor	308	16	128	164	0		2	10		Androgen insensitivity, 300068; Androgen insensitivity, partial, with or without breast cancer, 312300; Hypospadias 1, X-linked, 300633; Hypospadias 1, X-linked, 300633; Spinal and bulbar muscular atrophy of Kennedy, 313200; {Prostate cancer, susceptibility to}, 176807
72	TNNC2	troponin C type 2 (fast)	304	208	0	0	96	candidate	874	874
73	CSRP3	cysteine and glycine-rich protein 3 (cardiac LIM protein)	304	156	26	122	0		26	595	no	Cardiomyopathy, dilated, 1M, 607482; Cardiomyopathy, familial hypertrophic, 12, 612124
74	GNE	glucosamine (UDP-N-acetyl)-2-epimerase/N-acetylmannosamine kinase	297	4	157	136	0	myopathy	5	28		Inclusion body myopathy, autosomal recessive, 600737; Inclusion body myopathy, autosomal recessive, 600737; Nonaka myopathy, 605820; Sialuria, 269921
75	TGFB1	transforming growth factor, beta 1	296	132	88	60	16		0	112	no	Camurati-Engelmann disease, 131300; {Cystic fibrosis lung disease, modifier of}, 219700
76	VIM	vimentin	294	120	0	14	160		302	2027		Cataract 30, pulverulent, 116300
77	MYH8	myosin, heavy chain 8, skeletal muscle, perinatal	288	176	16	0	96		0	0.6	yes	Carney complex variant, 608837; Trismus-pseudocamptodactyly syndrome, 158300
78	TPM4	tropomyosin 4	288	192	0	0	96		21	580	no
79	LAMA2	laminin, alpha 2	280	52	90	138	0	myopathy	8	31		Muscular dystrophy, congenital merosin-deficient, 607855; Muscular dystrophy, congenital, due to partial LAMA2 deficiency, 607855
80	POMT1	protein-O-mannosyltransferase 1	278	96	116	18	48	training	4	16		Muscular dystrophy-dystroglycanopathy (congenital with brain and eye anomalies), type A, 1, 236670; Muscular dystrophy-dystroglycanopathy (congenital with mental retardation), type B, 1, 613155; Muscular dystrophy-dystroglycanopathy (limb-girdle), type C, 1, 609308
81	SRF	serum response factor (c-fos serum response element-binding transcription factor)	278	208	0	70	0	candidate	17	23
82	EP300	E1A binding protein p300	277	204	0	73	0		8	23		Colorectal cancer, somatic, 114500; Rubinstein-Taybi syndrome 2, 613684
83	PTPN11	protein tyrosine phosphatase, non-receptor type 11	275	8	88	179	0		42	64		LEOPARD syndrome 1, 151100; Leukemia, juvenile myelomonocytic, 607785; LEOPARD syndrome 1, 151100; Leukemia, juvenile myelomonocytic, 607785; Metachondromatosis, 156250; Noonan syndrome 1, 163950
84	KRT19	keratin 19	274	252	0	6	16		0.1	94	no
85	VEGFA	vascular endothelial growth factor A	273	84	0	189	0	candidate	29	93
86	DOK7	docking protein 7	272	104	160	8	0	myopathy	2	3		Fetal akinesia deformation sequence, 208150; Myasthenia, limb-girdle, familial, 254300
87	TRPV4	transient receptor potential cation channel, subfamily V, member 4	272	92	180	0	0		0	3	no	Brachyolmia type 3, 113500; Digital arthropathy-brachydactyly, familial, 606835; Hereditary motor and sensory neuropathy, type IIc, 606071; Hereditary motor and sensory neuropathy, type IIc, 606071; Metatropic dysplasia, 156530; Parastremmatic dwarfism, 168400; SED, Maroteaux type, 184095; Scapuloperoneal spinal muscular atrophy, 181405; Spinal muscular atrophy, distal, congenital nonprogressive,…
88	VCL	vinculin	272	136	0	120	16		38	142		Cardiomyopathy, dilated, 1W, 611407; Cardiomyopathy, familial hypertrophic, 15, 613255
89	FHL1	four and a half LIM domains 1	270	32	238	0	0	training	1780	1780		Emery-Dreifuss muscular dystrophy 6, X-linked, 300696; Hemophagocytic lymphohistiocytosis, familial, 1; Hemophagocytic lymphohistiocytosis, familial, 1; Myopathy, X-linked, with postural muscle atrophy, 300696; Myopathy, reducing body, X-linked, childhood-onset, 300718; Myopathy, reducing body, X-linked, severe early-onset, 300717; Scapuloperoneal myopathy, X-linked dominant, 300695
90	XIRP1	xin actin-binding repeat containing 1	268	204	0	64	0	candidate	72	180
91	FLNA	filamin A, alpha	266	116	122	12	16		0	0.5	no	Cardiac valvular dysplasia, X-linked, 314400; Congenital short bowel syndrome, 300048; FG syndrome 2, 300321; Frontometaphyseal dysplasia, 305620; Heterotopia, periventricular, 300049; Heterotopia, periventricular, ED variant, 300537; Intestinal pseudoobstruction, neuronal, 300048; Frontometaphyseal dysplasia, 305620; Heterotopia, periventricular, 300049; Heterotopia, periventricular, ED variant,…
92	SGCD	sarcoglycan, delta (35kDa dystrophin-associated glycoprotein)	266	112	0	138	16	training	5	18		Cardiomyopathy, dilated, 1L, 606685; Muscular dystrophy, limb-girdle, type 2F, 601287
93	POLG	polymerase (DNA directed), gamma	265	0	201	64	0		13	25		Mitochondrial DNA depletion syndrome 4A (Alpers type), 203700; Mitochondrial DNA depletion syndrome 4B (MNGIE type), 613662; Mitochondrial recessive ataxia syndrome (includes SANDO and SCAE), 607459; Progressive external ophthalmoplegia, autosomal dominant, 157640; Progressive external ophthalmoplegia, autosomal recessive, 258450
94	POMGNT1	protein O-linked mannose N-acetylglucosaminyltransferase 1 (beta 1,2-)	265	76	92	81	16	training	22	26		Muscular dystrophy-dystroglycanopathy (congenital with brain and eye anomalies), type A, 3, 253280; Muscular dystrophy-dystroglycanopathy (congenital with mental retardation), type B, 3, 613151; Muscular dystrophy-dystroglycanopathy (limb-girdle), type C, 3, 613157
95	OBSL1	obscurin-like 1	264	264	0	0	0		11	69		3-M syndrome 2, 612921
96	ANKRD1	ankyrin repeat domain 1 (cardiac muscle)	263	256	0	7	0		5	806	no
97	PPP3CA	protein phosphatase 3, catalytic subunit, alpha isozyme	261	220	0	41	0		19	239	no
98	MEF2C	myocyte enhancer factor 2C	259	216	0	43	0		0	189	yes	Chromosome 5q14.3 deletion syndrome, 613443; Mental retardation, stereotypic movements, epilepsy, and/or cerebral malformations, 613443
99	VCP	valosin containing protein	258	4	186	68	0	myopathy	97	123		Amyotrophic lateral sclerosis 14, with or without frontotemporal dementia, 613954; Inclusion body myopathy with early-onset Paget disease and frontotemporal dementia 1, 167320; Inclusion body myopathy with early-onset Paget disease and frontotemporal dementia 1, 167320
100	COL6A2	collagen, type VI, alpha 2	257	16	211	30	0	myopathy	18	225	yes	Bethlem myopathy, 158810; Myosclerosis, congenital, 255600; Ullrich congenital muscular dystrophy, 254090
101	NOS1	nitric oxide synthase 1 (neuronal)	256	136	0	120	0		1	3		Spermatogenic failure 12, 615413
102	ACTN1	actinin, alpha 1	256	192	0	0	64		11	237		Bleeding disorder, platelet-type, 15, 615193
103	MYPN	myopalladin	256	256	0	0	0		108	108		Cardiomyopathy, dilated, 1KK, 615248; Cardiomyopaty, familial restrictive 4, 615248; Cardiomypathy, familial hypertrophic, 22, 615248
104	MYBPC1	myosin binding protein C, slow type	256	160	0	0	96		0	223		Arthrogryposis, distal, type 1B, 614335; Lethal congenital contracture syndrome 4, 614915; Lethal congenital contracture syndrome 4, 614915
105	MUSK	muscle, skeletal, receptor tyrosine kinase	255	108	93	54	0	myopathy	1	2		Myasthenic syndrome, congenital, associated with acetylcholine receptor deficiency, 608931
106	MYOD1	myogenic differentiation 1	252	148	0	104	0	candidate	2	2
107	DNM2	dynamin 2	252	32	144	76	0	myopathy	0	38		Charcot-Marie-Tooth disease, axonal, type 2M, 606482; Charcot-Marie-Tooth disease, dominant intermediate B, 606482; Lethal congenital contracture syndrome 5, 615368; Lethal congenital contracture syndrome 5, 615368; Myopathy, centronuclear, 160150
108	MYLK3	myosin light chain kinase 3	248	180	0	68	0	candidate	7	39
109	CASQ1	calsequestrin 1 (fast-twitch, skeletal muscle)	248	212	0	36	0	candidate	100	100
110	SUN2	Sad1 and UNC84 domain containing 2	248	168	0	0	80	candidate	70	126
111	SPTBN1	spectrin, beta, non-erythrocytic 1	247	148	0	35	64		20	271
112	KY	kyphoscoliosis peptidase	246	180	0	66	0		0	2
113	PSEN1	presenilin 1	243	180	27	36	0		10	29		Acne inversa, familial, 3, 613737; Alzheimer disease, type 3, 607822; Alzheimer disease, type 3, with spastic paraparesis and apraxia, 607822; Alzheimer disease, type 3, with spastic paraparesis and unusual plaques, 607822; Cardiomyopathy, dilated, 1U, 613694; Dementia, frontotemporal, 600274; Pick disease, 172700
114	ANO5	anoctamin 5	243	0	227	0	16	training	17	22		Gnathodiaphyseal dysplasia, 166260; Gnathodiaphyseal dysplasia, 166260; Miyoshi muscular dystrophy 3, 613319; Muscular dystrophy, limb-girdle, type 2L, 611307
115	CHRNA1	cholinergic receptor, nicotinic, alpha 1 (muscle)	241	140	91	10	0	myopathy	76	76		Multiple pterygium syndrome, lethal type, 253290; Myasthenic syndrome, fast-channel congenital, 608930; Myasthenic syndrome, slow-channel congenital, 601462
116	PDGFRA	platelet-derived growth factor receptor, alpha polypeptide	240	156	37	47	0		4	69		Gastrointestinal stromal tumor, somatic, 606764; Hypereosinophilic syndrome, idiopathic, resistant to imatinib, 607685; Gastrointestinal stromal tumor, somatic, 606764; Hypereosinophilic syndrome, idiopathic, resistant to imatinib, 607685
117	PROX1	prospero homeobox 1	239	220	0	19	0		1	18
118	NF1	neurofibromin 1	237	116	65	56	0		5	16		Leukemia, juvenile myelomonocytic, 607785; Leukemia, juvenile myelomonocytic, 607785; Melanoma, desmoplastic neurotrophic; Neurofibromatosis, familial spinal, 162210; Neurofibromatosis, type 1, 162200; Neurofibromatosis-Noonan syndrome, 601321; Watson syndrome, 193520
119	MTM1	myotubularin 1	237	20	87	130	0	myopathy				Myotubular myopathy, X-linked, 310400
120	MYOCD	myocardin	237	136	0	101	0		0.4	18
121	CXADR	coxsackie virus and adenovirus receptor	236	152	0	84	0		0	10
122	HOMER1	homer homolog 1 (Drosophila)	236	236	0	0	0	candidate	4	12
123	MYO18B	myosin XVIIIB	235	208	0	27	0		0	20
124	CHAT	choline O-acetyltransferase	234	84	48	102	0	myopathy	0	0.1		Myasthenic syndrome, congenital, associated with episodic apnea, 254210
125	FHL2	four and a half LIM domains 2	232	224	0	8	0		10	550
126	COL6A3	collagen, type VI, alpha 3	232	48	184	0	0	myopathy	13	104		Bethlem myopathy, 158810; Ullrich congenital muscular dystrophy, 254090
127	COL6A1	collagen, type VI, alpha 1	230	16	184	30	0	myopathy	14	168		Bethlem myopathy, 158810; Ullrich congenital muscular dystrophy, 254090; {Ossification of the posterior longitudinal spinal ligaments}, 602475
128	MEF2A	myocyte enhancer factor 2A	228	212	0	16	0		26	41		{Coronary artery disease, autosomal dominant, 1}, 608320
129	BMP4	bone morphogenetic protein 4	226	152	48	26	0		2	10		Microphthalmia, syndromic 6, 607932; Orofacial cleft 11, 600625
130	FKTN	fukutin	226	84	112	14	16	training	1	3		Cardiomyopathy, dilated, 1X, 611615; Muscular dystrophy-dystroglycanopathy (congenital with brain and eye anomalies), type A, 4, 253800; Muscular dystrophy-dystroglycanopathy (congenital without mental retardation), type B, 4, 613152; Muscular dystrophy-dystroglycanopathy (limb-girdle), type C, 4, 611588
131	HEY2	hes-related family bHLH transcription factor with YRPW motif 2	225	140	0	85	0	candidate	4	8
132	CHRNE	cholinergic receptor, nicotinic, epsilon (muscle)	225	32	106	87	0	myopathy	0	2		Myasthenic syndrome, congenital, associated with acetylcholine receptor deficiency, 608931; Myasthenic syndrome, fast-channel congenital, 608930; Myasthenic syndrome, slow-channel congenital, 601462
133	MYBPC2	myosin binding protein C, fast type	224	128	0	0	96	candidate	75	75
134	SLC8A1	solute carrier family 8 (sodium/calcium exchanger), member 1	220	156	0	64	0		0.4	79
135	HSPG2	heparan sulfate proteoglycan 2	219	20	106	93	0	myopathy	6	91		Dyssegmental dysplasia, Silverman-Handmaker type, 224410; Schwartz-Jampel syndrome, type 1, 255800
136	ERBB4	v-erb-b2 avian erythroblastic leukemia viral oncogene homolog 4	219	112	0	107	0		1	5		Amyotrophic lateral sclerosis 19, 615515
137	PIK3R1	phosphoinositide-3-kinase, regulatory subunit 1 (alpha)	219	156	0	63	0		16	54		Agammaglobulinemia 7, autosomal recessive, 615214; SHORT syndrome, 269880
138	ILK	integrin-linked kinase	218	212	0	6	0	candidate	32	174
139	HSPB1	heat shock 27kDa protein 1	217	96	121	0	0		746	1207		Charcot-Marie-Tooth disease, axonal, type 2F, 606595; Neuropathy, distal hereditary motor, type IIB, 608634
140	CACNA1C	calcium channel, voltage-dependent, L type, alpha 1C subunit	213	160	12	41	0		0.2	10		Brugada syndrome 3, 611875; Timothy syndrome, 601005
141	LMNB1	lamin B1	212	24	14	30	144		2	41		Leukodystrophy, adult-onset, autosomal dominant, 169500; Leukodystrophy, adult-onset, autosomal dominant, 169500
142	ERBB2	v-erb-b2 avian erythroblastic leukemia viral oncogene homolog 2	212	108	0	104	0		5	26		Adenocarcinoma of lung, somatic, 211980; Gastric cancer, somatic, 613659; Glioblastoma, somatic, 137800; Gastric cancer, somatic, 613659; Glioblastoma, somatic, 137800; Ovarian cancer, somatic,
143	SGCE	sarcoglycan, epsilon	211	96	21	46	48		3	65		Dystonia-11, myoclonic, 159900
144	CALR	calreticulin	210	164	0	46	0		120	849		Myelofibrosis, somatic, 254450; Thrombocythemia, somatic, 187950
145	ZMPSTE24	zinc metallopeptidase STE24	209	32	53	124	0		14	42		Mandibuloacral dysplasia with type B lipodystrophy, 608612; Restrictive dermopathy, lethal, 275210
146	INSR	insulin receptor	209	40	42	127	0		38	39		Diabetes mellitus, insulin-resistant, with acanthosis nigricans, 610549; Hyperinsulinemic hypoglycemia, familial, 5, 609968; Leprechaunism, 246200; Hyperinsulinemic hypoglycemia, familial, 5, 609968; Leprechaunism, 246200; Rabson-Mendenhall syndrome, 262190
147	CHRNB1	cholinergic receptor, nicotinic, beta 1 (muscle)	208	100	100	8	0	myopathy	44	44		Myasthenic syndrome, congenital, associated with acetylcholine receptor deficiency, 608931; Myasthenic syndrome, slow-channel congenital, 601462
148	BAG3	BCL2-associated athanogene 3	208	0	145	63	0	myopathy	142	215		Cardiomyopathy, dilated, 1HH, 613881; Myopathy, myofibrillar, 6, 612954
149	MYH2	myosin, heavy chain 2, skeletal muscle, adult	208	208	0	0	0	myopathy	28	107		Inclusion body myopathy-3, 605637; Inclusion body myopathy-3, 605637
150	SPTAN1	spectrin, alpha, non-erythrocytic 1	208	160	0	0	48		5	84		Epileptic encephalopathy, early infantile, 5, 613477
151	SCN5A	sodium channel, voltage-gated, type V, alpha subunit	208	68	50	90	0		0.4	24		Atrial fibrillation, familial, 10, 614022; Brugada syndrome 1, 601144; Cardiomyopathy, dilated, 1E, 601154; Heart block, nonprogressive, 113900; Heart block, progressive, type IA, 113900; Long QT syndrome-3, 603830; Heart block, nonprogressive, 113900; Heart block, progressive, type IA, 113900; Long QT syndrome-3, 603830; Sick sinus syndrome 1, 608567; Ventricular fibrillation, familial, 1, 60382…
152	TBX5	T-box 5	207	84	63	60	0		0.2	10		Holt-Oram syndrome, 142900; Holt-Oram syndrome, 142900
153	FBN2	fibrillin 2	205	8	83	114	0		0	3		Contractural arachnodactyly, congenital, 121050
154	FGFR2	fibroblast growth factor receptor 2	205	100	64	41	0		0.2	48		Antley-Bixler syndrome without genital anomalies or disordered steroidogenesis, 207410; Apert syndrome, 101200; Beare-Stevenson cutis gyrata syndrome, 123790; Bent bone dysplasia syndrome, 614592; Craniofacial-skeletal-dermatologic dysplasia, 101600; Craniosynostosis, nonspecific; Crouzon syndrome, 123500; Gastric cancer, somatic, 613659; Jackson-Weiss syndrome, 123150; LADD syndrome, 149730; Gas…
155	PDLIM3	PDZ and LIM domain 3	203	136	0	67	0	candidate	795	795
156	PALLD	palladin, cytoskeletal associated protein	202	200	0	2	0		63	468		{Pancreatic cancer, susceptibility to, 1}, 606856
157	ACTB	actin, beta	202	168	22	12	0		529	7003		Baraitser-Winter syndrome 1, 243310; Dystonia, juvenile-onset, 607371
158	BIN1	bridging integrator 1	202	24	140	38	0	myopathy	477	477		Myopathy, centronuclear, autosomal recessive, 255200
159	SUN1	Sad1 and UNC84 domain containing 1	200	120	0	0	80	candidate	34	34
160	ITGA7	integrin, alpha 7	199	32	0	167	0	myopathy	73	73		Muscular dystrophy, congenital, due to ITGA7 deficiency, 613204
161	AGT	angiotensinogen (serpin peptidase inhibitor, clade A, member 8)	199	160	8	31	0		16	1811		Renal tubular dysgenesis, 267430; {Hypertension, essential, susceptibility to}, 145500; {Preeclampsia, susceptibility to}
162	RYR3	ryanodine receptor 3	199	44	0	123	32	candidate	0.9	2
163	PTEN	phosphatase and tensin homolog	199	36	73	90	0		9	37		Bannayan-Riley-Ruvalcaba syndrome, 153480; Cowden syndrome 1, 158350; Endometrial carcinoma, somatic, 608089; Lhermitte-Duclos syndrome, 158350; Macrocephaly/autism syndrome, 605309; Lhermitte-Duclos syndrome, 158350; Macrocephaly/autism syndrome, 605309; Malignant melanoma, somatic, 155600; PTEN hamartoma tumor syndrome; Squamous cell carcinoma, head and neck, somatic, 275355; Thyroid carcinoma,…
164	FBN1	fibrillin 1	199	8	77	114	0		6	63		Acromicric dysplasia, 102370; Aortic aneurysm, ascending, and dissection; Ectopia lentis, familial, 129600; Geleophysic dysplasia 2, 614185; MASS syndrome, 604308; Geleophysic dysplasia 2, 614185; MASS syndrome, 604308; Marfan syndrome, 154700; Stiff skin syndrome, 184900; Weill-Marchesani syndrome 2, dominant, 608328
165	TLN1	talin 1	198	140	0	42	16		0	132
166	PDGFRB	platelet-derived growth factor receptor, beta polypeptide	197	156	0	41	0		10	77		Basal ganglia calcification, idiopathic, 4, 615007; Myeloproliferative disorder with eosinophilia, 131440; Myofibromatosis, infantile, 1, 228550
167	PDLIM5	PDZ and LIM domain 5	197	136	0	61	0	candidate	242	332
168	SLC4A1	solute carrier family 4 (anion exchanger), member 1	197	136	14	47	0		0	15		Ovalocytosis; Renal tubular acidosis, distal, AD, 179800; Renal tubular acidosis, distal, AR, 611590; Spherocytosis, type 4, 612653; [Blood group, Diego], 110500; [Blood group, Froese], 601551; [Blood group, Swann], 601550; [Blood group, Waldner], 112010; [Blood group, Wright], 112050; [Malaria, resistance to], 611162
169	TSC1	tuberous sclerosis 1	197	96	32	69	0		5	8		Focal cortical dysplasia, Taylor balloon cell type, 607341; Lymphangioleiomyomatosis, 606690; Focal cortical dysplasia, Taylor balloon cell type, 607341; Lymphangioleiomyomatosis, 606690; Tuberous sclerosis-1, 191100
170	THRA	thyroid hormone receptor, alpha	196	148	0	48	0		18	55		Hypothyroidism, congenital, nongoitrous, 6, 614450; Hypothyroidism, congenital, nongoitrous, 6, 614450
171	PSEN2	presenilin 2 (Alzheimer disease 4)	196	184	6	6	0		6	9		Alzheimer disease-4, 606889; Cardiomyopathy, dilated, 1V, 613697
172	ACTG1	actin, gamma 1	196	144	0	52	0		0.3	3		Baraitser-Winter syndrome 2, 614583; Deafness, autosomal dominant 20/26, 604717
173	TRIM54	tripartite motif containing 54	195	128	0	67	0	candidate	82	82
174	MACF1	microtubule-actin crosslinking factor 1	194	48	0	66	80		9	129
175	DNAJA3	DnaJ (Hsp40) homolog, subfamily A, member 3	194	108	0	86	0	candidate	31	31
176	MYL6B	myosin, light chain 6B, alkali, smooth muscle and non-muscle	192	176	0	0	16	candidate	47	120
177	RPS6KB1	ribosomal protein S6 kinase, 70kDa, polypeptide 1	192	104	0	88	0		0	10
178	NRG1	neuregulin 1	191	88	0	103	0		0.3	23		{Schizophrenia, susceptibility to}, 603013
179	DPM1	dolichyl-phosphate mannosyltransferase polypeptide 1, catalytic subunit	191	92	67	0	32		20	51		Congenital disorder of glycosylation, type Ie, 608799
180	TNF	tumor necrosis factor	191	100	0	91	0		0	0.8		{Asthma, susceptibility to}, 600807; {Dementia, vascular, susceptibility to}; {Malaria, cerebral, susceptibility to}, 611162; {Migraine without aura, susceptibility to}, 157300; {Septic shock, susceptibility to}
181	F2R	coagulation factor II (thrombin) receptor	190	176	0	14	0	candidate	2	17
182	MYOZ2	myozenin 2	190	96	0	94	0		42	406		Cardiomyopathy, familial hypertrophic, 16, 613838
183	PAX3	paired box 3	189	32	59	98	0		0.7	1		Craniofacial-deafness-hand syndrome, 122880; Rhabdomyosarcoma 2, alveolar, 268220; Waardenburg syndrome, type 1, 193500; Waardenburg syndrome, type 3, 148820
184	MYOF	myoferlin	189	72	0	53	64		2	39
185	FOXP1	forkhead box P1	189	164	0	25	0		10	35		Mental retardation with language impairment and autistic features, 613670
186	KRAS	Kirsten rat sarcoma viral oncogene homolog	189	64	51	74	0		7	24		Bladder cancer, somatic, 109800; Breast cancer, somatic, 114480; Cardiofaciocutaneous syndrome 2, 615278; Gastric cancer, somatic, 137215; Leukemia, acute myelogenous; Lung cancer, somatic, 211980; Gastric cancer, somatic, 137215; Leukemia, acute myelogenous; Lung cancer, somatic, 211980; Noonan syndrome 3, 609942; Pancreatic carcinoma, somatic, 260350; SFM syndrome, somatic mosaic, 163200
187	SRI	sorcin	188	188	0	0	0		13	150
188	JPH2	junctophilin 2	187	160	0	27	0		13	25		Cardiomyopathy, familial hypertrophic 17, 613873
189	MYOZ1	myozenin 1	185	112	0	73	0	candidate	527	527
190	ATP2A1	ATPase, Ca++ transporting, cardiac muscle, fast twitch 1	185	148	11	26	0	myopathy	0	110		Brody myopathy, 601003
191	MMP2	matrix metallopeptidase 2 (gelatinase A, 72kDa gelatinase, 72kDa type IV collagenase)	182	64	82	36	0		44	245		Multicentric osteolysis, nodulosis, and arthropathy, 259600
192	GARS	glycyl-tRNA synthetase	182	0	98	84	0		38	67		Charcot-Marie-Tooth disease, type 2D, 601472; Neuropathy, distal hereditary motor, type V, 600794
193	PABPN1	poly(A) binding protein, nuclear 1	181	40	77	0	64	training	30	100		Oculopharyngeal muscular dystrophy, 164300
194	NDRG1	N-myc downstream regulated 1	181	44	90	47	0		0	165		Charcot-Marie-Tooth disease, type 4D, 601455
195	PGM5	phosphoglucomutase 5	180	180	0	0	0		13	139
196	ITGB4	integrin, beta 4	180	44	50	6	80		1	11		Epidermolysis bullosa of hands and feet, 131800; Epidermolysis bullosa, junctional, non-Herlitz type, 226650; Epidermolysis bullosa, junctional, with pyloric atresia, 226730
197	EGFR	epidermal growth factor receptor	180	116	0	64	0		3	17		Adenocarcinoma of lung, response to tyrosine kinase inhibitor in, 211980; Nonsmall cell lung cancer, response to tyrosine kinase inhibitor in, 211980; {Nonsmall cell lung cancer, susceptibility to}, 211980
198	NEXN	nexilin (F actin binding protein)	180	180	0	0	0		333	333		Cardiomyopathy, dilated, 1CC, 613122; Cardiomyopathy, familial hypertrophic, 20, 613876
199	TK2	thymidine kinase 2, mitochondrial	180	0	147	33	0		7	45		Mitochondrial DNA depletion syndrome 2 (myopathic type), 609560
200	CHRND	cholinergic receptor, nicotinic, delta (muscle)	179	88	91	0	0	myopathy	20	20		Multiple pterygium syndrome, lethal type, 253290; Myasthenic syndrome, fast-channel congenital, 608930; Myasthenic syndrome, slow-channel congenital, 601462
201	FGF2	fibroblast growth factor 2 (basic)	179	96	0	83	0		1	19
202	SOX9	SRY (sex determining region Y)-box 9	179	92	52	35	0		0.6	30		Acampomelic campomelic dysplasia, 114290; Campomelic dysplasia with autosomal sex reversal, 114290; Campomelic dysplasia, 114290
203	LPIN1	lipin 1	179	28	58	93	0	myopathy	33	33		Myoglobinuria, acute recurrent, autosomal recessive, 268200
204	FXN	frataxin	179	0	60	119	0		7	32		Friedreich ataxia with retained reflexes, 229300; Friedreich ataxia, 229300; Friedreich ataxia with retained reflexes, 229300; Friedreich ataxia, 229300
205	ALDOA	aldolase A, fructose-bisphosphate	178	172	6	0	0		2598	2598		Glycogen storage disease XII, 611881; Glycogen storage disease XII, 611881
206	FKBP1A	FK506 binding protein 1A, 12kDa	178	80	0	98	0	candidate	46	300
207	SOD2	superoxide dismutase 2, mitochondrial	178	4	0	174	0		0	731		{Microvascular complications of diabetes 6}, 612634
208	ATG5	autophagy related 5	177	96	0	81	0	candidate	7	23
209	PITX2	paired-like homeodomain 2	177	120	2	55	0		20	28		Axenfeld-Rieger syndrome, type 1, 180500; Iridogoniodysgenesis, type 2, 137600; Iridogoniodysgenesis, type 2, 137600; Peters anomaly, 604229; Ring dermoid of cornea, 180550
210	SYNC	syncoilin, intermediate filament protein	177	120	0	41	16	candidate	55	55
211	IGF1	insulin-like growth factor 1 (somatomedin C)	176	148	16	12	0		1	29		Growth retardation with deafness and mental retardation due to IGF1 deficiency, 608747; Growth retardation with deafness and mental retardation due to IGF1 deficiency, 608747
212	EDN1	endothelin 1	176	160	0	16	0		3	16		Auriculocondylar syndrome 3, 615706; Question mark ears, isolated, 612798
213	FHL3	four and a half LIM domains 3	176	176	0	0	0		590	590		Hemophagocytic lymphohistiocytosis, familial, 3, 608898; Hemophagocytic lymphohistiocytosis, familial, 3, 608898
214	BCL2	B-cell CLL/lymphoma 2	175	164	0	11	0		4	16		Leukemia/lymphoma, B-cell, 2; Leukemia/lymphoma, B-cell, 2
215	CAV2	caveolin 2	173	112	0	45	16		6	164
216	SMAD7	SMAD family member 7	172	128	0	44	0		2	13		{Colorectal cancer, susceptibility to, 3}, 612229
217	SORBS1	sorbin and SH3 domain containing 1	172	156	0	0	16	candidate	96	218
218	SNTA1	syntrophin, alpha 1	172	164	0	8	0	candidate	70	70
219	APP	amyloid beta (A4) precursor protein	171	88	6	77	0		0	433		Alzheimer disease 1, familial, 104300; Cerebral amyloid angiopathy, Dutch, Italian, Iowa, Flemish, Arctic variants, 605714
220	MTOR	mechanistic target of rapamycin (serine/threonine kinase)	171	60	0	111	0	candidate	25	32
221	JPH1	junctophilin 1	169	140	0	29	0	candidate	94	94
222	HDAC4	histone deacetylase 4	169	144	18	7	0		17	17		Brachydactyly-mental retardation syndrome, 600430
223	DTNA	dystrobrevin, alpha	169	40	0	97	32		35	61		Left ventricular noncompaction 1, with or without congenital heart defects, 604169; Left ventricular noncompaction 1, with or without congenital heart defects, 604169
224	MEOX2	mesenchyme homeobox 2	168	52	0	116	0	candidate	3	18
225	HRAS	Harvey rat sarcoma viral oncogene homolog	168	52	85	31	0		16	35		Congenital myopathy with excess of muscle spindles, 218040; Costello syndrome, 218040; Schimmelpenning-Feuerstein-Mims syndrome, somatic mosaic, 163200; {Bladder cancer, somatic}, 109800; {Nevus sebaceous, somatic}, 162900; {Thyroid carcinoma, follicular, somatic}, 188470
226	ADRB1	adrenoceptor beta 1	168	156	0	12	0		0.1	8		[Resting heart rate], 607276; {Congestive heart failure and beta-blocker response, modifier of}
227	ANKRD2	ankyrin repeat domain 2 (stretch responsive muscle)	167	160	0	7	0	candidate	17	56
228	RB1	retinoblastoma 1	167	72	6	89	0		17	23		Bladder cancer, somatic, 109800; Osteosarcoma, somatic, 259500; Retinoblastoma, 180200; Retinoblastoma, trilateral, 180200; Small cell cancer of the lung, somatic, 182280
229	MYL7	myosin, light chain 7, regulatory	167	112	0	55	0		0	467
230	ITGA6	integrin, alpha 6	166	44	34	8	80		6	78		Epidermolysis bullosa, junctional, with pyloric stenosis, 226730
231	MYF5	myogenic factor 5	166	68	0	98	0	candidate	1	1
232	SMTNL1	smoothelin-like 1	165	116	0	17	32	candidate	78	78
233	CDK1	cyclin-dependent kinase 1	164	164	0	0	0		0.2	17
234	PAK1	p21 protein (Cdc42/Rac)-activated kinase 1	164	164	0	0	0	candidate	12	82
235	AFG3L2	AFG3-like AAA ATPase 2	163	84	10	69	0		49	50		Ataxia, spastic, 5, autosomal recessive, 614487; Spinocerebellar ataxia 28, 610246
236	EGR2	early growth response 2	162	8	128	26	0		0.2	9		Charcot-Marie-Tooth disease, type 1D, 607678; Dejerine-Sottas disease, 145900; Neuropathy, congenital hypomyelinating, 1, 605253
237	TBX20	T-box 20	161	96	0	65	0		0	7		Atrial septal defect 4, 611363
238	SCN4A	sodium channel, voltage-gated, type IV, alpha subunit	161	32	46	83	0	myopathy	24	24		Hyperkalemic periodic paralysis, type 2, 170500; Hypokalemic periodic paralysis, type 2, 613345; Hyperkalemic periodic paralysis, type 2, 170500; Hypokalemic periodic paralysis, type 2, 613345; Myasthenic syndrome, acetazolamide-responsive, 614198; Myotonia congenita, atypical, acetazolamide-responsive, 608390; Paramyotonia congenita, 168300
239	MYL6	myosin, light chain 6, alkali, smooth muscle and non-muscle	160	144	0	0	16		109	1780
240	MYH9	myosin, heavy chain 9, non-muscle	160	144	14	2	0		41	225		Deafness, autosomal dominant 17, 603622; Epstein syndrome, 153650; Fechtner syndrome, 153640; Macrothrombocytopenia and progressive sensorineural deafness, 600208; Macrothrombocytopenia and progressive sensorineural deafness, 600208; May-Hegglin anomaly, 155100; Sebastian syndrome, 605249
241	MSTN	myostatin	160	64	0	96	0		0.2	0.8		Muscle hypertrophy, 614160
242	SYNE3	spectrin repeat containing, nuclear envelope family member 3	160	112	0	0	48		0.4	6
243	LAMP2	lysosomal-associated membrane protein 2	159	0	137	22	0	myopathy	58	185		Danon disease, 300257
244	ABCA1	ATP-binding cassette, sub-family A (ABC1), member 1	159	24	104	31	0		6	20		HDL deficiency, type 2, 604091; HDL deficiency, type 2, 604091; Tangier disease, 205400; {Coronary artery disease in familial hypercholesterolemia, protection against}, 143890
245	TAZ	tafazzin	158	116	42	0	0		0	5		Barth syndrome, 302060
246	GJB1	gap junction protein, beta 1, 32kDa	158	16	72	70	0		0	75		Charcot-Marie-Tooth neuropathy, X-linked dominant, 1, 302800
247	MFN2	mitofusin 2	157	32	121	4	0		64	98		Charcot-Marie-Tooth disease, type 2A2, 609260; Hereditary motor and sensory neuropathy VI, 601152; Hereditary motor and sensory neuropathy VI, 601152
248	SLC4A3	solute carrier family 4 (anion exchanger), member 3	156	136	0	20	0		0	61
249	SCN8A	sodium channel, voltage gated, type VIII, alpha subunit	155	32	0	123	0		0	9		Cognitive impairment with or without cerebellar ataxia, 614306; Epileptic encephalopathy, early infantile, 13, 614558
250	COL4A1	collagen, type IV, alpha 1	155	84	4	67	0		13	192		Angiopathy, hereditary, with nephropathy, aneurysms, and muscle, 611773; Brain small vessel disease with Axenfeld-Rieger anomaly, 607595; Brain small vessel disease with hemorrhage, 607595; Porencephaly 1, 175780; {Hemorrhage, intracerebral, susceptibility to}, 614519
251	MAML1	mastermind-like 1 (Drosophila)	155	88	0	67	0	candidate	4	15
252	AKT1	v-akt murine thymoma viral oncogene homolog 1	155	100	20	35	0		17	47		Breast cancer, somatic, 114480; Colorectal cancer, somatic, 114500; Cowden syndrome 6, 615109; Ovarian cancer, somatic, 167000; Proteus syndrome, somatic, 176920; {Schizophrenia, susceptibility to}, 181500
253	IL6	interleukin 6 (interferon, beta 2)	155	80	0	75	0		3	73		{Crohn disease-associated growth failure}, 266600; {Diabetes, susceptibility to}, 222100, 125853; {Intracranial hemorrhage in brain cerebrovascular malformations, susceptibility to}, 108010; {Kaposi sarcoma, susceptibility to}, 148000; {Rheumatoid arthritis, systemic juvenile}, 604302
254	RXRA	retinoid X receptor, alpha	154	92	0	62	0	candidate	56	56
255	FGD4	FYVE, RhoGEF and PH domain containing 4	154	52	102	0	0		5	16		Charcot-Marie-Tooth disease, type 4H, 609311
256	PTK2	protein tyrosine kinase 2	154	80	0	58	16		0	45
257	POMT2	protein-O-mannosyltransferase 2	154	88	0	18	48	training	7	7		Muscular dystrophy-dystroglycanopathy (congenital with brain and eye anomalies), type A, 2, 613150; Muscular dystrophy-dystroglycanopathy (congenital with mental retardation), type B, 2, 613156; Muscular dystrophy-dystroglycanopathy (limb-girdle), type C, 2, 613158
258	TGFB2	transforming growth factor, beta 2	154	124	0	30	0		2	14		Loeys-Dietz syndrome, type 4, 614816; Loeys-Dietz syndrome, type 4, 614816
259	PMP22	peripheral myelin protein 22	153	8	114	31	0		122	168		Charcot-Marie-Tooth disease, type 1A, 118220; Charcot-Marie-Tooth disease, type 1E, 118300; Dejerine-Sottas disease, 145900; Neuropathy, inflammatory demyelinating, 139393; Neuropathy, recurrent, with pressure palsies, 162500; Roussy-Levy syndrome, 180800
260	MKL1	megakaryoblastic leukemia (translocation) 1	153	56	0	97	0		4	24		Megakaryoblastic leukemia, acute
261	SVIL	supervillin	152	152	0	0	0	candidate	405	405
262	ADRB2	adrenoceptor beta 2, surface	152	136	0	16	0		2	22		Beta-2-adrenoreceptor agonist, reduced response to; {Asthma, nocturnal, susceptibility to}, 600807; {Obesity, susceptibility to}, 601665
263	VEGFB	vascular endothelial growth factor B	152	112	0	40	0	candidate	47	212
264	SMTN	smoothelin	152	96	0	24	32		13	170
265	RAPSN	receptor-associated protein of the synapse	152	4	136	12	0	myopathy	17	17		Fetal akinesia deformation sequence, 208150; Myasthenic syndrome, congenital, associated with acetylcholine receptor deficiency, 608931; Myasthenic syndrome, congenital, associated with facial dysmorphism and acetylcholine receptor deficiency, 608931
266	CAPN2	calpain 2, (m/II) large subunit	152	80	0	8	64	candidate	60	106
267	WASF1	WAS protein family, member 1	151	52	0	99	0		0.7	81
268	NEURL2	neuralized homolog 2 (Drosophila)	151	144	0	7	0	candidate
269	HEY1	hes-related family bHLH transcription factor with YRPW motif 1	151	72	0	79	0	candidate	8	16
270	DLG1	discs, large homolog 1 (Drosophila)	150	144	0	6	0		0	40
271	MAPK1	mitogen-activated protein kinase 1	150	108	0	42	0	candidate	19	59
272	EGLN1	egl-9 family hypoxia-inducible factor 1	150	64	0	86	0		255	255		Erythrocytosis, familial, 3, 609820
273	TLN2	talin 2	150	108	0	42	0		2	48
274	MPZ	myelin protein zero	150	0	132	18	0		4	29		Charcot-Marie-Tooth disease, dominant intermediate D, 607791; Charcot-Marie-Tooth disease, type 1B, 118200; Charcot-Marie-Tooth disease, type 2I, 607677; Charcot-Marie-Tooth disease, type 2J, 607736; Dejerine-Sottas disease, 145900; Neuropathy, congenital hypomyelinating, 605253; Roussy-Levy syndrome, 180800
275	ATP7A	ATPase, Cu++ transporting, alpha polypeptide	149	24	123	2	0		0	0.1		Menkes disease, 309400; Occipital horn syndrome, 304150; Spinal muscular atrophy, distal, X-linked 3, 300489
276	FGFR1	fibroblast growth factor receptor 1	149	52	42	55	0		0	50		Hartsfield syndrome, 615465; Hypogonadotropic hypogonadism 2 with or without anosmia, 147950; Jackson-Weiss syndrome, 123150; Hartsfield syndrome, 615465; Hypogonadotropic hypogonadism 2 with or without anosmia, 147950; Jackson-Weiss syndrome, 123150; Osteoglophonic dysplasia, 166250; Pfeiffer syndrome, 101600; Trigonocephaly 1, 190440
277	PTRF	polymerase I and transcript release factor	148	16	124	8	0	training	78	349		Lipodystrophy, congenital generalized, type 4, 613327; Lipodystrophy, congenital generalized, type 4, 613327
278	ANK2	ankyrin 2, neuronal	148	120	20	8	0		7	88		Cardiac arrhythmia, ankyrin-B-related, 600919; Long QT syndrome-4, 600919; Long QT syndrome-4, 600919
279	ERBB3	v-erb-b2 avian erythroblastic leukemia viral oncogene homolog 3	148	56	70	22	0		0	20		Lethal congenital contractural syndrome 2, 607598; Lethal congenital contractural syndrome 2, 607598
280	TBX3	T-box 3	148	120	18	10	0		5	37		Ulnar-mammary syndrome, 181450
281	SGCZ	sarcoglycan, zeta	148	132	0	0	16		0	0.5
282	CHRNG	cholinergic receptor, nicotinic, gamma (muscle)	147	32	57	58	0	myopathy	2	2		Escobar syndrome, 265000; Multiple pterygium syndrome, lethal type, 253290; Myasthenia gravis, neonatal transient
283	COL17A1	collagen, type XVII, alpha 1	147	44	39	0	64		0	6		Epidermolysis bullosa, junctional, non-Herlitz type, 226650
284	PFKM	phosphofructokinase, muscle	147	8	49	90	0	myopathy	530	530		Glycogen storage disease VII, 232800; Glycogen storage disease VII, 232800
285	ZFPM2	zinc finger protein, FOG family member 2	147	64	16	67	0		8	22		Diaphragmatic hernia 3, 610187; Tetralogy of Fallot, 187500
286	MAMSTR	MEF2 activating motif and SAP domain containing transcriptional regulator	146	88	0	58	0	candidate	5	5
287	EYA1	eyes absent homolog 1 (Drosophila)	146	32	96	18	0		0.5	3		Anterior segment anomalies with or without cataract, 113650; Branchiootic syndrome 1, 602588; Branchiootorenal syndrome 1, with or without cataracts, 113650; Otofaciocervical syndrome, 166780
288	HBEGF	heparin-binding EGF-like growth factor	146	60	0	86	0		15	87		{Diphtheria, susceptibility to}
289	ZFPM1	zinc finger protein, FOG family member 1	145	64	0	81	0	candidate	0.3	1
290	DUSP1	dual specificity phosphatase 1	145	8	0	137	0	candidate	90	509
291	OBSCN	obscurin, cytoskeletal calmodulin and titin-interacting RhoGEF	144	112	0	32	0	candidate	163	163
292	MYL9	myosin, light chain 9, regulatory	144	128	0	0	16		134	2706
293	SYNPO2	synaptopodin 2	144	144	0	0	0	candidate	911	911
294	SPTBN4	spectrin, beta, non-erythrocytic 4	144	64	0	16	64		0.3	19
295	SPTBN2	spectrin, beta, non-erythrocytic 2	144	48	30	2	64		0.6	29		Spinocerebellar ataxia 5, 600224; Spinocerebellar ataxia, autosomal recessive 14, 615386
296	HADHB	hydroxyacyl-CoA dehydrogenase/3-ketoacyl-CoA thiolase/enoyl-CoA hydratase (trifunctional protein), beta subunit	144	0	74	70	0		224	444		Trifunctional protein deficiency, 609015
297	MYL12B	myosin, light chain 12B, regulatory	144	128	0	0	16	candidate	91	439
298	LEP	leptin	143	40	0	103	0		0	349		Obesity, morbid, due to leptin deficiency, 614962
299	SLC6A6	solute carrier family 6 (neurotransmitter transporter), member 6	143	0	0	143	0	candidate	4	26
300	CACNA1H	calcium channel, voltage-dependent, T type, alpha 1H subunit	142	104	0	38	0		1	23		{Epilepsy, childhood absence, susceptibility to, 6}, 611942; {Epilepsy, idiopathic generalized, susceptibility to, 6}, 611942
301	SHH	sonic hedgehog	142	132	4	6	0		0	2		Holoprosencephaly-3, 142945; Holoprosencephaly-3, 142945; Microphthalmia with coloboma 5, 611638; Schizencephaly, 269160; Single median maxillary central incisor, 147250
302	PLEKHG5	pleckstrin homology domain containing, family G (with RhoGef domain) member 5	142	0	138	4	0		0.1	9		Charcot-Marie-Tooth disease, recessive intermediate C, 615376; Spinal muscular atrophy, distal, autosomal recessive, 4, 611067
303	MATR3	matrin 3	142	16	126	0	0		0	245		Myopathy, distal 2, 606070
304	SDC4	syndecan 4	142	140	0	2	0	candidate	40	156
305	PTCD2	pentatricopeptide repeat domain 2	142	100	0	42	0		0	5
306	GATA4	GATA binding protein 4	141	80	0	61	0		0	78		Atrial septal defect 2, 607941; Atrioventricular septal defect 4, 614430; Ventricular septal defect 1, 614429
307	SMAD3	SMAD family member 3	140	128	0	12	0		9	24		Loeys-Dietz syndrome, type 3, 613795; Loeys-Dietz syndrome, type 3, 613795
308	APOE	apolipoprotein E	140	44	8	88	0		4	933		Alzheimer disease-2, 104310; Hyperlipoproteinemia, type III; Lipoprotein glomerulopathy, 611771; Hyperlipoproteinemia, type III; Lipoprotein glomerulopathy, 611771; Sea-blue histiocyte disease, 269600; {Macular degeneration, age-related}, 603075; {Myocardial infarction susceptibility}
309	KIF1B	kinesin family member 1B	140	16	110	14	0		72	72		Charcot-Marie-Tooth disease, type 2A1, 118210; Pheochromocytoma, 171300; {Neuroblastoma, susceptibility to, 1}, 256700
310	SMPX	small muscle protein, X-linked	140	140	0	0	0		93	301		Deafness, X-linked 4, 300066
311	TP53	tumor protein p53	140	60	6	74	0		8	49		Adrenal cortical carcinoma, 202300; Breast cancer, 114480; Choroid plexus papilloma, 260500; Colorectal cancer, 114500; Hepatocellular carcinoma, 114550; Li-Fraumeni syndrome, 151623; Hepatocellular carcinoma, 114550; Li-Fraumeni syndrome, 151623; Nasopharyngeal carcinoma, 607107; Osteosarcoma, 259500; Pancreatic cancer, 260350; {Basal cell carcinoma 7}, 614740; {Glioma susceptibility 1}, 137800
312	BRCA1	breast cancer 1, early onset	139	72	0	19	48		0.7	34		{Breast-ovarian cancer, familial, 1}, 604370; {Pancreatic cancer, susceptibility to, 4}, 614320
313	TRIM72	tripartite motif containing 72	138	80	0	58	0	candidate	26	26
314	SKI	v-ski avian sarcoma viral oncogene homolog	137	88	0	49	0		8	24		Shprintzen-Goldberg syndrome, 182212
315	MYH1	myosin, heavy chain 1, skeletal muscle, adult	137	96	0	41	0	candidate	77	156
316	SLC12A6	solute carrier family 12 (potassium/chloride transporter), member 6	137	8	115	14	0		5	25		Agenesis of the corpus callosum with peripheral neuropathy, 218000
317	CCNB1	cyclin B1	136	136	0	0	0		0.7	27
318	DVL1	dishevelled segment polarity protein 1	136	132	0	4	0	candidate	34	34
319	GSK3A	glycogen synthase kinase 3 alpha	136	136	0	0	0	candidate	53	53
320	GDAP1	ganglioside induced differentiation associated protein 1	136	0	136	0	0		0	34		Charcot-Marie-Tooth disease, axonal, type 2K, 607831; Charcot-Marie-Tooth disease, axonal, with vocal cord paresis, 607706; Charcot-Marie-Tooth disease, recessive intermediate, A, 608340; Charcot-Marie-Tooth disease, type 4A, 214400
321	MYLK	myosin light chain kinase	136	116	0	4	16		11	620		Aortic aneurysm, familial thoracic 7, 613780
322	NOS3	nitric oxide synthase 3 (endothelial cell)	136	60	0	76	0		1	11		{Alzheimer disease, late-onset, susceptibility to}, 104300; {Coronary artery spasm 1, susceptibility to}; {Hypertension, pregnancy-induced}, 189800; {Hypertension, susceptibility to}, 145500; {Ischemic stroke, susceptibility to}, 601367; {Placental abruption}
323	AIFM1	apoptosis-inducing factor, mitochondrion-associated, 1	135	8	0	127	0		13	91		Combined oxidative phosphorylation deficiency 6, 300816; Cowchock syndrome, 310490
324	HOPX	HOP homeobox	134	44	0	90	0		0.7	250
325	SLC25A4	solute carrier family 25 (mitochondrial carrier; adenine nucleotide translocator), member 4	134	4	114	16	0		294	1057		Mitochondrial DNA depletion syndrome 12 (cardiomyopathic type), 615418; Progressive external ophthalmoplegia with mitochondrial DNA deletions 3, 609283
326	ACADVL	acyl-CoA dehydrogenase, very long chain	134	0	82	52	0	myopathy	228	361		VLCAD deficiency, 201475
327	SETX	senataxin	133	0	133	0	0		6	37		Amyotrophic lateral sclerosis 4, juvenile, 602433; Ataxia-ocular apraxia-2, 606002
328	PPP1R13L	protein phosphatase 1, regulatory subunit 13 like	133	68	0	65	0		0	25
329	ABRA	actin-binding Rho activating protein	132	132	0	0	0	candidate	21	66
330	KCNQ1	potassium voltage-gated channel, KQT-like subfamily, member 1	132	64	18	50	0		0	38		Atrial fibrillation, familial, 3, 607554; Jervell and Lange-Nielsen syndrome, 220400; Long QT syndrome-1, 192500; Jervell and Lange-Nielsen syndrome, 220400; Long QT syndrome-1, 192500; Short QT syndrome-2, 609621; {Long QT syndrome 1, acquired, susceptibility to}, 192500
331	WT1	Wilms tumor 1	132	80	16	36	0		0	64		Denys-Drash syndrome, 194080; Frasier syndrome, 136680; Frasier syndrome, 136680; Meacham syndrome, 608978; Mesothelioma, somatic, 156240; Nephrotic syndrome, type 4, 256370; Wilms tumor, type 1, 194070
332	GLRX3	glutaredoxin 3	132	120	0	12	0	candidate	14	76
333	MGAT2	mannosyl (alpha-1,6-)-glycoprotein beta-1,2-N-acetylglucosaminyltransferase	131	56	49	26	0		1	13		Congenital disorder of glycosylation, type IIa, 212066
334	CDH2	cadherin 2, type 1, N-cadherin (neuronal)	131	44	0	71	16		0.1	112
335	SOD1	superoxide dismutase 1, soluble	131	80	16	35	0		101	425		Amyotrophic lateral sclerosis 1, 105400
336	GPHN	gephyrin	131	84	39	8	0		17	34		Molybdenum cofactor deficiency C, 615501
337	PTGS2	prostaglandin-endoperoxide synthase 2 (prostaglandin G/H synthase and cyclooxygenase)	130	52	0	78	0		0.2	57
338	COL11A1	collagen, type XI, alpha 1	130	72	58	0	0		0	2		Fibrochondrogenesis, 228520; Marshall syndrome, 154780; Stickler syndrome, type II, 604841; {Lumbar disc herniation, susceptibility to}, 603932
339	PAX7	paired box 7	130	56	0	74	0		0.2	0.3		Rhabdomyosarcoma 2, alveolar, 268220
340	ABL1	c-abl oncogene 1, non-receptor tyrosine kinase	129	84	0	45	0		8	34		Leukemia, Philadelphia chromosome-positive, resistant to imatinib; Leukemia, Philadelphia chromosome-positive, resistant to imatinib
341	VAV3	vav 3 guanine nucleotide exchange factor	129	16	0	81	32		0.2	33
342	PPARGC1A	peroxisome proliferator-activated receptor gamma, coactivator 1 alpha	129	4	0	125	0	candidate	6	20
343	GBE1	glucan (1,4-alpha-), branching enzyme 1	129	16	86	27	0	myopathy	50	74		Glycogen storage disease IV, 232500; Glycogen storage disease IV, 232500; Polyglucosan body disease, adult form, 263570
344	MAP2K1	mitogen-activated protein kinase kinase 1	129	76	51	2	0		23	64		Cardiofaciocutaneous syndrome 3, 615279
345	FXR1	fragile X mental retardation, autosomal homolog 1	129	88	0	41	0		0	156
346	DTNB	dystrobrevin, beta	129	0	0	97	32		0.7	19
347	FOXC2	forkhead box C2 (MFH-1, mesenchyme forkhead 1)	128	72	28	28	0		0.1	1		Lymphedema-distichiasis syndrome with renal disease and diabetes mellitus, 153400; Lymphedema-distichiasis syndrome, 153400; Lymphedema-distichiasis syndrome with renal disease and diabetes mellitus, 153400; Lymphedema-distichiasis syndrome, 153400
348	SPTB	spectrin, beta, erythrocytic	128	48	0	16	64		96	96		Anemia, neonatal hemolytic, fatal and near-fatal; Elliptocytosis-3; Spherocytosis, type 2
349	GSK3B	glycogen synthase kinase 3 beta	128	128	0	0	0	candidate	10	23
350	MURC	muscle-related coiled-coil protein	128	128	0	0	0	candidate	20	25
351	PXN	paxillin	128	108	0	4	16	candidate	20	92
352	IGF1R	insulin-like growth factor 1 receptor	128	28	16	84	0		3	17		Insulin-like growth factor I, resistance to, 270450; Insulin-like growth factor I, resistance to, 270450
353	MET	met proto-oncogene	128	80	0	48	0		4	19		Hepatocellular carcinoma, childhood type, 114550; Hepatocellular carcinoma, childhood type, 114550; Renal cell carcinoma, papillary, 1, familial and somatic, 605074
354	CALD1	caldesmon 1	128	112	0	0	16		28	295
355	ITGB1BP2	integrin beta 1 binding protein (melusin) 2	128	128	0	0	0		1	29
356	PAFAH1B1	platelet-activating factor acetylhydrolase 1b, regulatory subunit 1 (45kDa)	127	100	13	14	0		39	76		Lissencephaly 1, 607432; Lissencephaly 1, 607432; Subcortical laminar heterotopia, 607432
357	GAN	gigaxonin	127	4	98	25	0		0.5	3		Giant axonal neuropathy-1, 256850; Giant axonal neuropathy-1, 256850
358	SLC52A3	solute carrier family 52 (riboflavin transporter), member 3	127	0	127	0	0		0.5	13		Brown-Vialetto-Van Laere syndrome 1, 211530; Fazio-Londe disease, 211500
359	RET	ret proto-oncogene	127	4	63	44	16		0.1	2		Central hypoventilation syndrome, congenital, 209880; Medullary thyroid carcinoma, 155240; Multiple endocrine neoplasia IIA, 171400; Multiple endocrine neoplasia IIB, 162300; Pheochromocytoma, 171300; Renal agenesis, 191830; {Hirschsprung disease, susceptibility to, 1}, 142623
360	CACNA2D2	calcium channel, voltage-dependent, alpha 2/delta subunit 2	126	84	0	42	0		0	9
361	FGF6	fibroblast growth factor 6	126	40	0	86	0		0	0.3
362	FGF9	fibroblast growth factor 9	126	88	0	38	0		0.2	4		Multiple synostoses syndrome 3, 612961
363	PMM2	phosphomannomutase 2	126	44	70	12	0		3	15		Congenital disorder of glycosylation, type Ia, 212065
364	B4GALT1	UDP-Gal:betaGlcNAc beta 1,4- galactosyltransferase, polypeptide 1	126	80	44	2	0		10	64		Congenital disorder of glycosylation, type IId, 607091
365	BBS4	Bardet-Biedl syndrome 4	126	72	38	16	0		3	11		Bardet-Biedl syndrome 4, 209900
366	MED1	mediator complex subunit 1	126	100	0	26	0	candidate	6	19
367	ATG7	autophagy related 7	125	104	0	21	0	candidate	4	16
368	WASF3	WAS protein family, member 3	125	48	0	77	0		2	37
369	SALL4	spalt-like transcription factor 4	125	0	107	18	0		0	2		Duane-radial ray syndrome, 607323; IVIC syndrome, 147750; IVIC syndrome, 147750
370	HADHA	hydroxyacyl-CoA dehydrogenase/3-ketoacyl-CoA thiolase/enoyl-CoA hydratase (trifunctional protein), alpha subunit	125	0	76	49	0		175	178		Fatty liver, acute, of pregnancy, 609016; HELLP syndrome, maternal, of pregnancy, 609016; LCHAD deficiency, 609016; HELLP syndrome, maternal, of pregnancy, 609016; LCHAD deficiency, 609016; Trifunctional protein deficiency, 609015
371	SBF2	SET binding factor 2	124	0	118	6	0		4	18		Charcot-Marie-Tooth disease, type 4B2, 604563
372	SRSF1	serine/arginine-rich splicing factor 1	124	56	0	68	0	candidate	30	82
373	NOTCH1	notch 1	124	92	10	22	0		0.7	11		Aortic valve disease, 109730; Leukemia, T-cell acute lymphoblastic; Leukemia, T-cell acute lymphoblastic
374	HDAC9	histone deacetylase 9	123	92	0	31	0		1	20
375	NRCAM	neuronal cell adhesion molecule	123	32	0	91	0		0.1	93
376	CNN1	calponin 1, basic, smooth muscle	123	88	0	19	16		18	991
377	TLR4	toll-like receptor 4	123	100	0	23	0		2	69		Endotoxin hyporesponsiveness; {Colorectal cancer, susceptibility to}, 114500; {Macular degeneration, age-related, 10}, 611488
378	DCTN1	dynactin 1	122	0	114	8	0		37	79		Neuropathy, distal hereditary motor, type VIIB, 607641; Perry syndrome, 168605; {Amyotrophic lateral sclerosis, susceptibility to}, 105400
379	SORBS3	sorbin and SH3 domain containing 3	122	104	0	2	16	candidate	20	181
380	AGL	amylo-alpha-1, 6-glucosidase, 4-alpha-glucanotransferase	122	24	98	0	0	myopathy	15	17		Glycogen storage disease IIIa, 232400; Glycogen storage disease IIIb, 232400; Glycogen storage disease IIIa, 232400; Glycogen storage disease IIIb, 232400
381	STAT3	signal transducer and activator of transcription 3 (acute-phase response factor)	122	36	18	68	0		60	102		Hyper-IgE recurrent infection syndrome, 147060; Hyper-IgE recurrent infection syndrome, 147060
382	DICER1	dicer 1, ribonuclease type III	122	112	0	10	0		5	19		Goiter, multinodular 1, with or without Sertoli-Leydig cell tumors, 138800; Goiter, multinodular 1, with or without Sertoli-Leydig cell tumors, 138800; Pleuropulmonary blastoma, 601200; Rhabdomyosarcoma, embryonal, 2, 180295
383	CLCN1	chloride channel, voltage-sensitive 1	122	48	41	33	0	myopathy	3	3		Myotonia congenita, dominant, 160800; Myotonia congenita, recessive, 255700; Myotonia levior, recessive
384	ANK1	ankyrin 1, erythrocytic	120	112	0	8	0		12	33		Spherocytosis, type 1, 182900
385	CDH1	cadherin 1, type 1, E-cadherin (epithelial)	120	84	0	4	32		0.1	97		Endometrial carcinoma, somatic, 608089; Gastric cancer, familial diffuse, with or without cleft lip and/or palate, 137215; Gastric cancer, familial diffuse, with or without cleft lip and/or palate, 137215; Ovarian carcinoma, somatic, 167000; {Breast cancer, lobular}, 114480; {Prostate cancer, susceptibility to}, 176807
386	RHOA	ras homolog family member A	120	120	0	0	0	candidate	294	551
387	VDR	vitamin D (1,25- dihydroxyvitamin D3) receptor	120	24	56	40	0		2	7		Osteoporosis, involutional, 166710; Rickets, vitamin D-resistant, type IIA, 277440
388	DIXDC1	DIX domain containing 1	120	88	0	0	32		0.3	5
389	PRPS1	phosphoribosyl pyrophosphate synthetase 1	120	4	116	0	0		14	27		Arts syndrome, 301835; Charcot-Marie-Tooth disease, X-linked recessive, 5, 311070; Deafness, X-linked 1, 304500; Gout, PRPS-related, 300661; Gout, PRPS-related, 300661; Phosphoribosylpyrophosphate synthetase superactivity, 300661
390	FAM123B	family with sequence similarity 123B	120	0	110	10	0					Osteopathia striata with cranial sclerosis, 300373
391	CDC42	cell division cycle 42	120	72	0	48	0	candidate	56	308
392	ACADM	acyl-CoA dehydrogenase, C-4 to C-12 straight chain	120	68	7	45	0		24	159		Acyl-CoA dehydrogenase, medium chain, deficiency of, 201450
393	ACTN4	actinin, alpha 4	119	48	0	7	64		37	431		Glomerulosclerosis, focal segmental, 1, 603278; Glomerulosclerosis, focal segmental, 1, 603278
394	MECP2	methyl CpG binding protein 2 (Rett syndrome)	119	4	93	22	0		0.1	2		Angelman syndrome, 105830; Encephalopathy, neonatal severe, 300673; Mental retardation, X-linked syndromic, Lubs type, 300260; Mental retardation, X-linked, syndromic 13, 300055; Rett syndrome, 312750; Rett syndrome, preserved speech variant, 312750; {Autism susceptibility, X-linked 3}, 300496
395	MYOG	myogenin (myogenic factor 4)	119	84	0	35	0	candidate	16	16
396	TCF7L2	transcription factor 7-like 2 (T-cell specific, HMG-box)	119	108	0	11	0		4	20		{Diabetes mellitus, type 2, susceptibility to}, 125853
397	MKL2	MKL/myocardin-like 2	118	92	0	26	0	candidate	3	17
398	LAMB2	laminin, beta 2 (laminin S)	118	84	26	8	0	myopathy	46	158		Nephrotic syndrome, type 5, with or without ocular abnormalities, 614199; Pierson syndrome, 609049
399	CPT2	carnitine palmitoyltransferase 2	118	0	118	0	0	myopathy	4	24		CPT II deficiency, lethal neonatal, 608836; CPT deficiency, hepatic, type II, 600649; Myopathy due to CPT II deficiency, 255110; {Encephalopathy, acute, infection-induced, 4, susceptibility to}, 614212
400	LRRK2	leucine-rich repeat kinase 2	118	108	8	2	0		1	44		Parkinson disease 8, 607060
401	NFATC3	nuclear factor of activated T-cells, cytoplasmic, calcineurin-dependent 3	117	32	0	85	0	candidate	33	51
402	PDLIM7	PDZ and LIM domain 7 (enigma)	117	56	0	61	0	candidate	32	83
403	RDX	radixin	117	92	6	19	0		48	52		Deafness, autosomal recessive 24, 611022
404	P2RX2	purinergic receptor P2X, ligand-gated ion channel, 2	116	116	0	0	0		0	2		Deafness, autosomal dominant 41, 608224
405	SYNM	synemin, intermediate filament protein	116	100	0	0	16	candidate	8	40
406	IDUA	iduronidase, alpha-L-	116	4	0	112	0		0.5	5		Mucopolysaccharidosis Ih, 607014; Mucopolysaccharidosis Ih/s, 607015; Mucopolysaccharidosis Is, 607016
407	ALG1	ALG1, chitobiosyldiphosphodolichol beta-mannosyltransferase	116	64	52	0	0		3	13		Congenital disorder of glycosylation, type Ik, 608540
408	PLA2G6	phospholipase A2, group VI (cytosolic, calcium-independent)	116	0	59	57	0		3	16		Infantile neuroaxonal dystrophy 1, 256600; Infantile neuroaxonal dystrophy 1, 256600; Neurodegeneration with brain iron accumulation 2B, 610217; Parkinson disease 14, 612953
409	LRP4	low density lipoprotein receptor-related protein 4	116	100	4	12	0		10	26		Cenani-Lenz syndactyly syndrome, 212780; Sclerosteosis 2, 614305
410	TREX1	three prime repair exonuclease 1	116	8	70	38	0		11	22		Aicardi-Goutieres syndrome 1, dominant and recessive, 225750; Chilblain lupus, 610448; Vasculopathy, retinal, with cerebral leukodystrophy, 192315; {Systemic lupus erythematosus, susceptibility to}, 152700
411	APTX	aprataxin	115	0	115	0	0		4	16		Ataxia, early-onset, with oculomotor apraxia and hypoalbuminemia, 208920
412	ATR	ataxia telangiectasia and Rad3 related	115	0	52	15	48		6	21		Cutaneous telangiectasia and cancer syndrome, familial, 614564; GAPO syndrome, 230740; GAPO syndrome, 230740; Seckel syndrome 1, 210600; {Hemangioma, capillary infantile, susceptibility to}, 602089
413	MAPK14	mitogen-activated protein kinase 14	115	68	0	47	0	candidate	10	57
414	MESP1	mesoderm posterior 1 homolog (mouse)	115	68	0	47	0	candidate	0.6	2
415	GRIN2B	glutamate receptor, ionotropic, N-methyl D-aspartate 2B	114	112	0	2	0		0	0.9		Mental retardation, autosomal dominant 6, 613970
416	BSCL2	Berardinelli-Seip congenital lipodystrophy 2 (seipin)	114	0	114	0	0		0	182		Lipodystrophy, congenital generalized, type 2, 269700; Lipodystrophy, congenital generalized, type 2, 269700; Neuropathy, distal hereditary motor, type V, 600794; Silver spastic paraplegia syndrome, 270685
417	GJC1	gap junction protein, gamma 1, 45kDa	114	68	0	46	0		0.6	12
418	CACNB2	calcium channel, voltage-dependent, beta 2 subunit	114	100	0	14	0		0.2	10		Brugada syndrome 4, 611876
419	MYF6	myogenic factor 6 (herculin)	113	68	0	45	0		295	295		Myopathy, centronuclear, 3, 614408
420	MTMR2	myotubularin related protein 2	113	4	103	6	0		3	28		Charcot-Marie-Tooth disease, type 4B1, 601382
421	SIX1	SIX homeobox 1	113	72	0	41	0		23	23		Brachiootic syndrome 3, 608389; Deafness, autosomal dominant 23, 605192
422	NPHS1	nephrosis 1, congenital, Finnish type (nephrin)	113	104	9	0	0		0	9		Nephrotic syndrome, type 1, 256300
423	BAX	BCL2-associated X protein	113	72	0	41	0		9	66		Colorectal cancer; T-cell acute lymphoblastic leukemia
424	COL2A1	collagen, type II, alpha 1	113	8	76	29	0		0	0.4		Achondrogenesis, type II or hypochondrogenesis, 200610; Avascular necrosis of the femoral head, 608805; Czech dysplasia, 609162; Epiphyseal dysplasia, multiple, with myopia and deafness, 132450; Kniest dysplasia, 156550; Legg-Calve-Perthes disease, 150600; Kniest dysplasia, 156550; Legg-Calve-Perthes disease, 150600; Osteoarthritis with mild chondrodysplasia, 604864; Otospondylomegaepiphyseal dys…
425	IGFBP3	insulin-like growth factor binding protein 3	113	92	0	21	0	candidate	18	167
426	MAPK3	mitogen-activated protein kinase 3	112	104	0	8	0	candidate	31	76
427	TERF1	telomeric repeat binding factor (NIMA-interacting) 1	112	32	0	0	80		2	22
428	SORBS2	sorbin and SH3 domain containing 2	112	112	0	0	0		10	170
429	DSP	desmoplakin	112	24	40	0	48		0.1	89		Arrhythmogenic right ventricular dysplasia 8, 607450; Dilated cardiomyopathy with woolly hair and keratoderma, 605676; Epidermolysis bullosa, lethal acantholytic, 609638; Keratosis palmoplantaris striata II, 612908; Keratosis palmoplantaris striata II, 612908; Skin fragility-woolly hair syndrome, 607655
430	MYH13	myosin, heavy chain 13, skeletal muscle	112	112	0	0	0	candidate	0.9	0.9
431	EPB41L5	erythrocyte membrane protein band 4.1 like 5	112	108	0	4	0		2	23
432	RCAN1	regulator of calcineurin 1	112	84	0	28	0	candidate	11	59
433	ADRBK1	adrenergic, beta, receptor kinase 1	112	68	0	44	0	candidate	11	75
434	DPM2	dolichyl-phosphate mannosyltransferase polypeptide 2, regulatory subunit	112	80	0	0	32	myopathy	6	26		Congenital disorder of glycosylation, type Iu, 615042
435	GLB1	galactosidase, beta 1	112	4	104	4	0		3	37		GM1-gangliosidosis, type I, 230500; GM1-gangliosidosis, type II, 230600; GM1-gangliosidosis, type III, 230650; GM1-gangliosidosis, type I, 230500; GM1-gangliosidosis, type II, 230600; GM1-gangliosidosis, type III, 230650; Mucopolysaccharidosis type IVB (Morquio), 253010
436	LMAN1	lectin, mannose-binding, 1	112	112	0	0	0		23	72		Combined factor V and VIII deficiency, 227300
437	SEPN1	selenoprotein N, 1	112	0	0	112	0	myopathy	17	53		Muscular dystrophy, rigid spine, 1, 602771; Myopathy, congenital, with fiber-type disproportion, 255310
438	DPM3	dolichyl-phosphate mannosyltransferase polypeptide 3	112	80	0	0	32	training	8	88		Congenital disorder of glycosylation, type Io, 612937
439	TRPS1	trichorhinophalangeal syndrome I	111	36	69	6	0		1	8		Trichorhinophalangeal syndrome, type I, 190350; Trichorhinophalangeal syndrome, type III, 190351
440	TRIM63	tripartite motif containing 63, E3 ubiquitin protein ligase	111	16	0	95	0	candidate	718	718
441	HTT	huntingtin	111	84	15	12	0		10	10		Huntington disease, 143100; Huntington disease, 143100; {Anxiety-related personality traits}, 607834; {Obsessive-compulsive disorder}, 164230
442	HAND1	heart and neural crest derivatives expressed 1	111	64	0	47	0		0	19
443	HCCS	holocytochrome c synthase	111	0	30	81	0		16	23		Microphthalmia, syndromic 7, 309801
444	FGFR3	fibroblast growth factor receptor 3	111	40	65	6	0		0.1	24		Achondroplasia, 100800; Bladder cancer, somatic, 109800; CATSHL syndrome, 610474; Cervical cancer, somatic, 603956; Colorectal cancer, somatic, 114500; Crouzon syndrome with acanthosis nigricans, 612247; Hypochondroplasia, 146000; LADD syndrome, 149730; Hypochondroplasia, 146000; LADD syndrome, 149730; Muenke syndrome, 602849; Nevus, epidermal, somatic, 162900; Spermatocytic seminoma, somatic, 27…
445	GLI3	GLI family zinc finger 3	111	36	61	14	0		1	10		Greig cephalopolysyndactyly syndrome, 175700; Greig cephalopolysyndactyly syndrome, 175700; Pallister-Hall syndrome, 146510; Polydactyly, postaxial, types A1 and B, 174200; Polydactyly, preaxial, type IV, 174700; {Hypothalamic hamartomas, somatic}, 241800
446	HLA-DQB2	major histocompatibility complex, class II, DQ beta 2	111	0	0	111	0		0	0.3
447	HLA-DQB1	major histocompatibility complex, class II, DQ beta 1	111	0	0	111	0		10	200		{Celiac disease, susceptibility to}, 212750; {Creutzfeldt-Jakob disease, variant, resistance to}, 123400; {Multiple sclerosis, susceptibility to, 1}, 126200
448	HLA-DRB1	major histocompatibility complex, class II, DR beta 1	111	0	0	111	0		15	559		{Multiple sclerosis, susceptibility to, 1}, 126200; {Pemphigoid, susceptibility to}; {Rheumatoid arthritis, susceptibility to}, 180300; {Sarcoidosis, susceptibility to, 1}, 181000
449	HDAC5	histone deacetylase 5	111	92	0	19	0		0	28
450	PARVA	parvin, alpha	110	88	0	6	16		6	77
451	RAF1	v-raf-1 murine leukemia viral oncogene homolog 1	110	20	0	90	0		64	87		LEOPARD syndrome 2, 611554; LEOPARD syndrome 2, 611554; Noonan syndrome 5, 611553
452	FOXC1	forkhead box C1	110	68	10	32	0		2	17		Axenfeld-Rieger syndrome, type 3, 602482; Iridogoniodysgenesis, type 1, 601631; Iris hypoplasia and glaucoma, 601631; Iridogoniodysgenesis, type 1, 601631; Iris hypoplasia and glaucoma, 601631; Rieger or Axenfeld anomalies, 602482
453	PLCB1	phospholipase C, beta 1 (phosphoinositide-specific)	110	108	0	2	0		0.8	29		Epileptic encephalopathy, early infantile, 12, 613722
454	CDK5	cyclin-dependent kinase 5	110	100	0	10	0	candidate	3	30
455	DRD1	dopamine receptor D1	110	88	0	22	0		0	2
456	GSN	gelsolin	110	52	40	2	16		0	828		Amyloidosis, Finnish type, 105120
457	LAMA3	laminin, alpha 3	109	16	45	0	48		0.5	22		Cardiomyopathy, dilated, 1JJ, 615235; Epidermolysis bullosa, generalized atrophic benign, 226650; Epidermolysis bullosa, junctional, Herlitz type, 226700; Laryngoonychocutaneous syndrome, 245660; Laryngoonychocutaneous syndrome, 245660
458	PEX7	peroxisomal biogenesis factor 7	109	12	89	8	0		1	9		Peroxisome biogenesis disorder 9B, 614879; Rhizomelic chondrodysplasia punctata, type 1, 215100
459	MB	myoglobin	109	48	0	61	0	candidate	1204	4537
460	LAMA4	laminin, alpha 4	109	4	0	105	0		0.6	10		Cardiomyopathy, dilated, 1JJ, 615235
461	ATP1A2	ATPase, Na+/K+ transporting, alpha 2 polypeptide	109	76	11	22	0		326	341		Alternating hemiplegia of childhood, 104290; Migraine, familial basilar, 602481; Migraine, familial hemiplegic, 2, 602481
462	ELN	elastin	109	64	14	31	0		0.3	0.9		Cutis laxa, AD, 123700; Supravalvar aortic stenosis, 185500
463	WNT5A	wingless-type MMTV integration site family, member 5A	109	72	35	2	0		0.4	9		Robinow syndrome, autosomal dominant, 180700
464	BCL6	B-cell CLL/lymphoma 6	108	52	0	56	0		116	116		Lymphoma, B-cell; Lymphoma, B-cell
465	TRDN	triadin	108	40	0	68	0		98	177		Ventricular tachycardia, catecholaminergic polymorphic, 5, with or without muscle weakness, 615441
466	EZR	ezrin	108	108	0	0	0	candidate	29	218
467	GALNT3	UDP-N-acetyl-alpha-D-galactosamine:polypeptide N-acetylgalactosaminyltransferase 3 (GalNAc-T3)	108	72	17	19	0		0	19		Tumoral calcinosis, hyperphosphatemic, familial, 211900
468	PRX	periaxin	108	0	106	2	0		0.7	15		Charcot-Marie-Tooth disease, type 4F, 614895; Dejerine-Sottas disease, autosomal recessive, 145900
469	SH3TC2	SH3 domain and tetratricopeptide repeats 2	108	0	102	6	0		0	4		Charcot-Marie-Tooth disease, type 4C, 601596; Mononeuropathy of the median nerve, mild, 613353
470	SIK1	salt-inducible kinase 1	108	108	0	0	0	candidate	10	91
471	NOG	noggin	107	56	38	13	0		0.6	3		Brachydactyly, type B2, 611377; Multiple synostosis syndrome 1, 186500; Stapes ankylosis with broad thumb and toes, 184460; Symphalangism, proximal, 185800; Tarsal-carpal coalition syndrome, 186570
472	PDPK1	3-phosphoinositide dependent protein kinase-1	107	40	0	67	0	candidate	8	9
473	IKBKB	inhibitor of kappa light polypeptide gene enhancer in B-cells, kinase beta	106	64	0	42	0	candidate	8	23
474	SIRT1	sirtuin 1	106	92	0	14	0	candidate	11	21
475	BMPR1A	bone morphogenetic protein receptor, type IA	106	52	10	44	0		5	20		Juvenile polyposis syndrome, infantile form, 174900; Juvenile polyposis syndrome, infantile form, 174900; Polyposis syndrome, hereditary mixed, 2, 610069; Polyposis, juvenile intestinal, 174900
476	ATP2A2	ATPase, Ca++ transporting, cardiac muscle, slow twitch 2	106	20	12	74	0		395	556		Acrokeratosis verruciformis, 101900; Darier disease, 124200
477	CAPN10	calpain 10	106	32	0	10	64		0.6	9		{Diabetes mellitus, noninsulin-dependent 1}, 601283
478	LAMC2	laminin, gamma 2	105	12	43	2	48		0.5	12		Epidermolysis bullosa, junctional, Herlitz type, 226700; Epidermolysis bullosa, junctional, non-Herlitz type, 226650
479	AIP	aryl hydrocarbon receptor interacting protein	105	12	66	27	0		10	41		Pituitary adenoma, ACTH-secreting, 219090; Pituitary adenoma, growth hormone-secreting, 102200; Pituitary adenoma, prolactin-secreting, 600634
480	CHD7	chromodomain helicase DNA binding protein 7	104	4	90	10	0		4	4		CHARGE syndrome, 214800; Hypogonadotropic hypogonadism 5 with or without anosmia, 612370; Hypogonadotropic hypogonadism 5 with or without anosmia, 612370; {Scoliosis, idiopathic 3}, 608765
481	ALG3	ALG3, alpha-1,3- mannosyltransferase	104	64	40	0	0		11	31		Congenital disorder of glycosylation, type Id, 601110
482	SDC1	syndecan 1	104	104	0	0	0		0	102
483	TBX1	T-box 1	104	48	35	21	0		32	32		Conotruncal anomaly face syndrome, 217095; DiGeorge syndrome, 188400; Tetralogy of Fallot, 187500; Velocardiofacial syndrome, 192430
484	SDF2	stromal cell-derived factor 2	104	72	0	0	32		0	36
485	CNN3	calponin 3, acidic	104	88	0	0	16		15	529
486	TRIP6	thyroid hormone receptor interactor 6	104	104	0	0	0		1	22
487	APC	adenomatous polyposis coli	104	80	0	8	16		0	23		Adenoma, periampullary, somatic; Adenomatous polyposis coli, 175100; Brain tumor-polyposis syndrome 2, 175100 Gardner syndrome, 175100; Colorectal cancer, somatic, 114500; Desmoid disease, hereditary, 135290; Gastric cancer, somatic, 613659; Hepatoblastoma, somatic, 114550; Gastric cancer, somatic, 613659; Hepatoblastoma, somatic, 114550
488	PLP1	proteolipid protein 1	104	0	94	10	0		1	1995		Pelizaeus-Merzbacher disease, 312080; Spastic paraplegia 2, X-linked, 312920
489	NDUFV2	NADH dehydrogenase (ubiquinone) flavoprotein 2, 24kDa	104	20	84	0	0		163	209		Mitochondrial complex I deficiency, 252010
490	NRD1	nardilysin (N-arginine dibasic convertase)	104	84	0	20	0	candidate	208	208
491	SPTA1	spectrin, alpha, erythrocytic 1 (elliptocytosis 2)	103	48	0	23	32		0.1	0.8		Elliptocytosis-2, 130600; Pyropoikilocytosis, 266140; Spherocytosis, type 3, 270970
492	LAMB3	laminin, beta 3	103	12	43	0	48		0	16		Epidermolysis bullosa, junctional, Herlitz type, 226700; Epidermolysis bullosa, junctional, non-Herlitz type, 226650
493	HIF1A	hypoxia inducible factor 1, alpha subunit (basic helix-loop-helix transcription factor)	103	20	0	83	0		7	164
494	ANKRD23	ankyrin repeat domain 23	103	96	0	7	0	candidate	106	106
495	ADAM17	ADAM metallopeptidase domain 17	103	52	0	51	0		5	16		Inflammatory skin and bowel disease, neonatal, 614328; Inflammatory skin and bowel disease, neonatal, 614328
496	SERP1	stress-associated endoplasmic reticulum protein 1	103	96	0	7	0		5	100
497	PHKA1	phosphorylase kinase, alpha 1 (muscle)	103	4	99	0	0	myopathy	0.2	0.2		Muscle glycogenosis, 300559
498	DNM1L	dynamin 1-like	103	24	0	79	0		9	34		Encephalopahty, lethal, due to defective mitochondrial peroxisomal fission, 614388
499	TGFBR3	transforming growth factor, beta receptor III	103	68	0	35	0		9	91
500	SLC6A4	solute carrier family 6 (neurotransmitter transporter), member 4	103	48	0	55	0		0.1	3		{Anxiety-related personality traits}, 607834; {Obsessive-compulsive disorder}, 164230
501	SMO	smoothened, frizzled family receptor	102	92	0	10	0		0.3	13		Basal cell carcinoma, somatic
502	SIL1	SIL1 homolog, endoplasmic reticulum chaperone (S. cerevisiae)	102	0	102	0	0	candidate
503	TSC2	tuberous sclerosis 2	102	56	24	22	0		0	24		Lymphangioleiomyomatosis, somatic, 606690; Lymphangioleiomyomatosis, somatic, 606690; Tuberous sclerosis-2, 613254
504	NKX2-6	NK2 transcription factor related, locus 6 (Drosophila)	102	88	10	4	0	candidate
505	PEX5	peroxisomal biogenesis factor 5	102	28	66	8	0		26	26		Peroxisome biogenesis disorder 2A (Zellweger), 214110; Peroxisome biogenesis disorder 2B, 202370
506	ITPR1	inositol 1,4,5-trisphosphate receptor, type 1	102	44	18	8	32		2	38		Spinocerebellar ataxia 15, 606658; Spinocerebellar ataxia 29, congenital nonprogressive, 117360
507	EDNRB	endothelin receptor type B	101	56	9	36	0		5	90		ABCD syndrome, 600501; Waardenburg syndrome, type 4A, 277580; {Hirschsprung disease, susceptibility to, 2}, 600155
508	ACADS	acyl-CoA dehydrogenase, C-2 to C-3 short chain	101	0	94	7	0		20	39		Acyl-CoA dehydrogenase, short-chain, deficiency of, 201470
509	TGFBR1	transforming growth factor, beta receptor 1	101	44	51	6	0		5	28		Loeys-Dietz syndrome, type 1A, 609192; Loeys-Dietz syndrome, type 2A, 608967; Loeys-Dietz syndrome, type 1A, 609192; Loeys-Dietz syndrome, type 2A, 608967; {Multiple self-healing squamous epithelioma, susceptiblity to}, 132800
510	TRIM55	tripartite motif containing 55	101	0	0	101	0	candidate	7	17
511	BCAR1	breast cancer anti-estrogen resistance 1	101	60	0	41	0	candidate	21	21
512	VAV2	vav 2 guanine nucleotide exchange factor	101	0	0	69	32		0.2	9
513	WNT10B	wingless-type MMTV integration site family, member 10B	100	84	12	4	0		0	2		Split-hand/foot malformation 6, 225300
514	AXIN1	axin 1	100	96	0	4	0		5	9		Caudal duplication anomaly, 607864; Hepatocellular carcinoma, somatic, 114550; Hepatocellular carcinoma, somatic, 114550
515	ACVR1	activin A receptor, type I	100	56	28	16	0		12	26		Fibrodysplasia ossificans progressiva, 135100
516	GATA6	GATA binding protein 6	100	80	0	20	0		0.2	34		Atrial septal defect 9, 614475; Atrioventricular septal defect 5, 614474; Pancreatic agenesis and congenital heart defects, 600001; Persistent truncus arteriosus, 217095; Tetralogy of Fallot, 187500
517	RARA	retinoic acid receptor, alpha	100	64	0	36	0		19	53		Leukemia, acute promyelocytic, 612376; Leukemia, acute promyelocytic, 612376
518	BMP2	bone morphogenetic protein 2	100	72	12	16	0		0.6	11		Brachydactyly, type A2, 112600; {HFE hemochromatosis, modifier of}, 235200
519	LIMS2	LIM and senescent cell antigen-like domains 2	100	40	0	60	0	candidate	15	125
520	LIMS1	LIM and senescent cell antigen-like domains 1	100	40	0	60	0	candidate	15	46
521	ADARB1	adenosine deaminase, RNA-specific, B1	100	0	0	100	0	candidate	3	29
522	PRKCQ	protein kinase C, theta	100	76	0	8	16	candidate	39	39
523	GJA5	gap junction protein, alpha 5, 40kDa	100	32	0	68	0		0.4	7		Atrial fibrillation, familial, 11, 614049; Atrial standstill, digenic, 108770
524	MAPT	microtubule-associated protein tau	99	36	30	17	16		18	47		Dementia, frontotemporal, with or without parkinsonism, 600274; Pick disease, 172700; Supranuclear palsy, progressive atypical, 260540; Supranuclear palsy, progressive, 601104; Tauopathy and respiratory failure; {Parkinson disease, susceptibility to}, 168600
525	KCNMA1	potassium large conductance calcium-activated channel, subfamily M, alpha member 1	99	76	17	6	0		13	44		Generalized epilepsy and paroxysmal dyskinesia, 609446; Generalized epilepsy and paroxysmal dyskinesia, 609446
526	ADRA1A	adrenoceptor alpha 1A	99	52	0	47	0		0.3	12
527	CASQ2	calsequestrin 2 (cardiac muscle)	99	44	0	55	0		31	401		Ventricular tachycardia, catecholaminergic polymorphic, 2, 611938
528	HSPB3	heat shock 27kDa protein 3	99	0	99	0	0		73	188		Neuronopathy, distal hereditary motor, type IIC, 613376
529	PLCE1	phospholipase C, epsilon 1	99	48	15	36	0		2	10		Nephrotic syndrome, type 3, 610725
530	GNPTAB	N-acetylglucosamine-1-phosphate transferase, alpha and beta subunits	99	4	76	19	0		3	28		Mucolipidosis II alpha/beta, 252500; Mucolipidosis III alpha/beta, 252600
531	COL1A1	collagen, type I, alpha 1	99	20	54	25	0		0.7	212		Caffey disease, 114000; Ehlers-Danlos syndrome, type I, 130000; Ehlers-Danlos syndrome, type VIIA, 130060; OI type II, 166210; OI type III, 259420; OI type IV, 166220; Osteogenesis imperfecta, type I, 166200; [Bone mineral density variation QTL], 166710; {Osteoporosis}, 166710
532	SPG20	spastic paraplegia 20 (Troyer syndrome)	98	0	98	0	0		21	97		Troyer syndrome, 275900
533	CHKB-CPT1B	choline kinase-like, carnitine palmitoyltransferase 1B (muscle) transcription unit	98	32	0	66	0	candidate
534	GPX1	glutathione peroxidase 1	98	92	0	6	0		21	193		Hemolytic anemia due to glutathione peroxidase deficiency, 614164; Hemolytic anemia due to glutathione peroxidase deficiency, 614164
535	NDUFS4	NADH dehydrogenase (ubiquinone) Fe-S protein 4, 18kDa (NADH-coenzyme Q reductase)	98	0	92	6	0		52	75		Leigh syndrome, 256000; Leigh syndrome, 256000; Mitochondrial complex I deficiency, 252010
536	RAB7A	RAB7A, member RAS oncogene family	98	8	90	0	0	candidate	100	173
537	FKBP1C	FK506 binding protein 1C	98	0	0	98	0	candidate	29	174
538	OLIG2	oligodendrocyte lineage transcription factor 2	98	0	0	98	0		0.1	25
539	HCN4	hyperpolarization activated cyclic nucleotide-gated potassium channel 4	98	40	26	32	0		0	2		Brugada syndrome 8, 613123; Sick sinus syndrome 2, 163800
540	CREBBP	CREB binding protein	98	0	76	22	0		13	19		Rubinstein-Taybi syndrome, 180849
541	TWIST1	twist family bHLH transcription factor 1	97	52	38	7	0		0.6	14		Craniosynostosis, type 1, 123100; Robinow-Sorauf syndrome, 180750; Saethre-Chotzen syndrome with eyelid anomalies, 101400; Saethre-Chotzen syndrome, 101400
542	HSPB8	heat shock 22kDa protein 8	97	0	97	0	0		250	250		Charcot-Marie-Tooth disease, axonal, type 2L, 608673; Neuropathy, distal hereditary motor, type IIA, 158590
543	MAP2K2	mitogen-activated protein kinase kinase 2	97	44	51	2	0		48	60		Cardiofaciocutaneous syndrome 4, 615280
544	UBE4B	ubiquitination factor E4B	97	64	0	33	0	candidate	25	25
545	LAMA5	laminin, alpha 5	96	80	0	16	0		0	18
546	CAPN6	calpain 6	96	32	0	0	64		0.2	12
547	LRP6	low density lipoprotein receptor-related protein 6	96	84	0	12	0		2	8		{Coronary artery disease, autosomal dominant, 2}, 610947
548	DLC1	deleted in liver cancer 1	96	92	0	4	0		3	41		Colorectal cancer, somatic; Esophageal cancer, 133239; Lung cancer, 211980; Lung cancer, 211980
549	CACNB4	calcium channel, voltage-dependent, beta 4 subunit	96	84	0	12	0		0.1	17		Episodic ataxia, type 5, 613855; {Epilepsy, idiopathic generalized, susceptibility to, 9}, 607682; {Epilepsy, juvenile myoclonic, susceptibility to, 6}, 607682
550	HMOX1	heme oxygenase (decycling) 1	96	36	0	60	0		11	71		Heme oxygenase-1 deficiency, 614034; Heme oxygenase-1 deficiency, 614034; {Pulmonary disease, chronic obstructive, susceptibility to}, 606963
551	SNTB1	syntrophin, beta 1 (dystrophin-associated protein A1, 59kDa, basic component 1)	96	96	0	0	0	candidate	5	37
552	POFUT1	protein O-fucosyltransferase 1	96	76	0	20	0		6	13		Dowling-Degos disease 2, 615327
553	KIAA1161	KIAA1161	96	96	0	0	0	candidate	6	9
554	PDIA3	protein disulfide isomerase family A, member 3	96	96	0	0	0		27	389
555	SPTBN5	spectrin, beta, non-erythrocytic 5	96	48	0	0	48		0	0.3
556	TNC	tenascin C	96	84	0	12	0		1	61
557	AKAP4	A kinase (PRKA) anchor protein 4	96	96	0	0	0					Long QT syndrome-11, 611820
558	MYOZ3	myozenin 3	96	96	0	0	0	candidate	10	10
559	MYOM1	myomesin 1	96	96	0	0	0	candidate	180	196
560	KEAP1	kelch-like ECH-associated protein 1	96	96	0	0	0	candidate	108	108
561	IGFN1	immunoglobulin-like and fibronectin type III domain containing 1	96	96	0	0	0	candidate	13	13
562	SMC3	structural maintenance of chromosomes 3	96	16	0	0	80		11	65		Cornelia de Lange syndrome 3, 610759
563	FBXO22	F-box protein 22	96	96	0	0	0	candidate	4	11
564	SMC1A	structural maintenance of chromosomes 1A	96	16	0	0	80	candidate	2	9
565	GCOM1	GRINL1A complex locus 1	96	96	0	0	0		0	18
566	ADM	adrenomedullin	95	40	0	55	0	candidate	37	275
567	ERCC6	excision repair cross-complementing rodent repair deficiency, complementation group 6	95	0	89	6	0		2	4		Cerebrooculofacioskeletal syndrome 1, 214150; Cockayne syndrome, type B, 133540; De Sanctis-Cacchione syndrome, 278800; UV-sensitive syndrome 1, 600630; {Lung cancer, susceptibility to}, 211980; {Macular degeneration, age-related, susceptibility to 5}, 613761
568	HEXB	hexosaminidase B (beta polypeptide)	95	4	66	25	0		26	98		Sandhoff disease, infantile, juvenile, and adult forms, 268800
569	COL4A5	collagen, type IV, alpha 5	94	88	6	0	0		0.4	29		Alport syndrome, 301050
570	SLC16A2	solute carrier family 16, member 2 (thyroid hormone transporter)	94	0	75	19	0		0.9	14		Allan-Herndon-Dudley syndrome, 300523
571	VASP	vasodilator-stimulated phosphoprotein	94	92	0	2	0		6	165
572	LY6E	lymphocyte antigen 6 complex, locus E	94	64	0	30	0		9	124
573	CACNG2	calcium channel, voltage-dependent, gamma subunit 2	94	84	0	10	0		0	2		Mental retardation, autosomal dominant 10, 614256
574	CDKN1A	cyclin-dependent kinase inhibitor 1A (p21, Cip1)	94	36	0	58	0	candidate	71	185
575	PRKCA	protein kinase C, alpha	94	60	0	34	0		5	27		Pituitary tumor, invasive
576	LEF1	lymphoid enhancer-binding factor 1	94	92	0	2	0		0	150		Sebaceous tumors, somatic
577	ENAH	enabled homolog (Drosophila)	94	92	0	2	0	candidate	17	48
578	SRD5A3	steroid 5 alpha-reductase 3	93	44	41	8	0		6	14		Congenital disorder of glycosylation, type Iq, 612379; Kahrizi syndrome, 612713; Kahrizi syndrome, 612713
579	NCF1	neutrophil cytosolic factor 1	93	32	10	51	0		0	50		Chronic granulomatous disease due to deficiency of NCF-1, 233700
580	ISL1	ISL LIM homeobox 1	93	68	0	25	0		0	2
581	TINF2	TERF1 (TRF1)-interacting nuclear factor 2	92	8	4	0	80		0	52		Dyskeratosis congenita, autosomal dominant 3, 613990; Revesz syndrome, 268130
582	MPV17	MpV17 mitochondrial inner membrane protein	92	0	52	40	0		10	54		Mitochondrial DNA depletion syndrome 6 (hepatocerebral type), 256810
583	EVL	Enah/Vasp-like	92	88	0	4	0		7	86
584	TRPC1	transient receptor potential cation channel, subfamily C, member 1	92	92	0	0	0		0.5	8
585	EDNRA	endothelin receptor type A	92	80	0	12	0		1	26		Migraine, resistance to, 157300
586	FOXRED1	FAD-dependent oxidoreductase domain containing 1	92	0	92	0	0		0	11		Leigh syndrome due to mitochondrial complex I deficiency, 256000; Leigh syndrome due to mitochondrial complex I deficiency, 256000; Mitochondrial complex I deficiency, 252010
587	HDAC3	histone deacetylase 3	92	24	0	68	0	candidate	13	24
588	NDUFAF2	NADH dehydrogenase (ubiquinone) complex I, assembly factor 2	92	0	92	0	0		38	99		Leigh syndrome, 256000; Leigh syndrome, 256000; Mitochondrial complex I deficiency, 252010
589	VPS54	vacuolar protein sorting 54 homolog (S. cerevisiae)	92	24	0	68	0	candidate	3	16
590	TWF1	twinfilin actin-binding protein 1	92	92	0	0	0		2	42
591	CAMSAP3	calmodulin regulated spectrin-associated protein family, member 3	92	60	0	0	32		0	4
592	RARB	retinoic acid receptor, beta	92	64	0	28	0		0.3	11		Microphthalmia, syndromic 12, 615524
593	TWF2	twinfilin actin-binding protein 2	92	92	0	0	0	candidate	33	42
594	PLOD3	procollagen-lysine, 2-oxoglutarate 5-dioxygenase 3	92	12	70	10	0		0	38		Lysyl hydroxylase 3 deficiency, 612394; Lysyl hydroxylase 3 deficiency, 612394
595	PGAM2	phosphoglycerate mutase 2 (muscle)	92	40	52	0	0	myopathy	66	141		Glycogen storage disease X, 261670; Glycogen storage disease X, 261670
596	XIRP2	xin actin-binding repeat containing 2	91	48	0	43	0	candidate	404	404
597	ATXN1	ataxin 1	91	12	66	13	0		6	13		Spinocerebellar ataxia 1, 164400
598	ADIPOQ	adiponectin, C1Q and collagen domain containing	91	32	0	59	0		0.5	533		Adiponectin deficiency, 612556
599	PLA2G4A	phospholipase A2, group IVA (cytosolic, calcium-dependent)	91	16	0	75	0		1	17		Phospholipase A2, group IV A, deficiency of
600	JAG1	jagged 1	91	28	30	33	0		4	22		Alagille syndrome, 118450; Deafness, congenital heart defects, and posterior embryotoxon; Tetralogy of Fallot, 187500
601	CDKN1C	cyclin-dependent kinase inhibitor 1C (p57, Kip2)	91	0	35	56	0		22	73		Beckwith-Wiedemann syndrome, 130650; IMAGE syndrome, 614732; IMAGE syndrome, 614732
602	ARSB	arylsulfatase B	90	0	53	37	0		1	9		Mucopolysaccharidosis type VI (Maroteaux-Lamy), 253200
603	VIL1	villin 1	90	88	0	2	0		0	4		Cholestasis, progressive canalicular
604	SOX10	SRY (sex determining region Y)-box 10	90	4	78	8	0		0.2	22		PCWH syndrome, 609136; Waardenburg syndrome, type 2E, with or without neurologic involvement, 611584; Waardenburg syndrome, type 4C, 613266
605	GATA1	GATA binding protein 1 (globin transcription factor 1)	90	28	50	12	0	candidate
606	ITGB5	integrin, beta 5	90	72	0	2	16		0	151
607	NCOR1	nuclear receptor corepressor 1	90	28	0	62	0	candidate	23	35
608	SEMA3E	sema domain, immunoglobulin domain (Ig), short basic domain, secreted, (semaphorin) 3E	90	0	90	0	0		0.1	4		CHARGE syndrome, 214800
609	HLX	H2.0-like homeobox	90	48	0	26	16	candidate	5	14
610	PPARG	peroxisome proliferator-activated receptor gamma	89	4	8	77	0		0	73		Carotid intimal medial thickness 1, 609338; Insulin resistance, severe, digenic, 604367; Lipodystrophy, familial partial, type 3, 604367; Insulin resistance, severe, digenic, 604367; Lipodystrophy, familial partial, type 3, 604367; Obesity, severe, 601665; [Obesity, resistance to]; {Diabetes, type 2}, 125853
611	FGF10	fibroblast growth factor 10	89	44	23	22	0		0.4	9		Aplasia of lacrimal and salivary glands, 180920; LADD syndrome, 149730; LADD syndrome, 149730
612	NOX4	NADPH oxidase 4	89	44	0	45	0		1	28
613	GNAS	GNAS complex locus	89	0	54	35	0		724	724		ACTH-independent macronodular adrenal hyperplasia, 219080; Acromegaly, 102200; McCune-Albright syndrome, 174800; Osseous heteroplasia, progressive, 166350; Prolonged bleeding time, brachydactyly and mental retardation; Prolonged bleeding time, brachydactyly, and mental retardation; Pseudohypoparathyroidism Ia, 103580; Pseudohypoparathyroidism Ib, 603233; Pseudohypoparathyroidism Ic, 612462; Pseud…
614	SYCP3	synaptonemal complex protein 3	88	8	0	0	80		0	88		Spermatogenic failure 4, 270960; {Pregnancy loss, susceptibility to}
615	ACTR3	ARP3 actin-related protein 3 homolog (yeast)	88	88	0	0	0		25	258
616	JAK2	Janus kinase 2	88	76	12	0	0		2	24		Erythrocytosis, somatic, 133100; Leukemia, acute myelogenous, 601626; Leukemia, acute myelogenous, 601626; Myelofibrosis, somatic, 254450; Polycythemia vera, 263300; Thrombocythemia 3, 614521; {Budd-Chiari syndrome}, 600880
617	SACS	spastic ataxia of Charlevoix-Saguenay (sacsin)	88	0	88	0	0		3	8		Spastic ataxia, Charlevoix-Saguenay type, 270550
618	TNFRSF1A	tumor necrosis factor receptor superfamily, member 1A	88	44	21	23	0		50	146		Periodic fever, familial, 142680; {Multiple sclerosis, susceptibility to, 5}, 614810
619	FLVCR1	feline leukemia virus subgroup C cellular receptor 1	88	0	80	8	0		0.2	4		Ataxia, posterior column, with retinitis pigmentosa, 609033
620	NEU1	sialidase 1 (lysosomal sialidase)	88	0	78	10	0		0.1	0.2		Sialidosis, type I, 256550; Sialidosis, type II, 256550
621	POR	P450 (cytochrome) oxidoreductase	88	4	39	45	0		0	0.8		Antley-Bixler syndrome with genital anomalies and disordered steroidogenesis, 201750; Disordered steroidogenesis due to cytochrome P450 oxidoreductase, 613571
622	NPNT	nephronectin	88	88	0	0	0		2	257
623	RBM38	RNA binding motif protein 38	88	88	0	0	0	candidate	53	53
624	SOX8	SRY (sex determining region Y)-box 8	88	88	0	0	0		0.1	15
625	BTG1	B-cell translocation gene 1, anti-proliferative	88	88	0	0	0	candidate	30	283
626	NMRK2	nicotinamide riboside kinase 2	88	88	0	0	0		7	73
627	ALPL	alkaline phosphatase, liver/bone/kidney	88	0	57	31	0		0.5	34		Hypophosphatasia, adult, 146300; Hypophosphatasia, childhood, 241510; Hypophosphatasia, infantile, 241500; Hypophosphatasia, adult, 146300; Hypophosphatasia, childhood, 241510; Hypophosphatasia, infantile, 241500; Odontohypophosphatasia, 146300
628	ZFHX3	zinc finger homeobox 3	88	88	0	0	0		9	9		{Prostate cancer, susceptibility to}, 176807
629	MBNL3	muscleblind-like splicing regulator 3	88	88	0	0	0		0.6	24
630	NEU2	sialidase 2 (cytosolic sialidase)	88	88	0	0	0	candidate
631	PARVB	parvin, beta	88	72	0	0	16	candidate	62	62
632	COMP	cartilage oligomeric matrix protein	88	0	44	44	0		3	25		Epiphyseal dysplasia, multiple 1, 132400; Pseudoachondroplasia, 177170
633	PARVG	parvin, gamma	88	72	0	0	16		0.1	50
634	TLR2	toll-like receptor 2	88	40	0	48	0		0.2	58		{Colorectal cancer, susceptibility to}, 114500; {Leprosy, susceptibility to}, 246300; {Mycobacterium tuberculosis, susceptibility to}, 607948
635	ARPC2	actin related protein 2/3 complex, subunit 2, 34kDa	88	88	0	0	0	candidate	92	391
636	PDZRN3	PDZ domain containing ring finger 3	88	88	0	0	0	candidate	10	48
637	RBM24	RNA binding motif protein 24	88	88	0	0	0	candidate	112	112
638	TERF2IP	telomeric repeat binding factor 2, interacting protein	88	8	0	0	80	candidate	17	131
639	BOC	BOC cell adhesion associated, oncogene regulated	88	88	0	0	0	candidate	2	19
640	RAD21	RAD21 homolog (S. pombe)	88	8	0	0	80		41	94		Cornelia de Lange syndrome 4, 614701
641	CAPN1	calpain 1, (mu/I) large subunit	88	16	0	8	64	candidate	26	31
642	TERF2	telomeric repeat binding factor 2	88	8	0	0	80	candidate	20	20
643	ACD	adrenocortical dysplasia homolog (mouse)	88	8	0	0	80	candidate	8	14
644	BHLHE41	basic helix-loop-helix family, member e41	88	88	0	0	0		11	33		[Short sleeper], 612975
645	PITX3	paired-like homeodomain 3	88	0	0	88	0		2	2		Anterior segment mesenchymal dysgenesis, 107250; Cataract 11, multiple types, 610623; Cataract 11, syndromic, 610623
646	NPR1	natriuretic peptide receptor A/guanylate cyclase A (atrionatriuretic peptide receptor A)	88	0	0	88	0		1	34
647	LIMA1	LIM domain and actin binding 1	88	88	0	0	0		3	67
648	ANKH	ANKH inorganic pyrophosphate transport regulator	87	0	54	33	0		18	38		Chondrocalcinosis 2, 118600; Craniometaphyseal dysplasia, 123000
649	OFD1	oral-facial-digital syndrome 1	87	40	43	4	0		2	22		Joubert syndrome 10, 300804; Joubert syndrome 10, 300804; Oral-facial-digital syndrome 1, 311200; Simpson-Golabi-Behmel syndrome, type 2, 300209
650	ACE	angiotensin I converting enzyme	87	44	8	35	0		2	27		Renal tubular dysgenesis, 267430; [Angiotensin I-converting enzyme, benign serum increase]; {Alzheimer disease, susceptibility to}, 104300; {Microvascular complications of diabetes 3}, 612624; {Myocardial infarction, susceptibility to}; {SARS, progression of}; {Stroke, hemorrhagic}, 614519
651	POLG2	polymerase (DNA directed), gamma 2, accessory subunit	87	0	87	0	0		0	3		Progressive external ophthalmoplegia with mitochondrial DNA deletions, autosomal dominant 4, 610131
652	PHYH	phytanoyl-CoA 2-hydroxylase	87	0	66	21	0		153	153		Refsum disease, 266500
653	GBA	glucosidase, beta, acid	87	0	66	21	0		0.5	1		Gaucher disease, perinatal lethal, 608013; Gaucher disease, type I, 230800(3); Gaucher disease, type II, 230900; Gaucher disease, type III, 231000; Gaucher disease, type IIIC, 231005; Gaucher disease, perinatal lethal, 608013; Gaucher disease, type I, 230800(3); Gaucher disease, type II, 230900; Gaucher disease, type III, 231000; Gaucher disease, type IIIC, 231005; {Lewy body dementia, susceptibi…
654	MYLPF	myosin light chain, phosphorylatable, fast skeletal muscle	87	80	0	7	0	candidate	326	326
655	MAPK7	mitogen-activated protein kinase 7	87	40	0	47	0	candidate	2	7
656	PRPS2	phosphoribosyl pyrophosphate synthetase 2	87	4	83	0	0		1	170
657	TFAM	transcription factor A, mitochondrial	87	0	0	87	0	candidate	6	32
658	CDH4	cadherin 4, type 1, R-cadherin (retinal)	87	0	0	71	16		0.2	3
659	IL10	interleukin 10	87	56	0	31	0		0.6	2		{Graft-versus-host disease, protection against}, 614395; {HIV-1, susceptibility to}, 609423; {Rheumatoid arthritis, progression of}, 180300
660	CAMK2D	calcium/calmodulin-dependent protein kinase II delta	86	84	0	2	0	candidate	48	68
661	DNER	delta/notch-like EGF repeat containing	86	84	0	2	0		0.4	71
662	WASF2	WAS protein family, member 2	86	64	0	22	0	candidate	7	65
663	FES	feline sarcoma oncogene	86	56	0	30	0		0.8	13
664	ASL	argininosuccinate lyase	86	36	4	46	0		1	73		Argininosuccinic aciduria, 207900
665	UBR1	ubiquitin protein ligase E3 component n-recognin 1	86	0	41	45	0		5	8		Johanson-Blizzard syndrome, 243800; Johanson-Blizzard syndrome, 243800
666	IGFBP5	insulin-like growth factor binding protein 5	86	72	0	14	0		44	987
667	KCNJ2	potassium inwardly-rectifying channel, subfamily J, member 2	86	0	86	0	0		5	9		Andersen syndrome, 170390; Atrial fibrillation, familial, 9, 613980; Short QT syndrome-3, 609622
668	TTPA	tocopherol (alpha) transfer protein	86	0	8	78	0		0	34		Ataxia with isolated vitamin E deficiency, 277460
669	FKBP1B	FK506 binding protein 1B, 12.6 kDa	86	60	0	26	0		0.8	15
670	TYMP	thymidine phosphorylase	86	4	74	8	0		1	73		Mitochondrial DNA depletion syndrome 1 (MNGIE type), 603041
671	ACTA2	actin, alpha 2, smooth muscle, aorta	86	64	0	6	16		164	2527		Aortic aneurysm, familial thoracic 6, 611788; Moyamoya disease 5, 614042; Multisystemic smooth muscle dysfunction syndrome, 613834
672	SLC2A4	solute carrier family 2 (facilitated glucose transporter), member 4	85	20	0	65	0		91	91		{Diabetes mellitus, noninsulin-dependent}, 125853
673	EPB41	erythrocyte membrane protein band 4.1 (elliptocytosis 1, RH-linked)	85	48	0	37	0		10	64		Elliptocytosis-1, 611804
674	MEF2D	myocyte enhancer factor 2D	84	36	0	48	0	candidate	91	91
675	DOCK1	dedicator of cytokinesis 1	84	16	0	68	0	candidate	2	19
676	NRAP	nebulin-related anchoring protein	84	84	0	0	0	candidate	708	708
677	ABLIM2	actin binding LIM protein family, member 2	84	84	0	0	0	candidate	411	411
678	PEX1	peroxisomal biogenesis factor 1	84	12	72	0	0		8	9		Peroxisome biogenesis disorder 1A (Zellweger), 214100; Peroxisome biogenesis disorder 1B (NALD/IRD), 601539
679	SEC23A	Sec23 homolog A (S. cerevisiae)	84	60	24	0	0		22	41		Craniolenticulosutural dysplasia, 607812
680	NDUFA1	NADH dehydrogenase (ubiquinone) 1 alpha subcomplex, 1, 7.5kDa	84	0	84	0	0		74	289		Mitochondrial complex I deficiency, 252010
681	NUBPL	nucleotide binding protein-like	84	0	84	0	0		3	8		Mitochondrial complex I deficiency, 252010
682	C20orf7	chromosome 20 open reading frame 7	84	0	84	0	0	candidate
683	NDUFS1	NADH dehydrogenase (ubiquinone) Fe-S protein 1, 75kDa (NADH-coenzyme Q reductase)	84	0	84	0	0		58	130		Mitochondrial complex I deficiency, 252010
684	NDUFAF1	NADH dehydrogenase (ubiquinone) complex I, assembly factor 1	84	0	84	0	0		19	29		Mitochondrial complex I deficiency, 252010
685	NDUFAF4	NADH dehydrogenase (ubiquinone) complex I, assembly factor 4	84	0	84	0	0		26	49		Mitochondrial complex I deficiency, 252010
686	NDUFS2	NADH dehydrogenase (ubiquinone) Fe-S protein 2, 49kDa (NADH-coenzyme Q reductase)	84	0	84	0	0		55	90		Mitochondrial complex I deficiency, 252010
687	NDUFV1	NADH dehydrogenase (ubiquinone) flavoprotein 1, 51kDa	84	0	84	0	0		0	83		Mitochondrial complex I deficiency, 252010
688	NDUFS6	NADH dehydrogenase (ubiquinone) Fe-S protein 6, 13kDa (NADH-coenzyme Q reductase)	84	0	84	0	0		37	53		Complex I, mitochondrial respiratory chain, deficiency of, 252010
689	NDUFA11	NADH dehydrogenase (ubiquinone) 1 alpha subcomplex, 11, 14.7kDa	84	0	84	0	0		61	102		Mitochondrial complex I deficiency, 252010
690	NDUFAF3	NADH dehydrogenase (ubiquinone) complex I, assembly factor 3	84	0	84	0	0		0	65		Mitochondrial complex I deficiency, 252010
691	PEX26	peroxisomal biogenesis factor 26	84	12	72	0	0		4	7		Peroxisome biogenesis disorder 7A (Zellweger), 614872; Peroxisome biogenesis disorder 7B, 614873
692	SNCA	synuclein, alpha (non A4 component of amyloid precursor)	84	56	14	14	0		0.8	301		Dementia, Lewy body, 127750; Parkinson disease 1, 168601; Parkinson disease 4, 605543
693	CACNA1A	calcium channel, voltage-dependent, P/Q type, alpha 1A subunit	84	28	30	26	0		0.1	8		Episodic ataxia, type 2, 108500; Migraine, familial hemiplegic, 1, 141500; Migraine, familial hemiplegic, 1, with progressive cerebellar ataxia, 141500; Spinocerebellar ataxia 6, 183086
694	SRPK3	SRSF protein kinase 3	84	48	0	36	0		0	0.1
695	ATP1A1	ATPase, Na+/K+ transporting, alpha 1 polypeptide	84	72	0	12	0		27	1106
696	CXCR4	chemokine (C-X-C motif) receptor 4	84	52	6	26	0		3	303		Myelokathexis, isolated; WHIM syndrome, 193670
697	SPHK1	sphingosine kinase 1	84	72	0	12	0		0	14
698	IFNG	interferon, gamma	84	48	0	36	0		0	3		{AIDS, rapid progression to}, 609423; {Aplastic anemia}, 609135; {Hepatitis C virus, response to therapy of}, 609532; {TSC2 angiomyolipomas, renal, modifier of}, 613254; {Tuberculosis, protection against}, 607948
699	MBNL1	muscleblind-like splicing regulator 1	84	56	0	28	0		0	135
700	SORT1	sortilin 1	84	80	0	4	0		40	87		[Low density lipoprotein cholesterol level QTL6], 613589
701	COLQ	collagen-like tail subunit (single strand of homotrimer) of asymmetric acetylcholinesterase	83	0	75	8	0	myopathy	2	9		Endplate acetylcholinesterase deficiency, 603034
702	TAGLN	transgelin	82	64	0	2	16		0	3136
703	TGFB3	transforming growth factor, beta 3	82	56	26	0	0		28	49		Arrhythmogenic right ventricular dysplasia 1, 107970
704	PEX2	peroxisomal biogenesis factor 2	82	4	74	4	0		10	34		Peroxisome biogenesis disorder 5A (Zellweger), 614866; Peroxisome biogenesis disorder 5B, 614867
705	AJUBA	ajuba LIM protein	82	80	0	2	0		0	12
706	CASP8	caspase 8, apoptosis-related cysteine peptidase	82	16	0	50	16		2	55		Hepatocellular carcinoma, somatic, 114550; Immunodeficiency due to CASP8 deficiency, 607271; Hepatocellular carcinoma, somatic, 114550; Immunodeficiency due to CASP8 deficiency, 607271; {Breast cancer, protection against}, 114480; {Lung cancer, protection against}, 211980
707	NAGA	N-acetylgalactosaminidase, alpha-	82	4	78	0	0		4	43		Kanzaki disease, 609242; Kanzaki disease, 609242; Schindler disease, type I, 609241; Schindler disease, type III, 609241
708	LASP1	LIM and SH3 protein 1	82	72	0	10	0		4	115
709	TNS1	tensin 1	82	76	0	6	0	candidate	42	145
710	PTK2B	protein tyrosine kinase 2 beta	82	80	0	2	0		3	52
711	TIMP4	TIMP metallopeptidase inhibitor 4	82	64	0	18	0		4	63
712	AKAP5	A kinase (PRKA) anchor protein 5	82	80	0	2	0		0	7
713	LBX1	ladybird homeobox 1	82	32	0	34	16	candidate	2	2
714	GALNT1	UDP-N-acetyl-alpha-D-galactosamine:polypeptide N-acetylgalactosaminyltransferase 1 (GalNAc-T1)	82	72	0	10	0	candidate	10	31
715	PLN	phospholamban	81	36	0	45	0		135	1690		Cardiomyopathy, dilated, 1P, 609909; Cardiomyopathy, familial hypertrophic, 18, 613874
716	FLT1	fms-related tyrosine kinase 1	81	36	0	45	0	candidate	7	40
717	ADAM12	ADAM metallopeptidase domain 12	81	64	0	17	0		0	6
718	SUCLA2	succinate-CoA ligase, ADP-forming, beta subunit	81	0	81	0	0		30	62		Mitochondrial DNA depletion syndrome 5 (encephalomyopathic with or without methylmalonic aciduria), 612073
719	VRK1	vaccinia related kinase 1	81	0	81	0	0		2	35		Pontocerebellar hypoplasia type 1A, 607596
720	DRD2	dopamine receptor D2	81	52	21	8	0		0	0.7		Dystonia, myoclonic, 159900
721	LITAF	lipopolysaccharide-induced TNF factor	80	0	80	0	0		0	287		Charcot-Marie-Tooth disease, type 1C, 601098
722	SPG11	spastic paraplegia 11 (autosomal recessive)	80	0	80	0	0		10	19		Spastic paraplegia 11, autosomal recessive, 604360
723	AGTR2	angiotensin II receptor, type 2	80	12	0	68	0		0	0.9		Mental retardation, X-linked 88, 300852
724	AKAP1	A kinase (PRKA) anchor protein 1	80	80	0	0	0	candidate	47	47
725	SMAD4	SMAD family member 4	80	40	10	30	0		20	31		Juvenile polyposis/hereditary hemorrhagic telangiectasia syndrome, 175050; Juvenile polyposis/hereditary hemorrhagic telangiectasia syndrome, 175050; Myhre syndrome, 139210; Pancreatic cancer; Polyposis, juvenile intestinal, 174900
726	MSN	moesin	80	80	0	0	0		32	564
727	NDEL1	nudE neurodevelopment protein 1-like 1	80	76	0	4	0	candidate	9	42
728	ARF1	ADP-ribosylation factor 1	80	80	0	0	0	candidate	172	241
729	GPC3	glypican 3	80	0	72	8	0		5	245		Simpson-Golabi-Behmel syndrome, type 1, 312870; Wilms tumor, somatic, 194070
730	BARX2	BARX homeobox 2	80	64	0	0	16		0	14
731	LCP1	lymphocyte cytosolic protein 1 (L-plastin)	80	48	0	0	32		2	857
732	KAT2B	K(lysine) acetyltransferase 2B	80	80	0	0	0	candidate	16	25
733	LMNB2	lamin B2	80	20	0	28	32		7	18		{Lipodystrophy, partial, acquired, susceptibility to}, 608709
734	HIST1H2AC	histone cluster 1, H2ac	80	0	0	0	80		5	84
735	H2AFB1	H2A histone family, member B1	80	0	0	0	80	candidate
736	REC8	REC8 meiotic recombination protein	80	0	0	0	80		0	11
737	STAG3	stromal antigen 3	80	0	0	0	80		2	66
738	HIST1H2AJ	histone cluster 1, H2aj	80	0	0	0	80		0	0.4
739	HIST1H2BA	histone cluster 1, H2ba	80	0	0	0	80		0	19
740	HIST1H2AD	histone cluster 1, H3j; histone cluster 1, H3i; histone cluster 1, H3h; histone cluster 1, H3g; histone cluster 1, H3f; histone cluster 1, H3e; histone cluster 1, H3d; histone cluster 1, H3c; histone cluster 1, H3b	80	0	0	0	80	candidate
741	H2AFZ	H2A histone family, member Z	80	0	0	0	80	candidate	47	177
742	HIST2H2AC	histone cluster 2, H2ac	80	0	0	0	80	candidate	0.1	1
743	HIST3H2BB	histone cluster 3, H2bb	80	0	0	0	80		0	0.7
744	HIST2H4B	histone cluster 2, H4b	80	0	0	0	80		0	0.1
745	H2AFX	H2A histone family, member X	80	0	0	0	80	candidate	3	10
746	HIST1H2BL	histone cluster 1, H2bl	80	0	0	0	80		0	0.6
747	HIST1H2BN	histone cluster 1, H2bn	80	0	0	0	80	candidate	0.1	0.8
748	HIST2H2BE	histone cluster 2, H2be	80	0	0	0	80	candidate	7	12
749	HIST2H2AA3	histone cluster 2, H2aa3	80	0	0	0	80		0.8	10
750	HIST1H2BB	histone cluster 1, H2bb	80	0	0	0	80		0	0.3
751	SYCP2	synaptonemal complex protein 2	80	0	0	0	80		0	14
752	HIST1H2BM	histone cluster 1, H2bm	80	0	0	0	80		0	0.7
753	HIST1H2BH	histone cluster 1, H2bh	80	0	0	0	80		0	2
754	HIST3H3	histone cluster 3, H3	80	0	0	0	80		0	1
755	HIST1H2BK	histone cluster 1, H2bk	80	0	0	0	80		4	84
756	HIST1H2BI	histone cluster 1, H2bi	80	0	0	0	80		0	1
757	STAG2	stromal antigen 2	80	0	0	0	80	candidate	16	60
758	STAG1	stromal antigen 1	80	0	0	0	80	candidate	12	24
759	HIST1H2AB	histone cluster 1, H2ab	80	0	0	0	80		0	0.2
760	HIST1H2BG	histone cluster 1, H2bg	80	0	0	0	80		0	12
761	POT1	protection of telomeres 1	80	0	0	0	80		0	10
762	HIST1H2BO	histone cluster 1, H2bo	80	0	0	0	80		0	1
763	HIST1H2BD	histone cluster 1, H2bd	80	0	0	0	80	candidate	5	36
764	SAR1B	SAR1 homolog B (S. cerevisiae)	79	60	19	0	0		0	58		Chylomicron retention disease, 246700
765	KCNE1	potassium voltage-gated channel, Isk-related family, member 1	79	40	10	29	0		0	2		Jervell and Lange-Nielsen syndrome 2, 612347; Long QT syndrome-5, 613695; Jervell and Lange-Nielsen syndrome 2, 612347; Long QT syndrome-5, 613695
766	CNBP	CCHC-type zinc finger, nucleic acid binding protein	79	0	79	0	0	candidate	480	480
767	PHIP	pleckstrin homology domain interacting protein	79	52	0	27	0	candidate	4	11
768	CKMT2	creatine kinase, mitochondrial 2 (sarcomeric)	79	32	0	47	0	candidate	125	422
769	RXRB	retinoid X receptor, beta	78	64	0	14	0		0	0.3
770	REEP1	receptor accessory protein 1	78	16	62	0	0		1	27		Neuronopathy, distal hereditary motor, type VB, 614751; Spastic paraplegia 31, autosomal dominant, 610250
771	MSX1	msh homeobox 1	78	72	4	2	0		0.5	7		Ectodermal dysplasia 3, Witkop type, 189500; Orofacial cleft 5, 608874; Tooth agenesis, selective, 1, with or without orofacial cleft, 106600
772	PEX10	peroxisomal biogenesis factor 10	78	12	66	0	0		3	8		Peroxisome biogenesis disorder 6A (Zellweger), 614870; Peroxisome biogenesis disorder 6B, 614871
773	VPS13A	vacuolar protein sorting 13 homolog A (S. cerevisiae)	78	0	76	2	0		5	10		Choreoacanthocytosis, 200150
774	PEX13	peroxisomal biogenesis factor 13	78	12	66	0	0		18	24		Peroxisome biogenesis disorder 11A (Zellweger), 614883; Peroxisome biogenesis disorder 11B, 614885
775	CCL2	chemokine (C-C motif) ligand 2	78	20	0	58	0		12	488		{Coronary artery disease, modifier of}; {HIV-1, resistance to}, 609423; {Mycobacterium tuberculosis, susceptibility to}, 607948; {Spina bifida, susceptibility to}, 182940
776	CNN2	calponin 2	78	60	0	2	16		4	225
777	PEX14	peroxisomal biogenesis factor 14	78	12	66	0	0		4	15		Peroxisome biogenesis disorder 13A (Zellweger), 614887
778	PEX19	peroxisomal biogenesis factor 19	78	12	66	0	0		0	63		Peroxisome biogenesis disorder 12A (Zellweger), 614886
779	PEX3	peroxisomal biogenesis factor 3	78	12	66	0	0		3	12		Peroxisome biogenesis disorder 10A (Zellweger), 614882
780	MIR133A1	microRNA 133a-1	78	0	0	78	0	candidate
781	MIR133A2	microRNA 133a-2	78	0	0	78	0	candidate
782	ABCC9	ATP-binding cassette, sub-family C (CFTR/MRP), member 9	78	64	0	14	0		25	25		Atrial fibrillation, familial, 12, 614050; Cardiomyopathy, dilated, 1O, 608569; Hypertrichotic osteochondrodysplasia, 239850; Hypertrichotic osteochondrodysplasia, 239850
783	ROCK1	Rho-associated, coiled-coil containing protein kinase 1	78	56	0	6	16	candidate	4	33
784	TCF15	transcription factor 15 (basic helix-loop-helix)	77	40	0	37	0	candidate	1	4
785	LYN	v-yes-1 Yamaguchi sarcoma viral related oncogene homolog	77	24	0	53	0		1	208
786	NOTCH2	notch 2	77	0	32	45	0		3	39		Alagille syndrome 2, 610205; Hajdu-Cheney syndrome, 102500; Hajdu-Cheney syndrome, 102500
787	LIFR	leukemia inhibitory factor receptor alpha	77	0	77	0	0		8	41		Stuve-Wiedemann syndrome/Schwartz-Jampel type 2 syndrome, 601559
788	PSAP	prosaposin	76	0	38	38	0		317	1585		Combined SAP deficiency, 611721; Gaucher disease, atypical, 610539; Krabbe disease, atypical, 611722; Gaucher disease, atypical, 610539; Krabbe disease, atypical, 611722; Metachromatic leukodystrophy due to SAP-b deficiency, 249900
789	SMAD5	SMAD family member 5	76	48	0	28	0	candidate	6	28
790	MED25	mediator complex subunit 25	76	4	72	0	0		24	24		Charcot-Marie-Tooth disease, type 2B2, 605589
791	SCYL1	SCY1-like 1 (S. cerevisiae)	76	0	0	76	0		0	21
792	LYST	lysosomal trafficking regulator	76	0	70	6	0		1	25		Chediak-Higashi syndrome, 214500
793	MED12	mediator complex subunit 12	76	0	70	6	0		8	13		Lujan-Fryns syndrome, 309520; Lujan-Fryns syndrome, 309520; Ohdo syndrome, X-linked, 300895; Opitz-Kaveggia syndrome, 305450
794	CTSB	cathepsin B	76	76	0	0	0	candidate	174	1338
795	PTCH1	patched 1	76	28	42	6	0		2	19		Basal cell carcinoma, somatic, 605462; Basal cell nevus syndrome, 109400; Holoprosencephaly-7, 610828; Holoprosencephaly-7, 610828
796	MGAT1	mannosyl (alpha-1,3-)-glycoprotein beta-1,2-N-acetylglucosaminyltransferase	76	56	0	4	16	candidate	19	114
797	AVPR1A	arginine vasopressin receptor 1A	76	72	0	4	0		0.2	23
798	C10orf2	chromosome 10 open reading frame 2	76	0	76	0	0		6	6		Mitochondrial DNA depletion syndrome 7 (hepatocerebral type), 271245; Progressive external ophthalmoplegia, autosomal dominant, 3, 609286
799	ATP6V0A2	ATPase, H+ transporting, lysosomal V0 subunit a2	76	0	76	0	0		4	11		Cutis laxa, autosomal recessive, type IIA, 219200; Wrinkly skin syndrome, 278250
800	NSD1	nuclear receptor binding SET domain protein 1	76	0	76	0	0		6	14		Beckwith-Wiedemann syndrome, 130650; Leukemia, acute myeloid, 601626; Leukemia, acute myeloid, 601626; Sotos syndrome 1, 117550
801	NFATC4	nuclear factor of activated T-cells, cytoplasmic, calcineurin-dependent 4	76	36	0	40	0		1	31
802	HCK	hemopoietic cell kinase	76	68	0	8	0		0.5	148
803	NTF3	neurotrophin 3	76	24	0	52	0	candidate	0.5	5
804	PDHA1	pyruvate dehydrogenase (lipoamide) alpha 1	76	4	19	53	0		115	221		Leigh syndrome, X-linked, 308930; Leigh syndrome, X-linked, 308930; Pyruvate dehydrogenase E1-alpha deficiency, 312170
805	RBP4	retinol binding protein 4, plasma	76	56	0	20	0		0.2	2583		Retinol dystrophy, iris coloboma, and comedogenic acne syndrome, 615147
806	LGALS1	lectin, galactoside-binding, soluble, 1	75	24	0	51	0	candidate	217	1106
807	CYP27B1	cytochrome P450, family 27, subfamily B, polypeptide 1	75	4	50	21	0		0	21		Vitamin D-dependent rickets, type I, 264700
808	MAP1S	microtubule-associated protein 1S	75	48	0	27	0	candidate	6	35
809	DOLK	dolichol kinase	75	44	31	0	0	candidate	2	12
810	PGM1	phosphoglucomutase 1	75	4	71	0	0	myopathy	289	289		Congenital disorder of glycosylation, type It, 614921; Glycogen storage disease XIV, 612934; Glycogen storage disease XIV, 612934
811	WNK1	WNK lysine deficient protein kinase 1	75	4	47	24	0		37	54		Neuropathy, hereditary sensory and autonomic, type II, 201300; Pseudohypoaldosteronism, type IIC, 614492
812	GLRA1	glycine receptor, alpha 1	75	32	39	4	0					Hyperekplexia, hereditary 1, autosomal dominant or recessive, 149400
813	COL13A1	collagen, type XIII, alpha 1	75	0	0	75	0		0	13
814	ATXN3	ataxin 3	75	16	59	0	0		0	9		Machado-Joseph disease, 109150; Machado-Joseph disease, 109150
815	CFL2	cofilin 2 (muscle)	75	32	0	43	0	myopathy	302	302		Nemaline myopathy 7, autosomal recessive, 610687
816	KRT14	keratin 14	74	32	24	2	16		0	209		Dermatopathia pigmentosa reticularis, 125595; Epidermolysis bullosa simplex, Dowling-Meara type, 131760; Epidermolysis bullosa simplex, Koebner type, 131900; Epidermolysis bullosa simplex, Weber-Cockayne type, 131800; Epidermolysis bullosa simplex, recessive 1, 601001; Naegeli-Franceschetti-Jadassohn syndrome, 161000
817	GCNT1	glucosaminyl (N-acetyl) transferase 1, core 2	74	72	0	2	0		0.4	12
818	TBCE	tubulin folding cofactor E	74	32	23	19	0		14	19		Hypoparathyroidism-retardation-dysmorphism syndrome, 241410; Kenny-Caffey syndrome-1, 244460; Hypoparathyroidism-retardation-dysmorphism syndrome, 241410; Kenny-Caffey syndrome-1, 244460
819	CHRM3	cholinergic receptor, muscarinic 3	74	40	28	6	0		0	9		Eagle-Barrett syndrome, 100100
820	CD36	CD36 molecule (thrombospondin receptor)	74	60	0	14	0		0	1523		Platelet glycoprotein IV deficiency, 608404; [Macrothrombocytopenia]; {Coronary heart disease, susceptibility to, 7}, 610938; {Malaria, cerebral, reduced risk of}, 611162; {Malaria, cerebral, susceptibility to}, 611162
821	FGF8	fibroblast growth factor 8 (androgen-induced)	74	52	0	22	0		0	0.4		Hypogonadotropic hypogonadism 6 with or without anosmia, 612702; Hypogonadotropic hypogonadism 6 with or without anosmia, 612702
822	SLC39A13	solute carrier family 39 (zinc transporter), member 13	74	0	72	2	0		2	18		Spondylocheirodysplasia, Ehlers-Danlos syndrome-like, 612350
823	TIMM8A	translocase of inner mitochondrial membrane 8 homolog A (yeast)	74	28	46	0	0		0	0.2		Deafness, X-linked 1, progressive; Jensen syndrome, 311150; Jensen syndrome, 311150; Mohr-Tranebjaerg syndrome, 304700
824	NFKBIA	nuclear factor of kappa light polypeptide gene enhancer in B-cells inhibitor, alpha	74	56	8	10	0		57	284		Ectodermal dysplasia, anhidrotic, with T-cell immunodeficiency, 612132
825	GAB1	GRB2-associated binding protein 1	74	4	0	70	0	candidate	5	14
826	GNPAT	glyceronephosphate O-acyltransferase	74	24	42	8	0		43	43		Chondrodysplasia punctata, rhizomelic, type 2, 222765
827	CASP1	caspase 1, apoptosis-related cysteine peptidase	74	64	0	10	0		3	161
828	PNPLA2	patatin-like phospholipase domain containing 2	74	4	0	70	0	myopathy	54	54		Neutral lipid storage disease with myopathy, 610717
829	NCKIPSD	NCK interacting protein with SH3 domain	74	72	0	2	0	candidate	7	16
830	TEK	TEK tyrosine kinase, endothelial	74	48	6	20	0		2	40		Venous malformations, multiple cutaneous and mucosal, 600195
831	ABCB11	ATP-binding cassette, sub-family B (MDR/TAP), member 11	73	0	6	67	0		0	2		Cholestasis, benign recurrent intrahepatic, 2, 605479; Cholestasis, progressive familial intrahepatic 2, 601847
832	ROR2	receptor tyrosine kinase-like orphan receptor 2	73	8	55	10	0		0.1	12		Brachydactyly, type B1, 113000; Robinow syndrome, autosomal recessive, 268310
833	LTBP4	latent transforming growth factor beta binding protein 4	73	0	0	73	0		6	92		Cutis laxa, autosomal recessive, type IC, 613177
834	KIF22	kinesin family member 22	73	40	33	0	0		2	23		Spondyloepimetaphyseal dysplasia with joint laxity, type 2, 603546
835	HPRT1	hypoxanthine phosphoribosyltransferase 1	73	4	23	46	0		11	66		HPRT-related gout, 300323; Lesch-Nyhan syndrome, 300322; HPRT-related gout, 300323; Lesch-Nyhan syndrome, 300322
836	GALNT7	UDP-N-acetyl-alpha-D-galactosamine:polypeptide N-acetylgalactosaminyltransferase 7 (GalNAc-T7)	72	72	0	0	0		0.5	12
837	CBY1	chibby homolog 1 (Drosophila)	72	72	0	0	0	candidate	9	35
838	NR2F2	nuclear receptor subfamily 2, group F, member 2	72	52	0	20	0	candidate	15	149
839	GALNT6	UDP-N-acetyl-alpha-D-galactosamine:polypeptide N-acetylgalactosaminyltransferase 6 (GalNAc-T6)	72	72	0	0	0		0.2	8
840	CALM1	calmodulin 1 (phosphorylase kinase, delta)	72	56	0	0	16		241	688		Ventricular tachycardia, catecholaminergic polymorphic, 4, 614916
841	GCNT4	glucosaminyl (N-acetyl) transferase 4, core 2	72	72	0	0	0		0.2	4
842	GALNT2	UDP-N-acetyl-alpha-D-galactosamine:polypeptide N-acetylgalactosaminyltransferase 2 (GalNAc-T2)	72	72	0	0	0	candidate	22	48
843	SDCBP	syndecan binding protein (syntenin)	72	72	0	0	0		32	331
844	HES1	hes family bHLH transcription factor 1	72	72	0	0	0		7	79
845	SYNE4	spectrin repeat containing, nuclear envelope family member 4	72	56	0	0	16		0.1	4
846	AATF	apoptosis antagonizing transcription factor	72	72	0	0	0	candidate	30	38
847	A4GNT	alpha-1,4-N-acetylglucosaminyltransferase	72	72	0	0	0		0	0.1
848	B3GNT6	UDP-GlcNAc:betaGal beta-1,3-N-acetylglucosaminyltransferase 6 (core 3 synthase)	72	72	0	0	0		0	0.2
849	TDGF1	teratocarcinoma-derived growth factor 1	72	68	0	4	0		0	10		Forebrain defects; Forebrain defects
850	LIMCH1	LIM and calponin homology domains 1	72	56	0	0	16	candidate	24	64
851	GALNT9	UDP-N-acetyl-alpha-D-galactosamine:polypeptide N-acetylgalactosaminyltransferase 9 (GalNAc-T9)	72	72	0	0	0		0	6
852	GCNT3	glucosaminyl (N-acetyl) transferase 3, mucin type	72	72	0	0	0		0	7
853	PDLIM2	PDZ and LIM domain 2 (mystique)	72	72	0	0	0	candidate	10	26
854	GALNT10	UDP-N-acetyl-alpha-D-galactosamine:polypeptide N-acetylgalactosaminyltransferase 10 (GalNAc-T10)	72	72	0	0	0		2	30
855	CLCF1	cardiotrophin-like cytokine factor 1	72	0	72	0	0		0	4		Cold-induced sweating syndrome 1, 610313
856	SPTLC1	serine palmitoyltransferase, long chain base subunit 1	72	0	72	0	0		5	41		Neuropathy, hereditary sensory and autonomic, type IA, 162400
857	AFAP1	actin filament associated protein 1	72	72	0	0	0	candidate	1	10
858	T	T, brachyury homolog (mouse)	72	68	0	4	0		0	0.1		{Neural tube defects, susceptibility to}, 182940
859	MMP9	matrix metallopeptidase 9 (gelatinase B, 92kDa gelatinase, 92kDa type IV collagenase)	72	4	0	68	0		0.1	14		Metaphyseal anadysplasia 2, 613073
860	PRNP	prion protein	72	24	42	6	0		40	295		Creutzfeldt-Jakob disease, 123400; Gerstmann-Straussler disease, 137440; Huntington disease-like 1, 603218; Insomnia, fatal familial, 600072; Gerstmann-Straussler disease, 137440; Huntington disease-like 1, 603218; Insomnia, fatal familial, 600072; Prion disease with protracted course, 606688; {Kuru, susceptibility to}, 245300
861	ATRX	alpha thalassemia/mental retardation syndrome X-linked	72	0	62	10	0		3	4		Alpha-thalassemia myelodysplasia syndrome, somatic, 300448; Alpha-thalassemia/mental retardation syndrome, 301040; Mental retardation-hypotonic facies syndrome, X-linked, 309580
862	TSHZ3	teashirt zinc finger homeobox 3	72	72	0	0	0		1	22
863	GFAP	glial fibrillary acidic protein	72	20	14	6	32	candidate
864	ARHGAP26	Rho GTPase activating protein 26	72	72	0	0	0		7	24		Leukemia, juvenile myelomonocytic, 607785; Leukemia, juvenile myelomonocytic, 607785
865	CALM3	calmodulin 3 (phosphorylase kinase, delta)	72	56	0	0	16	candidate	41	275
866	SPEG	SPEG complex locus	72	40	0	32	0	candidate	31	42
867	AAAS	achalasia, adrenocortical insufficiency, alacrimia	72	20	52	0	0		12	22		Achalasia-addisonianism-alacrimia syndrome, 231550
868	CALM2	calmodulin 2 (phosphorylase kinase, delta)	72	56	0	0	16		59	1631
869	OGT	O-linked N-acetylglucosamine (GlcNAc) transferase	72	72	0	0	0	candidate	11	42
870	TACC3	transforming, acidic coiled-coil containing protein 3	72	72	0	0	0		0.1	25		{Bladder cancer susceptibility}, 109800
871	GALNT13	UDP-N-acetyl-alpha-D-galactosamine:polypeptide N-acetylgalactosaminyltransferase 13 (GalNAc-T13)	72	72	0	0	0		0	15
872	PML	promyelocytic leukemia	72	72	0	0	0		5	44		Leukemia, acute promyelocytic, PML/RARA type; Leukemia, acute promyelocytic, PML/RARA type
873	TPPP	tubulin polymerization promoting protein	72	72	0	0	0		1	45
874	LBR	lamin B receptor	72	16	54	2	0		8	89		HEM skeletal dysplasia, 215140; HEM skeletal dysplasia, 215140; Pelger-Huet anomaly, 169400; Reynolds syndrome, 613471
875	AIF1L	allograft inflammatory factor 1-like	72	72	0	0	0		2	122
876	CACYBP	calcyclin binding protein	72	72	0	0	0	candidate	10	88
877	MAP2K6	mitogen-activated protein kinase kinase 6	72	72	0	0	0	candidate	26	26
878	TNS4	tensin 4	72	72	0	0	0		0	6
879	WNT1	wingless-type MMTV integration site family, member 1	72	72	0	0	0		0	0.1		Osteogenesis imperfecta, type XV, 615220; {Osteoporosis, early-onset, susceptibility to, autosomal dominant}, 615221
880	P2RX7	purinergic receptor P2X, ligand-gated ion channel, 7	72	72	0	0	0		0.1	9
881	WIPF1	WAS/WASL interacting protein family, member 1	72	72	0	0	0		3	165		Wiskott-Aldrich syndrome 2, 614493
882	TGFBR2	transforming growth factor, beta receptor II (70/80kDa)	71	12	51	8	0		15	150		Colorectal cancer, hereditary nonpolyposis, type 6, 614331; Esophageal cancer, somatic, 133239; Loeys-Dietz syndrome, type 1B, 610168; Loeys-Dietz syndrome, type 2B, 610380; Loeys-Dietz syndrome, type 1B, 610168; Loeys-Dietz syndrome, type 2B, 610380
883	HAND2	heart and neural crest derivatives expressed 2	71	8	0	63	0		0	32
884	KDM5C	lysine (K)-specific demethylase 5C	71	0	67	4	0		0.1	0.4		Mental retardation, X-linked, syndromic, Claes-Jensen type, 300534
885	TP63	tumor protein p63	71	8	53	10	0		33	33		ADULT syndrome, 103285; Ectrodactyly, ectodermal dysplasia, and cleft lip/palate syndrome 3, 604292; Hay-Wells syndrome, 106260; Limb-mammary syndrome, 603543; Hay-Wells syndrome, 106260; Limb-mammary syndrome, 603543; Orofacial cleft 8, 129400; Rapp-Hodgkin syndrome, 129400; Split-hand/foot malformation 4, 605289
886	ALG6	ALG6, alpha-1,3-glucosyltransferase	71	56	15	0	0		2	8		Congenital disorder of glycosylation, type Ic, 603147
887	ARNTL	aryl hydrocarbon receptor nuclear translocator-like	71	36	0	35	0	candidate	6	16
888	DGCR8	DGCR8 microprocessor complex subunit	71	0	0	71	0	candidate	2	11
889	DHCR7	7-dehydrocholesterol reductase	71	28	33	10	0		5	68		Smith-Lemli-Opitz syndrome, 270400
890	HOXD10	homeobox D10	71	48	14	9	0		0	9		Charcot-Marie-Tooth disease, foot deformity of, 192950; Vertical talus, congenital, 192950
891	ADRA1B	adrenoceptor alpha 1B	71	16	0	55	0		0.1	3
892	CYBB	cytochrome b-245, beta polypeptide	71	0	10	61	0		0.5	235		Atypical mycobacteriosis, familial, X-linked 2, 300645; Chronic granulomatous disease, X-linked, 306400
893	MMP14	matrix metallopeptidase 14 (membrane-inserted)	71	4	0	67	0		5	64		Winchester syndrome, 277950
894	WISP3	WNT1 inducible signaling pathway protein 3	71	0	71	0	0	candidate
895	WNT3A	wingless-type MMTV integration site family, member 3A	70	68	0	2	0		0	1
896	PYGM	phosphorylase, glycogen, muscle	70	24	46	0	0	myopathy	430	430		McArdle disease, 232600
897	CTNNA1	catenin (cadherin-associated protein), alpha 1, 102kDa	70	68	0	2	0	candidate	53	157
898	ACHE	acetylcholinesterase	70	48	0	22	0		21	21		[Blood group, Yt system], 112100
899	BBS2	Bardet-Biedl syndrome 2	70	32	38	0	0		13	68		Bardet-Biedl syndrome 2, 209900
900	FBLN5	fibulin 5	70	0	18	52	0		20	155		Cutis laxa, autosomal dominant 2, 614434; Cutis laxa, autosomal recessive, type IA, 219100; Macular degeneration, age-related, 3, 608895; Macular degeneration, age-related, 3, 608895
901	TCF21	transcription factor 21	70	48	0	22	0		0	49
902	CDON	cell adhesion associated, oncogene regulated	70	64	0	6	0		0.4	41		Holoprosencephaly 11, 614226; Holoprosencephaly 11, 614226
903	SEC24B	SEC24 family member B	70	60	0	10	0	candidate	14	17
904	BRCA2	breast cancer 2, early onset	70	48	6	0	16		0.1	2		Fanconi anemia, complementation group D1, 605724; Pancreatic cancer, 613347; Prostate cancer, 176807; Wilms tumor, 194070; {Breast cancer, male, susceptibility to}, 114480; {Breast-ovarian cancer, familial, 2}, 612555; {Glioblastoma 3}, 613029; {Medulloblastoma}, 155255; {Pre-B-cell acute lymphoblastic leukemia}
905	SOST	sclerostin	69	0	69	0	0		0	0.8		Craniodiaphyseal dysplasia, autosomal dominant, 122860; Sclerosteosis, 269500; Van Buchem disease, 239100
906	PDSS2	prenyl (decaprenyl) diphosphate synthase, subunit 2	69	0	56	13	0		5	102		Coenzyme Q10 deficiency, primary, 3, 614652
907	SHANK3	SH3 and multiple ankyrin repeat domains 3	69	20	45	4	0		0.5	18		Phelan-McDermid syndrome, 606232; {Schizophrenia 15}, 613950
908	MOGS	mannosyl-oligosaccharide glucosidase	69	44	25	0	0	candidate	5	22
909	MKS1	Meckel syndrome, type 1	69	8	55	6	0		2	8		Bardet-Biedl syndrome 13, 209900; Meckel syndrome 1, 249000
910	OPHN1	oligophrenin 1	69	48	21	0	0		1	6		Mental retardation, X-linked, with cerebellar hypoplasia and distinctive facial appearance, 300486
911	CYP11B2	cytochrome P450, family 11, subfamily B, polypeptide 2	69	0	10	59	0	candidate
912	TBX15	T-box 15	69	0	52	17	0		62	62		Cousin syndrome, 260660
913	LEPR	leptin receptor	69	0	0	69	0		2	61		Obesity, morbid, due to leptin receptor deficiency, 614963
914	CYP11B1	cytochrome P450, family 11, subfamily B, polypeptide 1	69	0	10	59	0		0	0.5		Adrenal hyperplasia, congenital, due to 11-beta-hydroxylase deficiency, 202010; Aldosteronism, glucocorticoid-remediable, 103900
915	EPAS1	endothelial PAS domain protein 1	69	32	0	37	0		30	1354		Erythrocytosis, familial, 4, 611783
916	BRAF	v-raf murine sarcoma viral oncogene homolog B	69	0	51	18	0		5	24		Adenocarcinoma of lung, somatic, 211980; Cardiofaciocutaneous syndrome, 115150; Colorectal cancer, somatic; LEOPARD syndrome 3, 613707; LEOPARD syndrome 3, 613707; Melanoma, malignant, somatic; Nonsmall cell lung cancer, somatic; Noonan syndrome 7, 613706
917	ALDH18A1	aldehyde dehydrogenase 18 family, member A1	69	0	69	0	0		1	34		Cutis laxa, autosomal recessive, type IIIA, 219150
918	HSPB2	heat shock 27kDa protein 2	68	16	0	52	0	candidate
919	HSPB2-C11orf52	HSPB2-C11orf52 readthrough (non-protein coding)	68	16	0	52	0	candidate
920	ECT2	epithelial cell transforming sequence 2 oncogene	68	68	0	0	0		0.3	11
921	ADD1	adducin 1 (alpha)	68	52	0	0	16		79	108		{Hypertension, essential, salt-sensitive}, 145500
922	ADA	adenosine deaminase	68	44	12	12	0		0	10		Adenosine deaminase deficiency, partial, 102700; Severe combined immunodeficiency due to ADA deficiency, 102700
923	SLC22A5	solute carrier family 22 (organic cation/carnitine transporter), member 5	68	8	52	8	0	myopathy	17	49		Carnitine deficiency, systemic primary, 212140
924	CCDC88A	coiled-coil domain containing 88A	68	64	0	4	0		1	30
925	KLF15	Kruppel-like factor 15	68	0	0	68	0	candidate	13	18
926	CYLD	cylindromatosis (turban tumor syndrome)	68	52	6	10	0		11	53		Brooke-Spiegler syndrome, 605041; Cylindromatosis, familial, 132700; Trichoepithelioma, multiple familial, 1, 601606
927	SEC13	SEC13 homolog (S. cerevisiae)	68	68	0	0	0	candidate	52	52
928	MYO1B	myosin IB	68	68	0	0	0		3	98
929	YARS	tyrosyl-tRNA synthetase	68	0	68	0	0		45	45		Charcot-Marie-Tooth disease, dominant intermediate C, 608323
930	FOXS1	forkhead box S1	68	68	0	0	0	candidate	0.4	4
931	ENO1	enolase 1, (alpha)	68	68	0	0	0		92	543		Enolase deficiency
932	FGFRL1	fibroblast growth factor receptor-like 1	68	32	0	36	0	candidate	4	17
933	AIF1	allograft inflammatory factor 1	68	68	0	0	0		0	0.1
934	CTNS	cystinosin, lysosomal cystine transporter	68	0	61	7	0		5	9		Cystinosis, atypical nephropathic, 219800; Cystinosis, late-onset juvenile or adolescent nephropathic, 219900; Cystinosis, nephropathic, 219800; Cystinosis, ocular nonnephropathic, 219750
935	ITGA1	integrin, alpha 1	68	44	0	8	16		2	40
936	TRAK1	trafficking protein, kinesin binding 1	68	60	0	8	0	candidate	39	69
937	ABCB8	ATP-binding cassette, sub-family B (MDR/TAP), member 8	67	0	0	67	0	candidate	2	7
938	COL4A3	collagen, type IV, alpha 3 (Goodpasture antigen)	67	0	0	67	0		0.4	10		Alport syndrome, autosomal dominant, 104200; Alport syndrome, autosomal recessive, 203780; Hematuria, benign familial, 141200; Hematuria, benign familial, 141200
939	SOX15	SRY (sex determining region Y)-box 15	67	56	0	11	0	candidate
940	DHCR24	24-dehydrocholesterol reductase	67	24	43	0	0		34	222		Desmosterolosis, 602398
941	LDHA	lactate dehydrogenase A	67	4	53	10	0	myopathy	120	723		Glycogen storage disease XI, 612933; Glycogen storage disease XI, 612933
942	ST3GAL5	ST3 beta-galactoside alpha-2,3-sialyltransferase 5	67	48	19	0	0		4	43
943	DPAGT1	dolichyl-phosphate (UDP-N-acetylglucosamine) N-acetylglucosaminephosphotransferase 1 (GlcNAc-1-P transferase)	67	52	15	0	0	myopathy	5	25		Congenital disorder of glycosylation, type Ij, 608093; Myasthenic syndrome, congenital, with tubular aggregates 2, 614750
944	KCNJ11	potassium inwardly-rectifying channel, subfamily J, member 11	67	28	39	0	0		32	32		Diabetes mellitus, permanent neonatal, with neurologic features, 606176; Diabetes mellitus, transient neonatal, 3, 610582; Diabetes, permanent neonatal, 606176; Hyperinsulinemic hypoglycemia, familial, 2, 601820; Hyperinsulinemic hypoglycemia, familial, 2, 601820; {Diabetes mellitus, type 2, susceptibility to}, 125853
945	NIPBL	Nipped-B homolog (Drosophila)	67	0	49	18	0		8	24		Cornelia de Lange syndrome 1, 122470
946	CACNB1	calcium channel, voltage-dependent, beta 1 subunit	67	28	0	39	0	candidate	102	102
947	LIF	leukemia inhibitory factor	67	44	0	23	0		0	4
948	LEMD3	LEM domain containing 3	67	16	15	4	32		4	15		Buschke-Ollendorff syndrome, 166700; Melorheostosis with osteopoikilosis, 155950; Osteopoikilosis, 166700
949	NLRP3	NLR family, pyrin domain containing 3	67	36	23	8	0		0.1	16		CINCA syndrome, 607115; Cold-induced autoinflammatory syndrome, familial, 120100; Muckle-Wells syndrome, 191900
950	IQGAP2	IQ motif containing GTPase activating protein 2	67	32	0	19	16		0.6	55
951	MYO5A	myosin VA (heavy chain 12, myoxin)	67	52	13	2	0		0.9	26		Griscelli syndrome, type 1, 214450; Griscelli syndrome, type 1, 214450
952	CDK2	cyclin-dependent kinase 2	67	16	0	35	16	candidate	5	35
953	NF2	neurofibromin 2 (merlin)	66	56	10	0	0		8	14		Meningioma, NF2-related, somatic, 607174; Neurofibromatosis, type 2, 101000; Schwannomatosis, 162091
954	GNAQ	guanine nucleotide binding protein (G protein), q polypeptide	66	36	0	30	0		6	52		Capillary malformations, congenital, 1, somatic, mosaic, 163000; Sturge-Weber syndrome, somatic, mosaic, 185300
955	MSC	musculin	66	48	0	18	0		0.2	31
956	PPT1	palmitoyl-protein thioesterase 1	66	28	32	6	0		7	145		Ceroid lipofuscinosis, neuronal, 1, 256730
957	PITX1	paired-like homeodomain 1	66	56	10	0	0		5	17		Clubfoot, congenital, with or without deficiency of long bones and/or mirror-image polydactyly, 119800; Liebenberg syndrome, 186550; Liebenberg syndrome, 186550
958	EVC	Ellis van Creveld syndrome	66	32	34	0	0		0.3	8		Ellis-van Creveld syndrome, 225500; Weyers acrodental dysostosis, 193530
959	HTR2B	5-hydroxytryptamine (serotonin) receptor 2B, G protein-coupled	66	36	0	30	0		0	4
960	EXT1	exostosin glycosyltransferase 1	66	32	32	2	0		1	34		Chondrosarcoma, 215300; Exostoses, multiple, type 1, 133700
961	ABCD3	ATP-binding cassette, sub-family D (ALD), member 3	66	4	62	0	0	candidate	11	36
962	EGLN3	egl-9 family hypoxia-inducible factor 3	66	0	0	66	0	candidate	7	50
963	DAAM1	dishevelled associated activator of morphogenesis 1	65	48	0	17	0	candidate	2	19
964	TRIO	trio Rho guanine nucleotide exchange factor	65	4	0	29	32	candidate	3	12
965	MYO18A	myosin XVIIIA	65	24	0	41	0		0	21
966	RAC1	ras-related C3 botulinum toxin substrate 1 (rho family, small GTP binding protein Rac1)	65	20	0	45	0	candidate	117	168
967	L1CAM	L1 cell adhesion molecule	65	4	47	14	0					CRASH syndrome, 303350; Corpus callosum, partial agenesis of, 304100; Hydrocephalus due to aqueductal stenosis, 307000; Hydrocephalus with Hirschsprung disease, 307000; Hydrocephalus with congenital idiopathic intestinal pseudoobstruction, 307000; MASA syndrome, 303350
968	SLC6A8	solute carrier family 6 (neurotransmitter transporter), member 8	65	32	33	0	0		0	1		Cerebral creatine deficiency syndrome 1, 300352
969	CTNND2	catenin (cadherin-associated protein), delta 2	65	8	55	2	0		0	61		Mental retardation in cri-du-chat syndrome, 123450
970	PRKAR1A	protein kinase, cAMP-dependent, regulatory, type I, alpha	65	4	46	15	0		208	208		Acrodysostosis 1, with or without hormone resistance, 101800; Adrenocortical tumor, somatic,; Carney complex, type 1, 160980; Myxoma, intracardiac, 255960; Pigmented nodular adrenocortical disease, primary, 1, 610489; Thyroid carcinoma, papillary, somatic, 188550
971	TUBB3	tubulin, beta 3 class III	65	0	65	0	0		0	19		Cortical dysplasia, complex, with other brain malformations 1, 614039; Fibrosis of extraocular muscles, congenital, 3A, 600638
972	LMX1B	LIM homeobox transcription factor 1, beta	65	0	65	0	0		0	1		Nail-patella syndrome, 161200
973	MSHR	tubulin, beta 3; melanocortin 1 receptor (alpha melanocyte stimulating hormone receptor)	65	0	65	0	0	candidate
974	CTH	cystathionase (cystathionine gamma-lyase)	65	0	0	65	0		1	33		Cystathioninuria, 219500; Homocysteine, total plasma, elevated; Homocysteine, total plasma, elevated
975	B3GAT3	beta-1,3-glucuronyltransferase 3 (glucuronosyltransferase I)	65	12	53	0	0		2	13		Multiple joint dislocations, short stature, craniofacial dysmorphism, and congenital heart defects, 245600
976	ACE2	angiotensin I converting enzyme 2	65	8	0	57	0		0.5	27
977	DNAJC5	DnaJ (Hsp40) homolog, subfamily C, member 5	64	0	17	47	0		7	24		Ceroid lipofuscinosis, neuronal, 4, Parry type, 162350
978	GXYLT2	glucoside xylosyltransferase 2	64	64	0	0	0		0	13
979	HDAC6	histone deacetylase 6	64	64	0	0	0		0.1	1		Chondrodysplasia with platyspondyly, distinctive brachydactyly, hydrocephaly, and microphthalmia, 300863
980	ALG8	ALG8, alpha-1,3-glucosyltransferase	64	64	0	0	0		5	40		Congenital disorder of glycosylation, type Ih, 608104
981	RAE1	ribonucleic acid export 1	64	48	0	16	0		6	70
982	ALG12	ALG12, alpha-1,6-mannosyltransferase	64	64	0	0	0		3	7		Congenital disorder of glycosylation, type Ig, 607143
983	SHROOM4	shroom family member 4	64	64	0	0	0		0	0.3		Stocco dos Santos X-linked mental retardation syndrome, 300434
984	PLS1	plastin 1	64	32	0	0	32		0.2	12
985	FLII	flightless I homolog (Drosophila)	64	64	0	0	0	candidate	317	317
986	FOXP2	forkhead box P2	64	48	0	16	0		2	10		Speech-language disorder-1, 602081
987	XPO1	exportin 1 (CRM1 homolog, yeast)	64	48	0	0	16	candidate	22	75
988	SBDS	Shwachman-Bodian-Diamond syndrome	64	32	32	0	0		103	168		Shwachman-Bodian-Diamond syndrome, 260400
989	PCM1	pericentriolar material 1	64	64	0	0	0		0	130		Thyroid carcinoma, papillary, 188550
990	MYH15	myosin, heavy chain 15	64	64	0	0	0	candidate	0.1	0.6
991	KCNIP2	Kv channel interacting protein 2	64	56	0	8	0		0.7	131
992	MYL5	myosin, light chain 5, regulatory	64	64	0	0	0		0	10
993	NBR1	neighbor of BRCA1 gene 1	64	64	0	0	0	candidate	60	60
994	CAMSAP1	calmodulin regulated spectrin-associated protein 1	64	32	0	0	32	candidate	14	14
995	ABI1	abl-interactor 1	64	40	0	24	0	candidate	11	53
996	HABP4	hyaluronan binding protein 4	64	64	0	0	0		5	58
997	ARHGEF25	Rho guanine nucleotide exchange factor (GEF) 25	64	64	0	0	0		2	65
998	NEO1	neogenin 1	64	64	0	0	0	candidate	11	23
999	SLC7A7	solute carrier family 7 (amino acid transporter light chain, y+L system), member 7	64	8	56	0	0		2	151		Lysinuric protein intolerance, 222700; Lysinuric protein intolerance, 222700
1000	SNTG2	syntrophin, gamma 2	64	64	0	0	0		0.2	14
1001	EPHA2	EPH receptor A2	64	64	0	0	0		1	12		Cataract 6, multiple types, 116600
1002	PSMD10	proteasome (prosome, macropain) 26S subunit, non-ATPase, 10	64	64	0	0	0		0	48
1003	AQP1	aquaporin 1	64	64	0	0	0		40	414		[Aquaporin-1 deficiency]; [Blood group, Colton], 110450
1004	PSMA6	proteasome (prosome, macropain) subunit, alpha type, 6	64	64	0	0	0		0	147		{Myocardial infarcation, susceptibility to}, 608446
1005	LRP2	low density lipoprotein receptor-related protein 2	64	48	14	2	0		0	10		Donnai-Barrow syndrome, 222448
1006	LMOD1	leiomodin 1 (smooth muscle)	64	48	0	0	16		24	260
1007	KCNH1	potassium voltage-gated channel, subfamily H (eag-related), member 1	64	64	0	0	0	candidate	0.2	2
1008	SH3PXD2B	SH3 and PX domains 2B	64	16	26	22	0		0.8	16		Frank-ter Haar syndrome, 249420; Frank-ter Haar syndrome, 249420
1009	SUFU	suppressor of fused homolog (Drosophila)	64	52	0	12	0		5	7		Medulloblastoma, desmoplastic, 155255; {Meningioma, familial, susceptibility to}, 607174
1010	TMOD4	tropomodulin 4 (muscle)	64	64	0	0	0	candidate	250	250
1011	NFKBIB	nuclear factor of kappa light polypeptide gene enhancer in B-cells inhibitor, beta	64	56	0	8	0		0	13
1012	RHOU	ras homolog family member U	64	64	0	0	0		6	119
1013	MYO6	myosin VI	64	64	0	0	0		0.7	26		Deafness, autosomal dominant 22, 606346; Deafness, autosomal dominant 22, with hypertrophic cardiomyopathy, 606346; Deafness, autosomal recessive 37, 607821
1014	DAD1	defender against cell death 1	64	56	0	8	0	candidate	77	213
1015	ZFYVE26	zinc finger, FYVE domain containing 26	64	0	64	0	0		3	5		Spastic paraplegia 15, autosomal recessive, 270700
1016	PAWR	PRKC, apoptosis, WT1, regulator	64	64	0	0	0		1	30
1017	PRKCE	protein kinase C, epsilon	64	56	0	8	0		2	40
1018	DYRK1B	dual-specificity tyrosine-(Y)-phosphorylation regulated kinase 1B	64	64	0	0	0	candidate	44	44
1019	FAF1	Fas (TNFRSF6) associated factor 1	64	64	0	0	0	candidate	98	98
1020	IL1B	interleukin 1, beta	64	56	0	8	0		0	30		{Gastric cancer risk after H. pylori infection}, 137215
1021	MTPN	myotrophin	64	64	0	0	0	candidate	19	172
1022	SLC34A3	solute carrier family 34 (type II sodium/phosphate contransporter), member 3	64	0	56	8	0		0	1		Hypophosphatemic rickets with hypercalciuria, 241530; Hypophosphatemic rickets with hypercalciuria, 241530
1023	POU4F1	POU class 4 homeobox 1	64	64	0	0	0	candidate	0.1	0.6
1024	PDGFB	platelet-derived growth factor beta polypeptide	64	28	0	36	0		0.9	25		Basal ganglia calcification, idiopathic, 5, 615483; Dermatofibrosarcoma protuberans, 607907; Meningioma, SIS-related, 607174
1025	ALG11	ALG11, alpha-1,2-mannosyltransferase	64	64	0	0	0		0.7	4		Congenital disorder of glycosylation, type Ip, 613661
1026	CTGF	connective tissue growth factor	64	64	0	0	0		10	268
1027	ST8SIA6	ST8 alpha-N-acetyl-neuraminide alpha-2,8-sialyltransferase 6	64	64	0	0	0		0.1	5
1028	CASP3	caspase 3, apoptosis-related cysteine peptidase	64	36	0	12	16	candidate	3	21
1029	SIX4	SIX homeobox 4	64	48	0	16	0	candidate	13	13
1030	GXYLT1	glucoside xylosyltransferase 1	64	64	0	0	0	candidate	1	5
1031	SHOX	short stature homeobox	64	0	48	0	16		0.1	1		Langer mesomelic dysplasia, 249700; Leri-Weill dyschondrosteosis, 127300; Langer mesomelic dysplasia, 249700; Leri-Weill dyschondrosteosis, 127300; Short stature, idiopathic familial, 300582
1032	WNT2	wingless-type MMTV integration site family member 2	64	64	0	0	0		0	8
1033	GAS2L2	growth arrest-specific 2 like 2	64	48	0	0	16	candidate
1034	PLS3	plastin 3	64	32	0	0	32		0.1	10		Bone mineral density QTL18, osteoporosis, 300910
1035	SSPN	sarcospan	64	64	0	0	0	candidate	5	15
1036	MNX1	motor neuron and pancreas homeobox 1	64	32	4	28	0		0	24		Currarino syndrome, 176450
1037	ALG2	ALG2, alpha-1,3/1,6-mannosyltransferase	64	64	0	0	0		6	35		Congenital disorder of glycosylation, type Ii, 607906
1038	MYEF2	myelin expression factor 2	64	64	0	0	0		0.9	32
1039	MCOLN1	mucolipin 1	64	0	17	47	0		8	8		Mucolipidosis IV, 252650
1040	DRP2	dystrophin related protein 2	64	0	0	0	64		0.2	3
1041	HIST2H4A	histone cluster 2, H4a	64	0	0	0	64		0	0.4
1042	HIST2H2AA4	histone cluster 2, H2aa4	64	0	0	0	64	candidate	4	40
1043	HIST1H4B	histone cluster 1, H4b	64	0	0	0	64		0	2
1044	HIST1H4F	histone cluster 1, H4f	64	0	0	0	64		0	1
1045	HIST1H4C	histone cluster 1, H4c	64	0	0	0	64		0	3
1046	CAPN11	calpain 11	64	0	0	0	64		0.1	12
1047	CAPN7	calpain 7	64	0	0	0	64	candidate	8	22
1048	CAPN12	calpain 12	64	0	0	0	64	candidate
1049	CAPN5	calpain 5	64	0	0	0	64		0	4
1050	CAPN9	calpain 9	64	0	0	0	64		0	2
1051	HIST1H4J	histone cluster 1, H4j	64	0	0	0	64		0	4
1052	HIST1H4L	histone cluster 1, H4l; histone cluster 1, H4k; histone cluster 4, H4; histone cluster 1, H4h; histone cluster 1, H4j; histone cluster 1, H4i; histone cluster 1, H4d; histone cluster 1, H4c; histone cluster 1, H4f	64	0	0	0	64	candidate
1053	HIST1H4I	histone cluster 1, H4i	64	0	0	0	64		0	1
1054	HIST1H4H	histone cluster 1, H4h	64	0	0	0	64	candidate	5	47
1055	HIST1H2AE	histone cluster 1, H2ae	64	0	0	0	64		0	8
1056	HIST1H2BC	histone cluster 1, H2bc	64	0	0	0	64	candidate	2	8
1057	HIST1H4D	histone cluster 1, H4d	64	0	0	0	64		0	0.5
1058	HIST1H2BJ	histone cluster 1, H2bj	64	0	0	0	64	candidate	2	14
1059	CAPN14	calpain 14	64	0	0	0	64		0	0.2
1060	HIST1H2BF	histone cluster 1, H2bf	64	0	0	0	64		0	1
1061	HIST1H4A	histone cluster 1, H4a	64	0	0	0	64		0	0.8
1062	HIST1H4E	histone cluster 1, H4e	64	0	0	0	64		0	3
1063	CAPN8	calpain 8	64	0	0	0	64		0	9
1064	HIST1H4K	histone cluster 1, H4k	64	0	0	0	64		0	3
1065	HIST4H4	histone cluster 4, H4	64	0	0	0	64	candidate	0.3	3
1066	HIST1H2BE	histone cluster 1, H2be	64	0	0	0	64	candidate	0.3	3
1067	UACA	uveal autoantigen with coiled-coil domains and ankyrin repeats	63	44	0	19	0	candidate	54	54
1068	CDK4	cyclin-dependent kinase 4	63	12	0	35	16		21	105		{Melanoma, cutaneous malignant, 3}, 609048
1069	DDR2	discoidin domain receptor tyrosine kinase 2	63	4	59	0	0		1	27		Spondylometaepiphyseal dysplasia, short limb-hand type, 271665
1070	ENTPD5	ectonucleoside triphosphate diphosphohydrolase 5	63	44	0	19	0		3	38
1071	CNTN1	contactin 1	63	0	57	6	0	myopathy	0.5	98		Myopathy, congenital, Compton-North, 612540
1072	MYH14	myosin, heavy chain 14, non-muscle	63	48	0	15	0		92	92		Deafness, autosomal dominant 4A, 600652; Peripheral neuropathy, myopathy, hoarseness, and hearing loss, 614369
1073	LRPPRC	leucine-rich pentatricopeptide repeat containing	63	44	19	0	0		30	37		Leigh syndrome, French-Canadian type, 220111; Leigh syndrome, French-Canadian type, 220111
1074	CLNK	cytokine-dependent hematopoietic cell linker	63	0	0	63	0		0	2
1075	RBL2	retinoblastoma-like 2 (p130)	63	0	0	63	0	candidate	13	77
1076	HRC	histidine rich calcium binding protein	63	48	0	15	0	candidate	181	181
1077	COX15	cytochrome c oxidase assembly homolog 15 (yeast)	63	0	17	46	0		14	23		Cardioencephalomyopathy, fatal infantile, due to cytochrome c oxidase deficiency 2, 615119; Leigh syndrome due to cytochrome c oxidase deficiency, 256000; Leigh syndrome due to cytochrome c oxidase deficiency, 256000
1078	CAPG	capping protein (actin filament), gelsolin-like	62	60	0	2	0	candidate	14	117
1079	NDN	necdin, melanoma antigen (MAGE) family member	62	16	44	2	0		2	53		Prader-Willi syndrome, 176270
1080	DSG2	desmoglein 2	62	4	26	0	32		0.5	28		Arrhythmogenic right ventricular dysplasia 10, 610193; Cardiomyopathy, dilated, 1BB, 612877
1081	OPA3	optic atrophy 3 (autosomal recessive, with chorea and spastic paraplegia)	62	0	9	53	0		3	5		3-methylglutaconic aciduria, type III, 258501; Optic atrophy 3 with cataract, 165300
1082	CLASP2	cytoplasmic linker associated protein 2	62	60	0	2	0	candidate	7	57
1083	PFN1	profilin 1	62	48	0	14	0		133	774		Amyotrophic lateral sclerosis 18, 614808
1084	SLC9A6	solute carrier family 9 (sodium/hydrogen exchanger), member 6	62	4	58	0	0	candidate
1085	SPAST	spastin	62	32	28	2	0		5	14		Spastic paraplegia 4, autosomal dominant, 182601
1086	CCBE1	collagen and calcium binding EGF domains 1	62	0	62	0	0		0.3	8		Hennekam lymphangiectasia-lymphedema syndrome, 235510; Hennekam lymphangiectasia-lymphedema syndrome, 235510
1087	ARX	aristaless related homeobox	62	0	48	14	0		2	24		Epileptic encephalopathy, early infantile, 1, 308350; Hydranencephaly with abnormal genitalia, 300215; Lissencephaly, X-linked 2, 300215; Hydranencephaly with abnormal genitalia, 300215; Lissencephaly, X-linked 2, 300215; Mental retardation, X-linked 29 and others, 300419; Partington syndrome, 309510; Proud syndrome, 300004
1088	CCT5	chaperonin containing TCP1, subunit 5 (epsilon)	62	0	62	0	0		88	129		Neuropathy, hereditary sensory, with spastic paraplegia, 256840
1089	VPS33B	vacuolar protein sorting 33 homolog B (yeast)	62	16	46	0	0		3	14		Arthrogryposis, renal dysfunction, and cholestasis 1, 208085
1090	FGF23	fibroblast growth factor 23	62	0	43	19	0		0	0.3		Hypophosphatemic rickets, autosomal dominant, 193100; Hypophosphatemic rickets, autosomal dominant, 193100; Osteomalacia, tumor-induced; Tumoral calcinosis, hyperphosphatemic, familial, 211900
1091	FSTL1	follistatin-like 1	62	0	0	62	0		9	147
1092	LTN1	listerin E3 ubiquitin protein ligase 1	62	0	0	62	0	candidate	8	8
1093	TSFM	Ts translation elongation factor, mitochondrial	62	0	62	0	0		15	25		Combined oxidative phosphorylation deficiency 3, 610505
1094	KCNH2	potassium voltage-gated channel, subfamily H (eag-related), member 2	62	48	10	4	0		0	18		Long QT syndrome-2, 613688; Long QT syndrome-2, 613688; Short QT syndrome-1, 609620; {Long QT syndrome-2, acquired, susceptibility to}, 613688
1095	ERCC2	excision repair cross-complementing rodent repair deficiency, complementation group 2	62	8	50	4	0		10	10		Cerebrooculofacioskeletal syndrome 2, 610756; Trichothiodystrophy, 601675; Xeroderma pigmentosum, group D, 278730
1096	KIF1A	kinesin family member 1A	62	0	60	2	0		0.1	97		Mental retardation, autosomal dominant 9, 614255; Neuropathy, hereditary sensory, type IIC, 614213; Spastic paraplegia 30, autosomal recessive, 610357
1097	EXT2	exostosin glycosyltransferase 2	62	32	30	0	0		5	25		Exostoses, multiple, type 2, 133701
1098	MEFV	Mediterranean fever	62	32	22	8	0		0.1	42		Familial Mediterranean fever, AD, 134610; Familial Mediterranean fever, AR, 249100
1099	GLE1	GLE1 RNA export mediator	62	16	46	0	0		13	22		Arthrogryposis, lethal, with anterior horn cell disease, 611890; Lethal congenital contracture syndrome 1, 253310; Lethal congenital contracture syndrome 1, 253310
1100	NLRP12	NLR family, pyrin domain containing 12	62	56	0	6	0		0	14		Familial cold autoinflammatory syndrome 2, 611762
1101	PPARA	peroxisome proliferator-activated receptor alpha	62	8	0	54	0		7	13		{Hyperapobetalipoproteinemia, susceptibility to}
1102	RND3	Rho family GTPase 3	61	16	0	45	0		3	37
1103	TH	tyrosine hydroxylase	61	12	19	30	0		0	2		Segawa syndrome, recessive, 605407
1104	LRP1	low density lipoprotein receptor-related protein 1	61	20	0	41	0	candidate	9	89
1105	ABCC8	ATP-binding cassette, sub-family C (CFTR/MRP), member 8	61	16	45	0	0		0	5		Diabetes mellitus, noninsulin-dependent, 125853; Diabetes mellitus, permanent neonatal, 606176; Diabetes mellitus, transient neonatal 2, 610374; Hyperinsulinemic hypoglycemia, familial, 1, 256450; Hypoglycemia of infancy, leucine-sensitive, 240800; Hyperinsulinemic hypoglycemia, familial, 1, 256450; Hypoglycemia of infancy, leucine-sensitive, 240800
1106	NOTCH3	notch 3	61	0	16	45	0		11	55		Myofibromatosis, infantile 2, 615293; Cerebral arteriopathy with subcortical infarcts and leukoencephalopathy, 125310
1107	STRA6	stimulated by retinoic acid 6	61	40	21	0	0		0.1	2		Microphthalmia, isolated, with coloboma 8, 601186; Microphthalmia, syndromic 9, 601186
1108	MIR208A	microRNA 208a	61	0	0	61	0	candidate
1109	HEYL	hes-related family bHLH transcription factor with YRPW motif-like	61	0	0	61	0		0.9	22
1110	ESR2	estrogen receptor 2 (ER beta)	61	0	0	61	0		0.3	5
1111	CEBPB	CCAAT/enhancer binding protein (C/EBP), beta	61	0	0	61	0	candidate	102	102
1112	KALRN	kalirin, RhoGEF kinase	61	0	0	29	32		3	20		{Coronary heart disease, susceptibility to, 5}, 608901
1113	GDNF	glial cell derived neurotrophic factor	61	48	2	11	0		5	5		Central hypoventilation syndrome, 209880; {Hirschsprung disease, susceptibility to, 3}, 613711; {Pheochromocytoma, modifier of}, 171300
1114	ESCO2	establishment of sister chromatid cohesion N-acetyltransferase 2	61	0	61	0	0		0.1	6		Roberts syndrome, 268300; SC phocomelia syndrome, 269000
1115	ALX3	ALX homeobox 3	61	0	61	0	0	candidate
1116	PTH1R	parathyroid hormone 1 receptor	61	12	49	0	0		0.8	69
1117	SHC1	SHC (Src homology 2 domain containing) transforming protein 1	61	16	0	45	0	candidate	13	81
1118	DYM	dymeclin	61	0	59	2	0		34	56		Dyggve-Melchior-Clausen disease, 223800; Smith-McCort dysplasia, 607326
1119	SEC24C	SEC24 family member C	60	60	0	0	0	candidate	32	39
1120	SEC31A	SEC31 homolog A (S. cerevisiae)	60	60	0	0	0		0	68
1121	PREB	prolactin regulatory element binding	60	60	0	0	0	candidate	17	28
1122	AQP2	aquaporin 2 (collecting duct)	60	56	4	0	0		0	202		Diabetes insipidus, nephrogenic, 125800
1123	KIF18A	kinesin family member 18A	60	60	0	0	0		0	10
1124	KCNJ12	potassium inwardly-rectifying channel, subfamily J, member 12	60	60	0	0	0	candidate	6	6
1125	TAGLN2	transgelin 2	60	44	0	0	16		17	505
1126	CLIP3	CAP-GLY domain containing linker protein 3	60	60	0	0	0		2	109
1127	FGF3	fibroblast growth factor 3 (murine mammary tumor virus integration site (v-int-2) oncogene homolog)	60	52	8	0	0	candidate
1128	B4GALNT2	beta-1,4-N-acetyl-galactosaminyl transferase 2	60	60	0	0	0		0	2
1129	SHROOM2	shroom family member 2	60	60	0	0	0		0.1	9
1130	CCL19	chemokine (C-C motif) ligand 19	60	60	0	0	0		0	299
1131	TXNIP	thioredoxin interacting protein	60	36	0	24	0	candidate	105	264
1132	TMSB4X	thymosin beta 4, X-linked	60	60	0	0	0		220	6591
1133	SEC24A	SEC24 family member A	60	60	0	0	0		0	9
1134	RAN	RAN, member RAS oncogene family	60	60	0	0	0	candidate	73	314
1135	COQ2	coenzyme Q2 4-hydroxybenzoate polyprenyltransferase	60	4	56	0	0		7	11		Coenzyme Q10 deficiency, primary, 1, 607426; {Multiple system atrophy, susceptibility to}, 146500
1136	IGF2	insulin-like growth factor 2 (somatomedin A)	60	36	0	24	0	candidate	25	155
1137	B4GALT2	UDP-Gal:betaGlcNAc beta 1,4- galactosyltransferase, polypeptide 2	60	56	0	4	0	candidate	15	18
1138	NEFM	neurofilament, medium polypeptide	60	24	0	4	32		0.2	356
1139	RAMP1	receptor (G protein-coupled) activity modifying protein 1	60	60	0	0	0	candidate	20	61
1140	MED30	mediator complex subunit 30	60	0	0	60	0	candidate	3	19
1141	JUND	jun D proto-oncogene	60	0	0	60	0	candidate	19	129
1142	LIMS3	LIM and senescent cell antigen-like domains 3	60	0	0	60	0		0	0.9
1143	AC108938.5		60	0	0	60	0	candidate
1144	LIMS3L	LIM and senescent cell antigen-like-containing domain protein 3	60	0	0	60	0	candidate
1145	LIMK1	LIM domain kinase 1	60	60	0	0	0	candidate	0.1	0.2
1146	ADORA1	adenosine A1 receptor	60	60	0	0	0		0.1	13
1147	SEPT9	septin 9	60	0	60	0	0		15	146		Amyotrophy, hereditary neuralgic, 162100; Leukemia, acute myeloid, therapy-related; Leukemia, acute myeloid, therapy-related; Ovarian carcinoma
1148	ABHD12	abhydrolase domain containing 12	60	0	60	0	0		5	79		Polyneuropathy, hearing loss, ataxia, retinitis pigmentosa, and cataract, 612674
1149	FOXK1	forkhead box K1	60	32	0	28	0	candidate	7	8
1150	TRAK2	trafficking protein, kinesin binding 2	60	60	0	0	0	candidate	5	45
1151	G3BP2	GTPase activating protein (SH3 domain) binding protein 2	60	60	0	0	0	candidate	43	82
1152	HOOK3	hook microtubule-tethering protein 3	60	60	0	0	0	candidate	11	14
1153	SEC24D	SEC24 family member D	60	60	0	0	0		2	28
1154	CYP2R1	cytochrome P450, family 2, subfamily R, polypeptide 1	60	4	56	0	0		0	0.6		Rickets due to defect in vitamin D 25-hydroxylation, 600081
1155	RPN1	ribophorin I	60	60	0	0	0	candidate	53	147
1156	RAMP2	receptor (G protein-coupled) activity modifying protein 2	60	48	0	12	0		10	109
1157	ITPR3	inositol 1,4,5-trisphosphate receptor, type 3	60	28	0	0	32		0.6	11		{Diabetes, type 1, susceptibility to}, 222100
1158	DDOST	dolichyl-diphosphooligosaccharide--protein glycosyltransferase subunit (non-catalytic)	60	60	0	0	0		29	80		Congenital disorder of glycosylation, type Ir, 614507
1159	MGEA5	meningioma expressed antigen 5 (hyaluronidase)	60	60	0	0	0	candidate	15	62
1160	MPI	mannose phosphate isomerase	60	44	16	0	0		18	20		Congenital disorder of glycosylation, type Ib, 602579
1161	TFAP2A	transcription factor AP-2 alpha (activating enhancer binding protein 2 alpha)	59	4	45	10	0		0	4		Branchiooculofacial syndrome, 113620
1162	GCK	glucokinase (hexokinase 4)	59	4	47	8	0		0.2	1		Diabetes mellitus, gestational, 125851; Diabetes mellitus, noninsulin-dependent, late onset, 125853; Diabetes mellitus, permanent neonatal, 606176; Hyperinsulinemic hypoglycemia, familial, 3, 602485; MODY, type II, 125851; Hyperinsulinemic hypoglycemia, familial, 3, 602485; MODY, type II, 125851
1163	OCRL	oculocerebrorenal syndrome of Lowe	59	0	59	0	0		6	27		Dent disease 2, 300555; Lowe syndrome, 309000; Lowe syndrome, 309000
1164	PCNT	pericentrin	59	24	31	4	0		39	39		Microcephalic osteodysplastic primordial dwarfism, type II, 210720
1165	ADSL	adenylosuccinate lyase	59	0	59	0	0		70	70		Adenylosuccinase deficiency, 103050
1166	NOS2	nitric oxide synthase 2, inducible	59	0	0	59	0		0.1	3		{Hypertension, susceptibility to}, 145500; {Malaria, resistance to}, 611162
1167	MT-CO1	mitochondrially encoded cytochrome c oxidase I	59	0	0	59	0	candidate	24801	58925
1168	GCH1	GTP cyclohydrolase 1	59	12	47	0	0		0.5	42		Dystonia, DOPA-responsive, with or without hyperphenylalaninemia, 128230; Hyperphenylalaninemia, BH4-deficient, B, 233910; Hyperphenylalaninemia, BH4-deficient, B, 233910
1169	IER3	immediate early response 3	59	4	0	55	0		0	0.7
1170	ATXN2	ataxin 2	59	0	57	2	0		0	18		Spinocerebellar ataxia 2, 183090; {Amyotrophic lateral sclerosis, susceptibility to, 13}, 183090
1171	RAG1	recombination activating gene 1	59	0	19	40	0		0.1	0.9		Alpha/beta T-cell lymphopenia with gamma/delta T-cell expansion, severe cytomegalovirus infection, and autoimmunity, 609889; Combined cellular and humoral immune defects with granulomas, 233650; Omenn syndrome, 603554; Severe combined immunodeficiency, B cell-negative, 601457
1172	AGTPBP1	ATP/GTP binding protein 1	59	16	0	43	0	candidate	6	31
1173	MANBA	mannosidase, beta A, lysosomal	59	8	51	0	0		1	20		Mannosidosis, beta, 248510
1174	RRM2B	ribonucleotide reductase M2 B (TP53 inducible)	58	0	0	58	0		17	40		Mitochondrial DNA depletion syndrome 8A (encephalomyopathic type with renal tubulopathy), 612075; Mitochondrial DNA depletion syndrome 8B (MNGIE type), 612075; Progressive external ophthalmoplegia with mitochondrial DNA deletions, autosomal dominant, 5, 613077
1175	KLF5	Kruppel-like factor 5 (intestinal)	58	0	0	58	0	candidate	11	40
1176	CAMK2B	calcium/calmodulin-dependent protein kinase II beta	58	56	0	2	0	candidate	28	53
1177	FUCA1	fucosidase, alpha-L- 1, tissue	58	4	54	0	0		5	40		Fucosidosis, 230000; Fucosidosis, 230000
1178	MYO7A	myosin VIIA	58	48	10	0	0		0.3	3		Deafness, autosomal dominant 11, 601317; Deafness, autosomal recessive 2, 600060; Usher syndrome, type 1B, 276900
1179	SULF1	sulfatase 1	58	52	0	6	0		2	30
1180	PRICKLE1	prickle homolog 1 (Drosophila)	58	52	4	2	0		0.6	11		Epilepsy, progressive myoclonic 1B, 612437
1181	KRT5	keratin 5	58	16	26	0	16		0	77		Dowling-Degos disease 1, 179850; Epidermolysis bullosa simples, recessive 1, 601001; Epidermolysis bullosa simplex, Dowling-Meara type, 131760; Epidermolysis bullosa simplex, Koebner type, 131900; Epidermolysis bullosa simplex, Weber-Cockayne type, 131800; Epidermolysis bullosa simplex-MP, 131960; Epidermylysis bullosa simplex-MCR, 609352
1182	WASL	Wiskott-Aldrich syndrome-like	58	48	0	10	0	candidate	21	40
1183	PKD2	polycystic kidney disease 2 (autosomal dominant)	58	36	14	8	0		2	21		Polycystic kidney disease 2, 613095
1184	OGG1	8-oxoguanine DNA glycosylase	58	52	6	0	0	candidate
1185	SLC2A10	solute carrier family 2 (facilitated glucose transporter), member 10	58	0	58	0	0		0.9	23		Arterial tortuosity syndrome, 208050
1186	PPARD	peroxisome proliferator-activated receptor delta	58	4	0	54	0	candidate	9	15
1187	SOS1	son of sevenless homolog 1 (Drosophila)	58	0	4	54	0		8	17		Fibromatosis, gingival, 135300; Noonan syndrome 4, 610733
1188	B3GALT2	UDP-Gal:betaGlcNAc beta 1,3-galactosyltransferase, polypeptide 2	58	56	0	2	0		0	15
1189	NEDD9	neural precursor cell expressed, developmentally down-regulated 9	58	56	0	2	0	candidate	9	84
1190	FUT7	fucosyltransferase 7 (alpha (1,3) fucosyltransferase)	58	56	0	2	0		0	5
1191	FUT4	fucosyltransferase 4 (alpha (1,3) fucosyltransferase, myeloid-specific)	58	56	0	2	0		0.3	5
1192	CLCN7	chloride channel, voltage-sensitive 7	58	0	54	4	0		6	22		Osteopetrosis, autosomal dominant 2, 166600; Osteopetrosis, autosomal recessive 4, 611490
1193	DIAPH1	diaphanous-related formin 1	58	48	8	2	0		90	90		Deafness, autosomal dominant 1, 124900
1194	CLN8	ceroid-lipofuscinosis, neuronal 8 (epilepsy, progressive with mental retardation)	57	40	15	2	0		0.9	6		Ceroid lipofuscinosis, neuronal, 8, 600143; Ceroid lipofuscinosis, neuronal, 8, Northern epilepsy variant, 610003
1195	PLAU	plasminogen activator, urokinase	57	4	0	53	0		2	13		Quebec platelet disorder, 601709; {Alzheimer disease, late-onset, susceptibility to}, 104300
1196	SDHA	succinate dehydrogenase complex, subunit A, flavoprotein (Fp)	57	0	57	0	0		177	249		Cardiomyopathy, dilated, 1GG, 613642; Leigh syndrome, 256000; Leigh syndrome, 256000; Mitochondrial respiratory chain complex II deficiency, 252011; Paragangliomas 5, 614165
1197	EIF2AK3	eukaryotic translation initiation factor 2-alpha kinase 3	57	0	38	19	0		4	15		Wolcott-Rallison syndrome, 226980
1198	SIRT6	sirtuin 6	57	4	0	53	0	candidate	1	6
1199	HOXD9	homeobox D9	57	48	0	9	0		0.1	7
1200	TIMP3	TIMP metallopeptidase inhibitor 3	57	0	0	57	0		62	868		Sorsby fundus dystrophy, 136900
1201	LDLR	low density lipoprotein receptor	57	12	2	43	0		0.9	54		Hypercholesterolemia, familial, 143890; LDL cholesterol level QTL2, 143890; Hypercholesterolemia, familial, 143890; LDL cholesterol level QTL2, 143890
1202	BCS1L	BC1 (ubiquinol-cytochrome c reductase) synthesis-like	57	0	57	0	0		11	16		Bjornstad syndrome, 262000; GRACILE syndrome, 603358; Leigh syndrome, 256000; GRACILE syndrome, 603358; Leigh syndrome, 256000; Mitochondrial complex III deficiency, nuclear type 1, 124000
1203	VHL	von Hippel-Lindau tumor suppressor, E3 ubiquitin protein ligase	57	0	20	37	0		4	33		Erythrocytosis, familial, 2, 263400; Hemangioblastoma, cerebellar, somatic; Hemangioblastoma, cerebellar, somatic; Pheochromocytoma, 171300; Renal cell carcinoma, somatic, 144700; von Hippel-Lindau syndrome, 193300
1204	RAB23	RAB23, member RAS oncogene family	57	8	49	0	0		6	69		Carpenter syndrome, 201000
1205	NCKAP1L	NCK-associated protein 1-like	57	36	0	21	0		0.7	86
1206	LRP5	low density lipoprotein receptor-related protein 5	57	4	53	0	0		2	14		Exudative vitreoretinopathy 4, 601813; Hyperostosis, endosteal, 144750; Hyperostosis, endosteal, 144750; Osteopetrosis, autosomal dominant 1, 607634; Osteoporosis-pseudoglioma syndrome, 259770; Osteosclerosis, 144750; [Bone mineral density variability 1], 601884; van Buchem disease, type 2, 607636; {Osteoporosis}, 166710
1207	B4GALT5	UDP-Gal:betaGlcNAc beta 1,4- galactosyltransferase, polypeptide 5	56	56	0	0	0	candidate	36	38
1208	ALG10B	ALG10B, alpha-1,2-glucosyltransferase	56	56	0	0	0	candidate	0.4	1
1209	B3GALNT1	beta-1,3-N-acetylgalactosaminyltransferase 1 (globoside blood group)	56	56	0	0	0		0	14
1210	FUT11	fucosyltransferase 11 (alpha (1,3) fucosyltransferase)	56	56	0	0	0	candidate	3	17
1211	B3GALTL	beta 1,3-galactosyltransferase-like	56	8	48	0	0		1	9		Peters-plus syndrome, 261540
1212	B3GNT8	UDP-GlcNAc:betaGal beta-1,3-N-acetylglucosaminyltransferase 8	56	56	0	0	0		0.1	10
1213	OSTC	oligosaccharyltransferase complex subunit (non-catalytic)	56	56	0	0	0		7	105
1214	B3GNT3	UDP-GlcNAc:betaGal beta-1,3-N-acetylglucosaminyltransferase 3	56	56	0	0	0		0	3
1215	FUT10	fucosyltransferase 10 (alpha (1,3) fucosyltransferase)	56	56	0	0	0		0	3
1216	SHROOM3	shroom family member 3	56	56	0	0	0		0.1	6
1217	OPA1	optic atrophy 1 (autosomal dominant)	56	20	32	4	0		17	27		Optic atrophy 1, 165500; Optic atrophy plus syndrome, 125250; {Glaucoma, normal tension, susceptibility to}, 606657
1218	B3GNT4	UDP-GlcNAc:betaGal beta-1,3-N-acetylglucosaminyltransferase 4	56	56	0	0	0	candidate
1219	UGGT2	UDP-glucose glycoprotein glucosyltransferase 2	56	56	0	0	0		0.6	11
1220	B3GALT1	UDP-Gal:betaGlcNAc beta 1,3-galactosyltransferase, polypeptide 1	56	56	0	0	0	candidate	2	3
1221	TMSB4Y	thymosin beta 4, Y-linked	56	56	0	0	0		0.1	3
1222	GIPC1	GIPC PDZ domain containing family, member 1	56	32	0	24	0	candidate	10	24
1223	B3GNT5	UDP-GlcNAc:betaGal beta-1,3-N-acetylglucosaminyltransferase 5	56	56	0	0	0	candidate	4	16
1224	MGAT4A	mannosyl (alpha-1,3-)-glycoprotein beta-1,4-N-acetylglucosaminyltransferase, isozyme A	56	56	0	0	0		1	19
1225	B3GALT4	UDP-Gal:betaGlcNAc beta 1,3-galactosyltransferase, polypeptide 4	56	56	0	0	0		0	2
1226	FUT6	fucosyltransferase 6 (alpha (1,3) fucosyltransferase)	56	56	0	0	0		0	7		Fucosyltransferase 6 deficiency, 613852; Fucosyltransferase 6 deficiency, 613852
1227	COL4A3BP	collagen, type IV, alpha 3 (Goodpasture antigen) binding protein	56	32	0	24	0		0	29
1228	TRPM7	transient receptor potential cation channel, subfamily M, member 7	56	56	0	0	0		4	12		{Amyotrophic lateral sclerosis-parkinsonism/dementia complex, susceptibility to}, 105500
1229	FUT3	fucosyltransferase 3 (galactoside 3(4)-L-fucosyltransferase, Lewis blood group)	56	56	0	0	0		0	5		[Blood group, Lewis]
1230	NRAS	neuroblastoma RAS viral (v-ras) oncogene homolog	56	48	0	8	0		2	29		Autoimmune lymphoproliferative syndrome type IV, 614470; Colorectal cancer, somatic, 114500; Epidermal nevus, somatic, 162900; Noonan syndrome 6, 613224; Thyroid carcinoma, follicular, somatic, 188470
1231	ALMS1	Alstrom syndrome 1	56	8	48	0	0		1	19		Alstrom syndrome, 203800
1232	MGAT5	mannosyl (alpha-1,6-)-glycoprotein beta-1,6-N-acetyl-glucosaminyltransferase	56	56	0	0	0		0.5	13
1233	SNTB2	syntrophin, beta 2 (dystrophin-associated protein A1, 59kDa, basic component 2)	56	48	0	8	0	candidate	3	19
1234	MGAT4B	mannosyl (alpha-1,3-)-glycoprotein beta-1,4-N-acetylglucosaminyltransferase, isozyme B	56	56	0	0	0	candidate
1235	BICD1	bicaudal D homolog 1 (Drosophila)	56	56	0	0	0	candidate	1	7
1236	CXCR7	chemokine (C-X-C motif) receptor 7	56	0	0	56	0	candidate
1237	PARL	presenilin associated, rhomboid-like	56	0	0	56	0	candidate	23	60
1238	PDSS1	prenyl (decaprenyl) diphosphate synthase, subunit 1	56	0	56	0	0		0	6		Coenzyme Q10 deficiency, primary, 2, 614651
1239	ADCK3	aarF domain containing kinase 3	56	0	56	0	0		275	275		Coenzyme Q10 deficiency, primary, 4, 612016
1240	TMSB15A	thymosin beta 15a	56	56	0	0	0		0.1	16
1241	COQ9	coenzyme Q9	56	0	56	0	0		0	65		Coenzyme Q10 deficiency, primary, 5, 614654
1242	PUS1	pseudouridylate synthase 1	56	0	56	0	0		3	10		Mitochondrial myopathy and sideroblastic anemia 1, 600462
1243	ASXL1	additional sex combs like 1 (Drosophila)	56	0	56	0	0		8	19		Bohring-Opitz syndrome, 605039; Myelodysplastic syndrome, somatic, 614286
1244	FUT2	fucosyltransferase 2 (secretor status included)	56	56	0	0	0		0	2		[Bombay phenotype]; {Norwalk virus infection, resistance to}; {Vitamin B12 plasma level QTL1}, 612542
1245	COL1A2	collagen, type I, alpha 2	56	0	54	2	0		4	439		Ehlers-Danlos syndrome, cardiac valvular form, 225320; Ehlers-Danlos syndrome, type VIIB, 130060; Osteogenesis imperfecta, type II, 166210; Osteogenesis imperfecta, type III, 259420; Osteogenesis imperfecta, type IV, 166220; {Osteoporosis, postmenopausal}, 166710
1246	B3GNT2	UDP-GlcNAc:betaGal beta-1,3-N-acetylglucosaminyltransferase 2	56	56	0	0	0		1	25
1247	MAPRE1	microtubule-associated protein, RP/EB family, member 1	56	40	0	0	16	candidate	14	82
1248	FUT9	fucosyltransferase 9 (alpha (1,3) fucosyltransferase)	56	56	0	0	0		0	7
1249	MGAT4C	mannosyl (alpha-1,3-)-glycoprotein beta-1,4-N-acetylglucosaminyltransferase, isozyme C (putative)	56	56	0	0	0		0	7
1250	FMN1	formin 1	56	56	0	0	0		0.3	6
1251	B3GNT9	UDP-GlcNAc:betaGal beta-1,3-N-acetylglucosaminyltransferase 9	56	56	0	0	0		0	13
1252	B3GALT6	UDP-Gal:betaGal beta 1,3-galactosyltransferase polypeptide 6	56	56	0	0	0		4	8		Ehlers-Danlos syndrome, progeroid type, 2, 615349; Spondyloepimetaphyseal dysplasia with joint laxity, type 1, with or without fractures, 271640
1253	SPG7	spastic paraplegia 7 (pure and complicated autosomal recessive)	56	0	50	6	0		14	29		Spastic paraplegia 7, autosomal recessive, 607259
1254	B4GALT4	UDP-Gal:betaGlcNAc beta 1,4- galactosyltransferase, polypeptide 4	56	56	0	0	0	candidate	2	17
1255	B4GALT3	UDP-Gal:betaGlcNAc beta 1,4- galactosyltransferase, polypeptide 3	56	56	0	0	0	candidate	11	26
1256	B3GALNT2	beta-1,3-N-acetylgalactosaminyltransferase 2	56	56	0	0	0	candidate	10	10
1257	VAPB	VAMP (vesicle-associated membrane protein)-associated protein B and C	56	16	40	0	0		23	27		Amyotrophic lateral sclerosis 8, 608627; Spinal muscular atrophy, late-onset, Finkel type, 182980
1258	ARHGAP4	Rho GTPase activating protein 4	56	56	0	0	0		0	0.2
1259	CASC5	cancer susceptibility candidate 5	56	40	0	0	16		0	17		Microcephaly 4, primary, autosomal recessive, 604321
1260	ALG13	ALG13, UDP-N-acetylglucosaminyltransferase subunit	56	56	0	0	0		4	23		Congenital disorder of glycosylation, type Is, 300884
1261	UGGT1	UDP-glucose glycoprotein glucosyltransferase 1	56	56	0	0	0	candidate	8	15
1262	DCN	decorin	56	56	0	0	0		119	1457		Corneal dystrophy, congenital stromal, 610048
1263	B3GALT5	UDP-Gal:betaGlcNAc beta 1,3-galactosyltransferase, polypeptide 5	56	56	0	0	0		0	0.2
1264	RPN2	ribophorin II	56	56	0	0	0	candidate	43	85
1265	MRAS	muscle RAS oncogene homolog	56	56	0	0	0	candidate	15	66
1266	FUT5	fucosyltransferase 5 (alpha (1,3) fucosyltransferase)	56	56	0	0	0	candidate
1267	STX4	syntaxin 4	56	56	0	0	0	candidate	12	34
1268	TNFSF14	tumor necrosis factor (ligand) superfamily, member 14	56	56	0	0	0		0	14
1269	TUSC3	tumor suppressor candidate 3	56	56	0	0	0		4	99		Mental retardation, autosomal recessive 7, 611093
1270	TMSL4	thymosin-like 4 (pseudogene)	56	56	0	0	0	candidate
1271	GHSR	growth hormone secretagogue receptor	56	56	0	0	0	candidate
1272	ALG10	ALG10, alpha-1,2-glucosyltransferase	56	56	0	0	0		0.4	2		{Acquired long QT syndrome, reduced susceptibility to}, 613688
1273	DKK1	dickkopf WNT signaling pathway inhibitor 1	56	56	0	0	0		0.2	6
1274	STT3B	STT3B, subunit of the oligosaccharyltransferase complex (catalytic)	56	56	0	0	0	candidate	31	86
1275	FERMT2	fermitin family member 2	56	56	0	0	0		12	122
1276	DBNL	drebrin-like	56	36	0	4	16	candidate	9	74
1277	AGTR1	angiotensin II receptor, type 1	56	0	8	48	0		6	43		Hypertension, essential, 145500; Hypertension, essential, 145500; Renal tubular dysgenesis, 267430
1278	FUT8	fucosyltransferase 8 (alpha (1,6) fucosyltransferase)	56	56	0	0	0	candidate	3	20
1279	B4GALT6	UDP-Gal:betaGlcNAc beta 1,4- galactosyltransferase, polypeptide 6	56	56	0	0	0		0.3	21
1280	MGAT3	mannosyl (beta-1,4-)-glycoprotein beta-1,4-N-acetylglucosaminyltransferase	56	56	0	0	0		0.1	11
1281	MYO1C	myosin IC	56	56	0	0	0		23	109		Glomerulosclerosis, focal segmental, 6, 614131; Glomerulosclerosis, focal segmental, 6, 614131
1282	MYO1E	myosin IE	56	56	0	0	0		7	49		Glomerulosclerosis, focal segmental, 6, 614131; Glomerulosclerosis, focal segmental, 6, 614131
1283	TMSB15B	thymosin beta 15B	56	56	0	0	0		0.1	5
1284	CD27	CD27 molecule	56	56	0	0	0		0	67		Lymphoproliferative syndrome 2, 615122; Lymphoproliferative syndrome 2, 615122
1285	STT3A	STT3A, subunit of the oligosaccharyltransferase complex (catalytic)	56	56	0	0	0	candidate	28	103
1286	OTOF	otoferlin	56	24	0	0	32		0	0.5		Auditory neuropathy, autosomal recessive, 1, 601071; Deafness, autosomal recessive 9, 601071
1287	TMSB10	thymosin beta 10	56	56	0	0	0		116	2380
1288	C1GALT1	core 1 synthase, glycoprotein-N-acetylgalactosamine 3-beta-galactosyltransferase, 1	56	56	0	0	0	candidate	3	20
1289	ALG5	ALG5, dolichyl-phosphate beta-glucosyltransferase	56	56	0	0	0	candidate	11	42
1290	FUT1	fucosyltransferase 1 (galactoside 2-alpha-L-fucosyltransferase, H blood group)	56	56	0	0	0		0.3	12		[Bombay phenotype]
1291	NUP98	nucleoporin 98kDa	56	56	0	0	0	candidate	32	57
1292	SH3KBP1	SH3-domain kinase binding protein 1	56	56	0	0	0		3	82
1293	RACGAP1	Rac GTPase activating protein 1	56	56	0	0	0	candidate	2	18
1294	B3GNT7	UDP-GlcNAc:betaGal beta-1,3-N-acetylglucosaminyltransferase 7	56	56	0	0	0		0	10
1295	ITGA5	integrin, alpha 5 (fibronectin receptor, alpha polypeptide)	56	44	0	12	0	candidate	12	103
1296	IDS	iduronate 2-sulfatase	55	0	55	0	0		0.9	9		Mucopolysaccharidosis II, 309900
1297	SDHAF1	succinate dehydrogenase complex assembly factor 1	55	0	55	0	0		3	14		Mitochondrial complex II deficiency, 252011
1298	GUSB	glucuronidase, beta	55	4	47	4	0		7	32		Mucopolysaccharidosis VII, 253220
1299	B2M	beta-2-microglobulin	55	0	21	34	0		842	24545		Hypoproteinemia, hypercatabolic, 241600; Hypoproteinemia, hypercatabolic, 241600
1300	RAI1	retinoic acid induced 1	55	0	49	6	0		0.7	5		Smith-Magenis syndrome, 182290
1301	PROC	protein C (inactivator of coagulation factors Va and VIIIa)	55	0	6	49	0		0	58		Thrombophilia due to protein C deficiency, autosomal dominant, 176860; Thrombophilia due to protein C deficiency, autosomal recessive, 612304
1302	INPP5K	inositol polyphosphate-5-phosphatase K	55	40	0	15	0	candidate	14	27
1303	B4GALT7	xylosylprotein beta 1,4-galactosyltransferase, polypeptide 7	55	24	31	0	0		4	16		Ehlers-Danlos syndrome, progeroid type, 1, 130070
1304	SCO2	SCO2 cytochrome c oxidase assembly protein	55	16	31	8	0		4	14		Cardioencephalomyopathy, fatal infantile, due to cytochrome c oxidase deficiency 1, 604377; Myopia 6, 608908
1305	CLN3	ceroid-lipofuscinosis, neuronal 3	55	36	13	6	0		7	19		Ceroid lipofuscinosis, neuronal, 3, 204200
1306	ENO3	enolase 3 (beta, muscle)	55	4	49	2	0	myopathy	525	525		Glycogen storage disease XIII, 612932; Glycogen storage disease XIII, 612932
1307	FZD4	frizzled family receptor 4	55	0	16	39	0		4	81		Exudative vitreoretinopathy, 133780; Retinopathy of prematurity, 133780
1308	CDKN1B	cyclin-dependent kinase inhibitor 1B (p27, Kip1)	55	16	0	39	0		34	66		Multiple endocrine neoplasia, type IV, 610755
1309	ATE1	arginyltransferase 1	55	0	0	55	0	candidate	19	19
1310	GATA5	GATA binding protein 5	55	0	0	55	0		0	3
1311	HEXIM1	hexamethylene bis-acetamide inducible 1	55	0	0	55	0	candidate	4	15
1312	PRKAB2	protein kinase, AMP-activated, beta 2 non-catalytic subunit	55	0	0	55	0	candidate	0.2	0.6
1313	CKM	creatine kinase, muscle	55	0	0	55	0	candidate	9227	9227
1314	SRSF2	serine/arginine-rich splicing factor 2	55	8	0	47	0	candidate	16	108
1315	CPT1A	carnitine palmitoyltransferase 1A (liver)	54	12	42	0	0		4	38		CPT deficiency, hepatic, type IA, 255120
1316	CORO1A	coronin, actin binding protein, 1A	54	52	0	2	0		0.5	380		Immunodeficiency 8, 615401; Immunodeficiency 8, 615401
1317	ABL2	c-abl oncogene 2, non-receptor tyrosine kinase	54	48	0	6	0		2	5		Leukemia, acute myeloid, with eosinophilia; Leukemia, acute myeloid, with eosinophilia
1318	WDPCP	WD repeat containing planar cell polarity effector	54	16	38	0	0	candidate	2	7
1319	TRIOBP	TRIO and F-actin binding protein	54	48	6	0	0		3	29		Deafness, autosomal recessive 28, 609823
1320	PRPH	peripherin	54	20	0	2	32		0	29		Choriodal dystrophy, central areolar 2, 613105; Foveomacular dystrophy, adult-onset, with choroidal neovascularization, 608161; Macular dystrophy; Macular dystrophy, patterned, 169150; Macular dystrophy, vitelliform, 608161; Foveomacular dystrophy, adult-onset, with choroidal neovascularization, 608161; Macular dystrophy; Macular dystrophy, patterned, 169150; Macular dystrophy, vitelliform, 60816…
1321	TBX2	T-box 2	54	44	0	10	0		0.9	26
1322	WAS	Wiskott-Aldrich syndrome	54	32	12	10	0		0	0.2		Neutropenia, severe congenital, X-linked, 300299; Thrombocytopenia, X-linked, 313900; Thrombocytopenia, X-linked, intermittent, 313900; Wiskott-Aldrich syndrome, 301000
1323	ISCU	iron-sulfur cluster assembly enzyme	54	4	50	0	0		136	238		Myopathy with lactic acidosis, hereditary, 255125
1324	TACR1	tachykinin receptor 1	54	52	0	2	0		0.1	5
1325	CNTF	zinc finger protein 91 homolog (mouse); ZFP91-CNTF readthrough transcript; ciliary neurotrophic factor	54	36	0	18	0	candidate
1326	TCIRG1	T-cell, immune regulator 1, ATPase, H+ transporting, lysosomal V0 subunit A3	54	0	54	0	0		1	34		Osteopetrosis, autosomal recessive 1, 259700
1327	FSCN1	fascin homolog 1, actin-bundling protein (Strongylocentrotus purpuratus)	54	52	0	2	0		1	47
1328	C3	complement component 3	54	0	0	54	0		38	4945		C3 deficiency, 613779; {Hemolytic uremic syndrome, atypical, susceptibility to, 5}, 612925; {Macular degeneration, age-related, 9}, 611378
1329	SAV1	salvador homolog 1 (Drosophila)	54	52	0	2	0		0.3	45
1330	RBM28	RNA binding motif protein 28	54	0	54	0	0		3	15		Alopecia, neurologic defects, and endocrinopathy syndrome, 612079
1331	COL9A3	collagen, type IX, alpha 3	54	0	54	0	0		0.1	12		Epiphyseal dysplasia, multiple, 3, 600969; Epiphyseal dysplasia, multiple, with myopathy; {Intervertebral disc disease, susceptibility to}, 603932
1332	MAP1B	microtubule-associated protein 1B	54	48	0	6	0		4	180
1333	MYO1F	myosin IF	54	52	0	2	0		0.1	98
1334	JUN	jun proto-oncogene	54	36	0	18	0	candidate	26	98
1335	ITGB3	integrin, beta 3 (platelet glycoprotein IIIa, antigen CD61)	54	8	6	40	0		0.8	28		Bleeding disorder, platelet-type, 16, autosomal dominant, 187800; Glanzmann thrombasthenia, 273800; Glanzmann thrombasthenia, 273800; Purpura, posttransfusion; Thrombocytopenia, neonatal alloimmune; {Myocardial infarction, susceptibility to}, 608446
1336	TNFSF11	tumor necrosis factor (ligand) superfamily, member 11	54	0	52	2	0		0	14		Osteopetrosis, autosomal recessive 2, 259710
1337	PKP2	plakophilin 2	54	8	26	20	0		4	215		Arrhythmogenic right ventricular dysplasia 9, 609040
1338	F2RL1	coagulation factor II (thrombin) receptor-like 1	54	44	0	10	0		0	16
1339	NSDHL	NAD(P) dependent steroid dehydrogenase-like	53	4	45	4	0		0	0.1		CHILD syndrome, 308050; CK syndrome, 300831
1340	EFNB1	ephrin-B1	53	8	41	4	0		1	56		Craniofrontonasal dysplasia, 304110
1341	PIK3CA	phosphatidylinositol-4,5-bisphosphate 3-kinase, catalytic subunit alpha	53	4	0	49	0		5	11		Breast cancer, somatic, 114480; CLOVE syndrome, somatic, 612918; Colorectal cancer, somatic, 114500; Cowden syndrome 5, 615108; Gastric cancer, somatic, 613659; Hepatocellular carcinoma, somatic, 114550; Keratosis, seborrheic, somatic, 182000; Gastric cancer, somatic, 613659; Hepatocellular carcinoma, somatic, 114550; Keratosis, seborrheic, somatic, 182000; Megalencephaly-capillary malformation-p…
1342	LIG3	ligase III, DNA, ATP-dependent	53	0	0	53	0	candidate	7	9
1343	SIRT7	sirtuin 7	53	0	0	53	0	candidate	2	14
1344	RELA	v-rel avian reticuloendotheliosis viral oncogene homolog A	53	0	0	53	0	candidate	32	41
1345	CSRP2	cysteine and glycine-rich protein 2	53	24	0	29	0		6	77
1346	AKT2	v-akt murine thymoma viral oncogene homolog 2	53	12	6	35	0		20	43		Diabetes mellitus, type II, 125853; Hypoinsulinemic hypoglycemia with hemihypertrophy, 240900; Hypoinsulinemic hypoglycemia with hemihypertrophy, 240900
1347	CDH3	cadherin 3, type 1, P-cadherin (placental)	53	12	25	0	16		0.1	53		Ectodermal dysplasia, ectrodactyly, and macular dystrophy, 225280; Hypotrichosis, congenital, with juvenile macular dystrophy, 601553; Hypotrichosis, congenital, with juvenile macular dystrophy, 601553; Mental retardation, autosomal dominant 3, 612580
1348	SLC26A2	solute carrier family 26 (anion exchanger), member 2	53	0	51	2	0		1	15		Achondrogenesis Ib, 600972; Atelosteogenesis II, 256050; De la Chapelle dysplasia, 256050; Diastrophic dysplasia, 222600; Diastrophic dysplasia, broad bone-platyspondylic variant, 222600; Epiphyseal dysplasia, multiple, 4, 226900
1349	SLC8A3	solute carrier family 8 (sodium/calcium exchanger), member 3	53	16	0	37	0	candidate	7	7
1350	NOD2	nucleotide-binding oligomerization domain containing 2	53	4	41	8	0		0.3	11		Blau syndrome, 186580; Sarcoidosis, early-onset, 609464; {Inflammatory bowel disease 1}, 266600; {Psoriatic arthritis, susceptibility to}, 607507
1351	GHR	growth hormone receptor	53	0	8	45	0		18	62		Increased responsiveness to growth hormone; Laron dwarfism, 262500; Increased responsiveness to growth hormone; Laron dwarfism, 262500; Short stature, 604271; {Hypercholesterolemia, familial, modification of}, 143890
1352	CEP290	centrosomal protein 290kDa	53	8	45	0	0		0	6		Bardet-Biedl syndrome 14, 209900; Joubert syndrome 5, 610188; Leber congenital amaurosis 10, 611755; Joubert syndrome 5, 610188; Leber congenital amaurosis 10, 611755; Meckel syndrome 4, 611134; Senior-Loken syndrome 6, 610189
1353	GYS1	glycogen synthase 1 (muscle)	53	16	0	37	0	myopathy	53	53		Glycogen storage disease 0, muscle, 611556; Glycogen storage disease 0, muscle, 611556
1354	GAMT	guanidinoacetate N-methyltransferase	53	32	9	12	0		115	140		Cerebral creatine deficiency syndrome 2, 612736
1355	FGF20	fibroblast growth factor 20	52	52	0	0	0		0	0.8
1356	ST8SIA4	ST8 alpha-N-acetyl-neuraminide alpha-2,8-sialyltransferase 4	52	48	0	4	0		0.5	28
1357	SOX17	SRY (sex determining region Y)-box 17	52	52	0	0	0		3	10		Vesicoureteral reflux 3, 613674
1358	KLHL17	kelch-like family member 17	52	52	0	0	0		0.1	9
1359	EPB41L3	erythrocyte membrane protein band 4.1-like 3	52	48	0	4	0		3	92
1360	TNPO3	transportin 3	52	36	0	0	16	candidate	18	19
1361	SFRP2	secreted frizzled-related protein 2	52	44	0	8	0		3	121
1362	ERBB2IP	erbb2 interacting protein	52	48	0	4	0	candidate	11	80
1363	COG3	component of oligomeric golgi complex 3	52	52	0	0	0	candidate	2	13
1364	SPAG9	sperm associated antigen 9	52	52	0	0	0	candidate	51	51
1365	CEP57	centrosomal protein 57kDa	52	52	0	0	0		4	28		Mosaic variegated aneuploidy syndrome 2, 614114
1366	ST8SIA2	ST8 alpha-N-acetyl-neuraminide alpha-2,8-sialyltransferase 2	52	48	0	4	0	candidate	0.2	0.2
1367	AKAP6	A kinase (PRKA) anchor protein 6	52	36	0	0	16	candidate	28	28
1368	HCN2	hyperpolarization activated cyclic nucleotide-gated potassium channel 2	52	44	0	8	0		0	15
1369	ARHGEF11	Rho guanine nucleotide exchange factor (GEF) 11	52	52	0	0	0	candidate	5	16
1370	DIAPH2	diaphanous-related formin 2	52	48	0	4	0		15	15		Premature ovarian failure, 300511
1371	DTNBP1	dystrobrevin binding protein 1	52	52	0	0	0		25	28		Hermansky-Pudlak syndrome 7, 614076; Hermansky-Pudlak syndrome 7, 614076; {Schizophrenia}, 181500
1372	MICAL1	microtubule associated monooxygenase, calponin and LIM domain containing 1	52	20	0	0	32		0.6	41
1373	AVIL	advillin	52	48	0	4	0	candidate
1374	NFKBIL2	nuclear factor of kappa light polypeptide gene enhancer in B-cells inhibitor-like 2	52	52	0	0	0	candidate
1375	ADRA2B	adrenoceptor alpha 2B	52	32	0	20	0	candidate	1	3
1376	POLA2	polymerase (DNA directed), alpha 2, accessory subunit	52	36	0	0	16	candidate	2	9
1377	FOXL2	forkhead box L2	52	52	0	0	0		0	25		Blepharophimosis, epicanthus inversus, and ptosis, type 1, 110100; Blepharophimosis, epicanthus inversus, and ptosis, type 2, 110100; Premature ovarian failure 3, 608996
1378	KCNJ8	potassium inwardly-rectifying channel, subfamily J, member 8	52	52	0	0	0		4	25		Prinzmetal angina
1379	GAL3ST1	galactose-3-O-sulfotransferase 1	52	44	0	8	0	candidate	0.7	4
1380	IPO13	importin 13	52	36	0	0	16	candidate	33	33
1381	MDFI	MyoD family inhibitor	52	52	0	0	0		0	13
1382	INA	internexin neuronal intermediate filament protein, alpha	52	20	0	0	32		0	69
1383	PIP5K1C	phosphatidylinositol-4-phosphate 5-kinase, type I, gamma	52	40	0	12	0		3	14		Lethal congenital contractural syndrome 3, 611369; Lethal congenital contractural syndrome 3, 611369
1384	PTPRC	protein tyrosine phosphatase, receptor type, C	52	52	0	0	0		0.3	46		Severe combined immunodeficiency, T cell-negative, B-cell/natural killer-cell positive, 608971; {Hepatitic C virus, susceptibility to}, 609532
1385	PPP1R9A	protein phosphatase 1, regulatory subunit 9A	52	52	0	0	0		1	12
1386	ERCC8	excision repair cross-complementing rodent repair deficiency, complementation group 8	52	0	52	0	0		2	5		Cockayne syndrome, type A, 216400; UV-sensitive syndrome 2, 614621
1387	BCL3	B-cell CLL/lymphoma 3	52	52	0	0	0		5	66		Leukemia/lymphoma, B-cell, 3; Leukemia/lymphoma, B-cell, 3
1388	JAK3	Janus kinase 3	52	52	0	0	0		0.2	29		SCID, autosomal recessive, T-negative/B-positive type, 600802
1389	CTDP1	CTD (carboxy-terminal domain, RNA polymerase II, polypeptide A) phosphatase, subunit 1	52	0	52	0	0		3	9		Congenital cataracts, facial dysmorphism, and neuropathy, 604168
1390	FER	fer (fps/fes related) tyrosine kinase	52	52	0	0	0		0.6	8
1391	SLC33A1	solute carrier family 33 (acetyl-CoA transporter), member 1	52	0	52	0	0		3	19		Congenital cataracts, hearing loss, and neurodegeneration, 614482; Spastic paraplegia 42, autosomal dominant, 612539
1392	RAB3GAP2	RAB3 GTPase activating protein subunit 2 (non-catalytic)	52	0	52	0	0		6	9		Martsolf syndrome, 212720; Warburg micro syndrome 2, 614225
1393	GJC2	gap junction protein, gamma 2, 47kDa	52	0	52	0	0		0	4		Leukodystrophy, hypomyelinating, 2, 608804; Lymphedema, hereditary, IC, 613480; Leukodystrophy, hypomyelinating, 2, 608804; Lymphedema, hereditary, IC, 613480; Spastic paraplegia 44, autosomal recessive, 613206
1394	NFKBIE	nuclear factor of kappa light polypeptide gene enhancer in B-cells inhibitor, epsilon	52	52	0	0	0		0.8	14
1395	PVRL2	poliovirus receptor-related 2 (herpesvirus entry mediator B)	52	52	0	0	0	candidate	7	55
1396	EZH2	enhancer of zeste homolog 2 (Drosophila)	52	36	0	16	0		0.7	21		Weaver syndrome, 277590
1397	INPPL1	inositol polyphosphate phosphatase-like 1	52	52	0	0	0		0	27		Opsismodysplasia, 258480
1398	COG7	component of oligomeric golgi complex 7	52	52	0	0	0		2	11		Congenital disorder of glycosylation, type IIe, 608779
1399	FERMT1	fermitin family member 1	52	40	12	0	0		0	4
1400	HMGCR	3-hydroxy-3-methylglutaryl-CoA reductase	52	52	0	0	0		0.7	26		[Low density lipoprotein cholesterol level QTL 3]; [Statins, attenuated cholesterol lowering by]
1401	ANTXR1	anthrax toxin receptor 1	52	52	0	0	0		9	69		GAPO syndrome, 230740; GAPO syndrome, 230740; {Hemangioma, capillary infantile, susceptibility to}, 602089
1402	PTGS1	prostaglandin-endoperoxide synthase 1 (prostaglandin G/H synthase and cyclooxygenase)	52	44	6	2	0		0.5	217
1403	APC2	adenomatosis polyposis coli 2	52	52	0	0	0		0	0.2
1404	RGS14	regulator of G-protein signaling 14	52	52	0	0	0		0.2	27
1405	ROCK2	Rho-associated, coiled-coil containing protein kinase 2	52	52	0	0	0	candidate	11	24
1406	DAPK3	death-associated protein kinase 3	52	52	0	0	0	candidate	30	32
1407	FMR1	fragile X mental retardation 1	52	0	36	16	0		0	0.4		Fragile X syndrome, 300624; Fragile X tremor/ataxia syndrome, 300623; Fragile X syndrome, 300624; Fragile X tremor/ataxia syndrome, 300623; Premature ovarian failure 1, 311360
1408	ZFYVE27	zinc finger, FYVE domain containing 27	52	16	36	0	0		2	9		Spastic paraplegia 33, autosomal dominant, 610244
1409	KPNB1	karyopherin (importin) beta 1	52	52	0	0	0	candidate	77	90
1410	PKD1	polycystic kidney disease 1 (autosomal dominant)	52	16	10	26	0		0	15		Polycystic kidney disease, adult type I, 173900
1411	HNF4A	hepatocyte nuclear factor 4, alpha	52	44	8	0	0		0	29		MODY, type I, 125850; MODY, type I, 125850; {Diabetes mellitus, noninsulin-dependent}, 125853
1412	NFKBIL1	nuclear factor of kappa light polypeptide gene enhancer in B-cells inhibitor-like 1	52	52	0	0	0		0	0.1		{Rheumatoid arthritis, susceptibility to}, 180300
1413	MXI1	MAX interactor 1, dimerization protein	52	52	0	0	0		40	70		Neurofibrosarcoma; {Prostate cancer, susceptibility to}, 176807
1414	SIN3B	SIN3 transcription regulator family member B	52	52	0	0	0	candidate	4	15
1415	ERMN	ermin, ERM-like protein	52	52	0	0	0		0.1	163
1416	PRKCSH	protein kinase C substrate 80K-H	52	44	8	0	0		30	164		Polycystic liver disease, 174050
1417	TONSL	tonsoku-like, DNA repair protein	52	52	0	0	0	candidate	0.1	0.5
1418	NPC1	Niemann-Pick disease, type C1	51	16	17	18	0		5	22		Niemann-Pick disease, type C1, 257220; Niemann-Pick disease, type D, 257220; {Nasopharyngeal carcinoma 1}
1419	GLA	galactosidase, alpha	51	4	47	0	0		0	0.1		Fabry disease, 301500; Fabry disease, cardiac variant, 301500
1420	COL5A1	collagen, type V, alpha 1	51	16	35	0	0		0.5	15		Ehlers-Danlos syndrome, type I, 130000; Ehlers-Danlos syndrome, type II, 130010
1421	NME1	NME/NM23 nucleoside diphosphate kinase 1	51	24	19	8	0		0	63		Neuroblastoma, 256700
1422	ADAMTSL2	ADAMTS-like 2	51	0	51	0	0		0	3		Geleophysic dysplasia 1, 231050; Geleophysic dysplasia 1, 231050
1423	ARSA	arylsulfatase A	51	0	47	4	0		2	13		Metachromatic leukodystrophy, 250100
1424	CHD2	chromodomain helicase DNA binding protein 2	51	0	0	51	0		24	133		Epileptic encephalopathy, childhood-onset, 615369
1425	SIX3	SIX homeobox 3	51	36	15	0	0		0	0.2		Holoprosencephaly-2, 157170; Holoprosencephaly-2, 157170; Schizensephaly, 269160
1426	HOXD13	homeobox D13	51	0	51	0	0		0	2		Brachydactyly, type D, 113200; Brachydactyly, type E, 113300; Brachydactyly-syndactyly syndrome, 610713; Syndactyly, type V, 186300; Synpolydactyly with foot anomalies, 186000; Synpolydactyly, type II, 186000; VACTERL association, 192350
1427	PQBP1	polyglutamine binding protein 1	51	0	51	0	0		4	51		Renpenning syndrome, 309500
1428	ACADSB	acyl-CoA dehydrogenase, short/branched chain	51	0	51	0	0		3	70		2-methylbutyrylglycinuria, 610006
1429	VPS13B	vacuolar protein sorting 13 homolog B (yeast)	51	0	51	0	0		4	16		Cohen syndrome, 216550
1430	LAMB1	laminin, beta 1	51	4	43	4	0		3	96		Lissencephaly 5, 615191; Lissencephaly 5, 615191
1431	SIRT2	sirtuin 2	50	48	0	2	0	candidate	69	69
1432	SGSH	N-sulfoglucosamine sulfohydrolase	50	8	30	12	0		2	10		Mucopolysaccharidisis type IIIA (Sanfilippo A), 252900
1433	KLHL1	kelch-like family member 1	50	48	0	2	0		0	0.3
1434	VILL	villin-like	50	48	0	2	0		0.1	5
1435	NUP214	nucleoporin 214kDa	50	44	6	0	0		10	69		Leukemia, T-cell acute lymphoblastic; Leukemia, acute myeloid, 601626; Leukemia, T-cell acute lymphoblastic; Leukemia, acute myeloid, 601626
1436	SLC35D1	solute carrier family 35 (UDP-GlcA/UDP-GalNAc transporter), member D1	50	20	30	0	0		2	18		Schneckenbecken dysplasia, 269250
1437	CDKL5	cyclin-dependent kinase-like 5	50	0	50	0	0		0.2	4		Angelman syndrome-like, 105830; Epileptic encephalopathy, early infantile, 2, 300672
1438	GALNS	galactosamine (N-acetyl)-6-sulfate sulfatase	50	0	50	0	0		2	15		Mucopolysaccharidosis IVA, 253000
1439	ADAM19	ADAM metallopeptidase domain 19	50	0	0	50	0		0.2	17
1440	MBNL2	muscleblind-like splicing regulator 2	50	0	0	50	0		0	70
1441	SETBP1	SET binding protein 1	50	0	50	0	0		3	8		Schinzel-Giedion midface retraction syndrome, 269150
1442	BMPR2	bone morphogenetic protein receptor, type II (serine/threonine kinase)	50	32	10	8	0		7	43		Pulmonary hypertension, familial primary, 1, with or without HHT, 178600; Pulmonary hypertension, primary, fenfluramine or dexfenfluramine-associated, 178600; Pulmonary venoocclusive disease, 265450
1443	TLR3	toll-like receptor 3	50	36	0	14	0		0.6	6		{HIV1 infection, resistance to}, 609423; {Herpes simplex encephalitis, susceptibility to, 2} 613002
1444	RANBP2	RAN binding protein 2	50	44	6	0	0		14	25		{Encephalopathy, acute, infection-induced, 3, susceptibility to}, 608033
1445	FSCN2	fascin homolog 2, actin-bundling protein, retinal (Strongylocentrotus purpuratus)	50	48	0	2	0		0	0.6		Retinitis pigmentosa 30, 607921
1446	PLD2	phospholipase D2	50	48	0	2	0		0.9	15
1447	MKKS	McKusick-Kaufman syndrome	50	8	42	0	0		6	26		Bardet-Biedl syndrome 6, 209900; McKusick-Kaufman syndrome, 236700
1448	SNRPN	small nuclear ribonucleoprotein polypeptide N	50	0	44	6	0		3	37		Prader-Willi syndrome, 176270
1449	KRT16	keratin 16	50	20	14	0	16		0	4		Pachyonychia congenita, Jadassohn-Lewandowsky type, 167200; Palmoplantar keratoderma, nonepidermolytic, focal, 613000
1450	KCNE2	potassium voltage-gated channel, Isk-related family, member 2	50	40	10	0	0		0	2		Atrial fibrillation, familial, 4, 611493; Long QT syndrome-6, 613693; Long QT syndrome-6, 613693
1451	TTR	transthyretin	50	0	42	8	0		0	1105		Amyloidosis, hereditary, transthyretin-related, 105210; Carpal tunnel syndrome, familial, 115430; [Dystransthyretinemic hyperthyroxinemia], 145680
1452	PFN2	profilin 2	50	48	0	2	0	candidate	75	220
1453	ST3GAL4	ST3 beta-galactoside alpha-2,3-sialyltransferase 4	50	48	0	2	0		1	48
1454	ABI2	abl-interactor 2	50	48	0	2	0		2	34
1455	PLG	plasminogen	50	32	10	8	0		0	546		Conjunctivitis, ligneous, 217090; Plasminogen Tochigi disease; Plasminogen deficiency, types I and II; Thrombophilia, dysplasminogenemic
1456	MTSS1	metastasis suppressor 1	50	48	0	2	0		0	27
1457	FXYD1	FXYD domain containing ion transport regulator 1	50	32	0	18	0	candidate	348	348
1458	FAH	fumarylacetoacetate hydrolase (fumarylacetoacetase)	50	0	31	19	0		6	91		Tyrosinemia, type I, 276700
1459	HHEX	hematopoietically expressed homeobox	50	28	0	22	0		0.9	64
1460	MYCN	v-myc avian myelocytomatosis viral oncogene neuroblastoma derived homolog	50	0	26	24	0		0	2		Feingold syndrome, 164280
1461	MYO9B	myosin IXB	50	48	0	2	0		3	38		{Celiac disease, susceptibility to, 4}, 609753
1462	HIP1	huntingtin interacting protein 1	50	48	0	2	0		0.1	0.9		{Prostate cancer, progression of}, 176807
1463	EPHA3	EPH receptor A3	50	20	0	30	0		0.7	9
1464	CFL1	cofilin 1 (non-muscle)	50	48	0	2	0	candidate	78	695
1465	NGFR	nerve growth factor receptor	49	32	0	17	0		0.4	26
1466	TMEM38A	transmembrane protein 38A	49	20	0	29	0	candidate	114	114
1467	FADD	Fas (TNFRSF6)-associated via death domain	49	8	0	41	0		1	11		Infections, recurrent, with encephalopathy, hepatic dysfunction, and cardiovasuclar malformations, 613759; Infections, recurrent, with encephalopathy, hepatic dysfunction, and cardiovasuclar malformations, 613759
1468	IFRD1	interferon-related developmental regulator 1	49	24	0	25	0	candidate	22	43
1469	KCNA1	potassium voltage-gated channel, shaker-related subfamily, member 1 (episodic ataxia with myokymia)	49	0	37	12	0		0	25		Episodic ataxia/myokymia syndrome, 160120
1470	PPP3CB	protein phosphatase 3, catalytic subunit, beta isozyme	49	4	0	45	0		0	57
1471	BNIP3L	BCL2/adenovirus E1B 19kDa interacting protein 3-like	49	12	0	37	0	candidate	17	92
1472	ABCA5	ATP-binding cassette, sub-family A (ABC1), member 5	49	0	0	49	0		0	25
1473	PIK3CB	phosphatidylinositol-4,5-bisphosphate 3-kinase, catalytic subunit beta	49	0	0	49	0	candidate	11	19
1474	COX10	cytochrome c oxidase assembly homolog 10 (yeast)	49	0	0	49	0		21	21		Encephalopathy, progressive mitochondrial, with proximal renal tubulopathy due to cytochrome c oxidase deficiency
1475	F11	coagulation factor XI	49	0	0	49	0		0	62		Factor XI deficiency, autosomal dominant, 612416; Factor XI deficiency, autosomal recessive, 612416
1476	RP11-458D21.5		49	0	0	49	0	candidate
1477	NOTCH2NL	Notch homolog 2 (Drosophila) N-terminal like	49	0	0	49	0	candidate
1478	DLK1	delta-like 1 homolog (Drosophila)	49	0	0	49	0		2	55
1479	FOXM1	forkhead box M1	49	8	0	41	0		0	14
1480	IHH	indian hedgehog	49	8	41	0	0		0	3		Acrocapitofemoral dysplasia, 607778; Brachydactyly, type A1, 112500
1481	CLU	clusterin	49	4	0	45	0		87	3087
1482	SLC12A1	solute carrier family 12 (sodium/potassium/chloride transporter), member 1	49	0	30	19	0		0	280		Bartter syndrome, type 1, 601678
1483	GAD1	glutamate decarboxylase 1 (brain, 67kDa)	49	0	29	20	0		0	26		Cerebral palsy, spastic quadriplegic, 1, 603513
1484	HMBS	hydroxymethylbilane synthase	49	0	26	23	0		6	11		Porphyria, acute intermittent, 176000; Porphyria, acute intermittent, nonerythroid variant, 176000
1485	RPS6KA3	ribosomal protein S6 kinase, 90kDa, polypeptide 3	49	4	43	2	0		0	31		Coffin-Lowry syndrome, 303600; Mental retardation, X-linked 19, 300844
1486	INS	insulin-like growth factor 2 (somatomedin A); insulin; INS-IGF2 readthrough transcript	49	8	39	2	0					Diabetes mellitus, insulin-dependent, 2, 125852; Diabetes mellitus, permanent neonatal, 606176; Diabetes mellitus, type 1, 125852; Hyperproinsulinemia, familial, with or without diabetes; Maturity-onset diabetes of the young, type 10, 613370
1487	GJB2	gap junction protein, beta 2, 26kDa	49	16	33	0	0		0.2	11		Bart-Pumphrey syndrome, 149200; Deafness, autosomal dominant 3A, 601544; Deafness, autosomal recessive 1A, 220290; Hystrix-like ichthyosis with deafness, 602540; Keratitis-ichthyosis-deafness syndrome, 148210; Keratoderma, palmoplantar, with deafness, 148350; Hystrix-like ichthyosis with deafness, 602540; Keratitis-ichthyosis-deafness syndrome, 148210; Keratoderma, palmoplantar, with deafness, 14…
1488	TMEM38B	transmembrane protein 38B	49	20	0	29	0		44	44		Osteogenesis imperfecta, type XIV, 615066
1489	CORO1B	coronin, actin binding protein, 1B	48	48	0	0	0	candidate	3	23
1490	SHROOM1	shroom family member 1	48	48	0	0	0	candidate	1	10
1491	FMN2	formin 2	48	48	0	0	0		0	50
1492	BUB1B	BUB1 mitotic checkpoint serine/threonine kinase B	48	24	15	9	0		0	13		Colorectal cancer, somatic, 114500; Mosaic variegated aneuploidy syndrome 1, 257300; [Premature chromatid separation trait], 176430
1493	CENPA	centromere protein A	48	24	0	8	16		0	3
1494	ZNF384	zinc finger protein 384	48	48	0	0	0	candidate	10	18
1495	MAEA	macrophage erythroblast attacher	48	48	0	0	0	candidate	7	21
1496	TMEM173	transmembrane protein 173	48	40	0	8	0		5	81
1497	ST3GAL2	ST3 beta-galactoside alpha-2,3-sialyltransferase 2	48	48	0	0	0	candidate	4	11
1498	SMARCA4	SWI/SNF related, matrix associated, actin dependent regulator of chromatin, subfamily a, member 4	48	24	0	24	0		29	65		Mental retardation, autosomal dominant 16, 614609; Rhabdoid tumor predisposition syndrome 2, 613325
1499	CSDA	cold shock domain protein A; cold shock domain protein A pseudogene 1	48	48	0	0	0	candidate
1500	ACTR3B	ARP3 actin-related protein 3 homolog B (yeast)	48	48	0	0	0	candidate	3	12
1501	ANXA2	annexin A2	48	48	0	0	0	candidate	65	608
1502	DIAPH3	diaphanous-related formin 3	48	48	0	0	0		0	15		Auditory neuropathy, autosomal dominant, 1, 609129
1503	ACTR3C	ARP3 actin-related protein 3 homolog C (yeast)	48	48	0	0	0		0.2	13
1504	ACTR2	ARP2 actin-related protein 2 homolog (yeast)	48	48	0	0	0		37	374
1505	ST6GALNAC6	ST6 (alpha-N-acetyl-neuraminyl-2,3-beta-galactosyl-1,3)-N-acetylgalactosaminide alpha-2,6-sialyltransferase 6	48	48	0	0	0	candidate	14	49
1506	SEH1L	SEH1-like (S. cerevisiae)	48	48	0	0	0	candidate	20	25
1507	PFN3	profilin 3	48	48	0	0	0		0	0.4
1508	CORO1C	coronin, actin binding protein, 1C	48	48	0	0	0	candidate	10	64
1509	DAB2IP	DAB2 interacting protein	48	48	0	0	0	candidate	6	14
1510	CST3	cystatin C	48	36	6	6	0		212	510		Cerebral amyloid angiopathy, 105150; Macular degeneration, age-related, 11, 611953; Macular degeneration, age-related, 11, 611953
1511	ADD2	adducin 2 (beta)	48	48	0	0	0	candidate
1512	INF2	inverted formin, FH2 and WH2 domain containing	48	48	0	0	0		7	21		Charcot-Marie-Tooth disease, dominant intermediate E, 614455; Glomerulosclerosis, focal segmental, 5, 613237; Glomerulosclerosis, focal segmental, 5, 613237
1513	CAPZA2	capping protein (actin filament) muscle Z-line, alpha 2	48	48	0	0	0		0	118
1514	MAP3K1	mitogen-activated protein kinase kinase kinase 1, E3 ubiquitin protein ligase	48	20	0	28	0		1	49		46XY sex reversal 6, 613762
1515	CORO6	coronin 6	48	48	0	0	0	candidate	150	150
1516	CAPZB	capping protein (actin filament) muscle Z-line, beta	48	48	0	0	0	candidate	107	234
1517	ARL2	ADP-ribosylation factor-like 2	48	48	0	0	0	candidate	69	69
1518	FHOD3	formin homology 2 domain containing 3	48	48	0	0	0		0	92
1519	GNAI2	guanine nucleotide binding protein (G protein), alpha inhibiting activity polypeptide 2	48	8	10	30	0		0.1	0.7		Pituitary ACTH-secreting adenoma; Ventricular tachycardia, idiopathic, 192605
1520	ALG9	ALG9, alpha-1,2-mannosyltransferase	48	48	0	0	0		0	0.2		Congenital disorder of glycosylation, type Il, 608776
1521	KLHL20	kelch-like family member 20	48	48	0	0	0	candidate	3	11
1522	ARPC5	actin related protein 2/3 complex, subunit 5, 16kDa	48	48	0	0	0		9	334
1523	EPB41L1	erythrocyte membrane protein band 4.1-like 1	48	48	0	0	0		3	48		Mental retardation, autosomal dominant 11, 614257
1524	CRY2	cryptochrome 2 (photolyase-like)	48	36	0	12	0	candidate	26	26
1525	VAMP5	vesicle-associated membrane protein 5	48	48	0	0	0	candidate	19	85
1526	ATM	ataxia telangiectasia mutated	48	4	26	2	16		0	22		Ataxia-telangiectasia, 208900; Lymphoma, B-cell non-Hodgkin, somatic; Lymphoma, mantle cell; Lymphoma, B-cell non-Hodgkin, somatic; Lymphoma, mantle cell; T-cell prolymphocytic leukemia, somatic; {Breast cancer, susceptibility to}, 114480
1527	ARPC3	actin related protein 2/3 complex, subunit 3, 21kDa	48	48	0	0	0		40	492
1528	CAP2	CAP, adenylate cyclase-associated protein, 2 (yeast)	48	48	0	0	0	candidate	248	248
1529	CORO2B	coronin, actin binding protein, 2B	48	48	0	0	0		0.4	27
1530	COL19A1	collagen, type XIX, alpha 1	48	48	0	0	0		0	1
1531	MAP7	microtubule-associated protein 7	48	48	0	0	0		0	32
1532	KRT9	keratin 9	48	20	12	0	16		0	0.1		Palmoplantar keratoderma, epidermolytic, 144200
1533	KPNA1	karyopherin alpha 1 (importin alpha 5)	48	48	0	0	0	candidate	57	57
1534	ARPC1A	actin related protein 2/3 complex, subunit 1A, 41kDa	48	48	0	0	0		0	77
1535	BAIAP2L1	BAI1-associated protein 2-like 1	48	48	0	0	0		0	12
1536	CAP1	CAP, adenylate cyclase-associated protein 1 (yeast)	48	48	0	0	0		15	121		{Herpes simplex encephalitis, susceptibility to, 3}, 614849
1537	TPR	translocated promoter region, nuclear basket protein	48	48	0	0	0	candidate	14	44
1538	DSTN	destrin (actin depolymerizing factor)	48	48	0	0	0		70	1119
1539	ARPC5L	actin related protein 2/3 complex, subunit 5-like	48	48	0	0	0	candidate	13	51
1540	LDLRAP1	low density lipoprotein receptor adaptor protein 1	48	48	0	0	0		3	30		Hypercholesterolemia, familial, autosomal recessive, 603813; Hypercholesterolemia, familial, autosomal recessive, 603813
1541	CLASP1	cytoplasmic linker associated protein 1	48	48	0	0	0	candidate	13	13
1542	ANG	angiogenin, ribonuclease, RNase A family, 5	48	48	0	0	0		4	1220		Amyotrophic lateral sclerosis 9, 611895
1543	LEMD2	LEM domain containing 2	48	16	0	0	32	candidate	12	24
1544	P2RX4	purinergic receptor P2X, ligand-gated ion channel, 4	48	48	0	0	0		1	15
1545	SNAP29	synaptosomal-associated protein, 29kDa	48	16	32	0	0		11	17		Cerebral dysgenesis, neuropathy, ichthyosis, and palmoplantar keratoderma syndrome, 609528
1546	ARPC1B	actin related protein 2/3 complex, subunit 1B, 41kDa	48	48	0	0	0		0	512
1547	MAN2B1	mannosidase, alpha, class 2B, member 1	48	4	42	2	0		5	64		Mannosidosis, alpha-, types I and II, 248500
1548	EPB41L2	erythrocyte membrane protein band 4.1-like 2	48	48	0	0	0	candidate	6	53
1549	RGS2	regulator of G-protein signaling 2, 24kDa	48	48	0	0	0		1	492		Rieger syndrome, type 2
1550	INO80	INO80 complex subunit	48	48	0	0	0	candidate	8	8
1551	CLMN	calmin (calponin-like, transmembrane)	48	32	0	0	16		0.9	21
1552	MAP2K3	mitogen-activated protein kinase kinase 3	48	48	0	0	0		0	50
1553	PDE5A	phosphodiesterase 5A, cGMP-specific	48	48	0	0	0	candidate	6	21
1554	CORO2A	coronin, actin binding protein, 2A	48	48	0	0	0		0.2	3
1555	CAPZA1	capping protein (actin filament) muscle Z-line, alpha 1	48	48	0	0	0		7	159
1556	FHOD1	formin homology 2 domain containing 1	48	48	0	0	0	candidate	28	28
1557	GRID2IP	glutamate receptor, ionotropic, delta 2 (Grid2) interacting protein	48	48	0	0	0		0	0.1
1558	TAGLN3	transgelin 3	48	32	0	0	16		0.3	214
1559	FMNL3	formin-like 3	48	48	0	0	0		0.5	18
1560	DBN1	drebrin 1	48	48	0	0	0	candidate	4	39
1561	CENPF	centromere protein F, 350/400kDa	48	48	0	0	0		0.2	22
1562	ST6GALNAC4	ST6 (alpha-N-acetyl-neuraminyl-2,3-beta-galactosyl-1,3)-N-acetylgalactosaminide alpha-2,6-sialyltransferase 4	48	48	0	0	0	candidate	5	13
1563	ANLN	anillin, actin binding protein	48	48	0	0	0		0	77
1564	WASH6P	WAS protein family homolog 6 pseudogene	48	48	0	0	0	candidate	3	9
1565	TMPO	thymopoietin	48	16	0	0	32		7	53		Cardiomyopathy, dilated, 1T, 613740
1566	SH3GLB1	SH3-domain GRB2-like endophilin B1	48	48	0	0	0	candidate	134	134
1567	METTL8	methyltransferase like 8	48	48	0	0	0	candidate	3	11
1568	NEBL	nebulette	48	48	0	0	0		0.2	169
1569	MYO1A	myosin IA	48	48	0	0	0		0	4		Deafness, autosomal dominant 48, 607841
1570	IRX4	iroquois homeobox 4	48	0	0	48	0	candidate	0.2	2
1571	PLRG1	pleiotropic regulator 1	48	0	0	48	0	candidate	10	39
1572	RCE1	Ras converting CAAX endopeptidase 1	48	0	0	48	0	candidate	2	9
1573	ZNF238	zinc finger protein 238	48	48	0	0	0	candidate
1574	HOOK1	hook microtubule-tethering protein 1	48	48	0	0	0		0.1	35
1575	ST6GALNAC3	ST6 (alpha-N-acetyl-neuraminyl-2,3-beta-galactosyl-1,3)-N-acetylgalactosaminide alpha-2,6-sialyltransferase 3	48	48	0	0	0		0.6	18
1576	BUB3	BUB3 mitotic checkpoint protein	48	32	0	16	0	candidate	16	53
1577	RXRG	retinoid X receptor, gamma	48	48	0	0	0	candidate	2	3
1578	CAMSAP2	calmodulin regulated spectrin-associated protein family, member 2	48	16	0	0	32		3	32
1579	SSH1	slingshot protein phosphatase 1	48	48	0	0	0	candidate	7	13
1580	ESPN	espin	48	48	0	0	0		0	25		Deafness, autosomal recessive 36, 609006; Deafness, neurosensory, without vestibular involvement, autosomal dominant
1581	ST8SIA3	ST8 alpha-N-acetyl-neuraminide alpha-2,8-sialyltransferase 3	48	48	0	0	0		0	10
1582	SSH2	slingshot protein phosphatase 2	48	48	0	0	0	candidate	36	36
1583	ST6GALNAC5	ST6 (alpha-N-acetyl-neuraminyl-2,3-beta-galactosyl-1,3)-N-acetylgalactosaminide alpha-2,6-sialyltransferase 5	48	48	0	0	0		0	7
1584	IGSF8	immunoglobulin superfamily, member 8	48	48	0	0	0		2	34
1585	ST6GAL2	ST6 beta-galactosamide alpha-2,6-sialyltranferase 2	48	48	0	0	0		0.1	6
1586	ACTG2	actin, gamma 2, smooth muscle, enteric	48	32	0	0	16		11	2101
1587	SSH3	slingshot protein phosphatase 3	48	48	0	0	0	candidate	6	16
1588	GAS2L1	growth arrest-specific 2 like 1	48	32	0	0	16		0.6	11
1589	IL17A	interleukin 17A	48	44	0	4	0		0	0.2
1590	SKIL	SKI-like oncogene	48	48	0	0	0	candidate	6	13
1591	FMNL1	formin-like 1	48	48	0	0	0		0	110
1592	ST6GALNAC2	ST6 (alpha-N-acetyl-neuraminyl-2,3-beta-galactosyl-1,3)-N-acetylgalactosaminide alpha-2,6-sialyltransferase 2	48	48	0	0	0	candidate	11	12
1593	ST6GAL1	ST6 beta-galactosamide alpha-2,6-sialyltranferase 1	48	48	0	0	0		8	314
1594	CAPZA3	capping protein (actin filament) muscle Z-line, alpha 3	48	48	0	0	0		0	82
1595	ST6GALNAC1	ST6 (alpha-N-acetyl-neuraminyl-2,3-beta-galactosyl-1,3)-N-acetylgalactosaminide alpha-2,6-sialyltransferase 1	48	48	0	0	0		0.3	16
1596	JMY	junction mediating and regulatory protein, p53 cofactor	48	48	0	0	0	candidate	5	9
1597	GAS7	growth arrest-specific 7	48	48	0	0	0		1	83
1598	CALCRL	calcitonin receptor-like	48	32	0	16	0		3	113
1599	ABLIM3	actin binding LIM protein family, member 3	48	48	0	0	0	candidate	13	80
1600	EPB49	erythrocyte membrane protein band 4.9 (dematin)	48	48	0	0	0	candidate
1601	ST3GAL3	ST3 beta-galactoside alpha-2,3-sialyltransferase 3	48	48	0	0	0		52	52		Epileptic encephalopathy, early infantile, 15, 615006; Mental retardation, autosomal recessive 12, 611090
1602	CANX	calnexin	48	44	0	4	0	candidate	109	413
1603	SMS	spermine synthase	48	0	48	0	0		10	68		Mental retardation, X-linked, Snyder-Robinson type, 309583; Smith-Magenis syndrome, 182290
1604	CANT1	calcium activated nucleotidase 1	48	0	48	0	0		4	23		Desbuquois dysplasia, 251450
1605	ST3GAL1	ST3 beta-galactoside alpha-2,3-sialyltransferase 1	48	48	0	0	0	candidate	10	59
1606	USP2	ubiquitin specific peptidase 2	48	48	0	0	0	candidate	34	34
1607	SMARCAL1	SWI/SNF related, matrix associated, actin dependent regulator of chromatin, subfamily a-like 1	48	0	48	0	0	candidate
1608	FMNL2	formin-like 2	48	48	0	0	0		3	52
1609	ARPC4	actin related protein 2/3 complex, subunit 4, 20kDa	48	48	0	0	0	candidate	54	250
1610	TENC1	tensin like C1 domain containing phosphatase (tensin 2)	48	40	0	8	0		0	54
1611	ST8SIA1	ST8 alpha-N-acetyl-neuraminide alpha-2,8-sialyltransferase 1	48	48	0	0	0		0.2	9
1612	KIF5A	kinesin family member 5A	48	0	42	6	0		0	161		Spastic paraplegia 10, autosomal dominant, 604187
1613	WASH4P	WAS protein family homolog 4 pseudogene	48	48	0	0	0	candidate	4	20
1614	ST8SIA5	ST8 alpha-N-acetyl-neuraminide alpha-2,8-sialyltransferase 5	48	48	0	0	0	candidate	0.8	3
1615	FHDC1	FH2 domain containing 1	48	48	0	0	0		0.1	9
1616	SNTG1	syntrophin, gamma 1	48	48	0	0	0		0	11
1617	SCIN	scinderin	48	48	0	0	0		0.1	14
1618	SLMAP	sarcolemma associated protein	48	48	0	0	0	candidate	23	168
1619	DAAM2	dishevelled associated activator of morphogenesis 2	48	48	0	0	0	candidate	7	34
1620	ST3GAL6	ST3 beta-galactoside alpha-2,3-sialyltransferase 6	48	48	0	0	0	candidate	4	25
1621	TSC22D3	TSC22 domain family, member 3	48	48	0	0	0	candidate	182	306
1622	KPTN	kaptin (actin binding protein)	48	48	0	0	0	candidate	4	6
1623	VGLL2	vestigial like 2 (Drosophila)	48	48	0	0	0	candidate	39	39
1624	SYNPO	synaptopodin	48	48	0	0	0	candidate	327	327
1625	MAVS	mitochondrial antiviral signaling protein	48	40	0	8	0	candidate	14	14
1626	AGFG1	ArfGAP with FG repeats 1	48	48	0	0	0	candidate	13	50
1627	LUC7L	LUC7-like (S. cerevisiae)	48	48	0	0	0	candidate	6	51
1628	ABLIM1	actin binding LIM protein 1	48	48	0	0	0	candidate	17	164
1629	PFN4	profilin family, member 4	48	48	0	0	0		0	63
1630	S100A7	S100 calcium binding protein A7	48	48	0	0	0		0	5
1631	SYCE1	synaptonemal complex central element protein 1	48	0	0	0	48		0	29
1632	CAPN13	calpain 13	48	0	0	0	48		0	3
1633	TEX12	testis expressed 12	48	0	0	0	48	candidate
1634	SYCE2	synaptonemal complex central element protein 2	48	0	0	0	48		0	20
1635	DIDO1	death inducer-obliterator 1	48	0	0	0	48	candidate	8	20
1636	FKBP6	FK506 binding protein 6, 36kDa	48	0	0	0	48		0	7
1637	HSPA2	heat shock 70kDa protein 2	48	0	0	0	48		4	89
1638	UBE2I	ubiquitin-conjugating enzyme E2I	48	0	0	0	48	candidate	30	78
1639	CPSF4	cleavage and polyadenylation specific factor 4, 30kDa	48	0	0	0	48	candidate
1640	SYCP1	synaptonemal complex protein 1	48	0	0	0	48		0	20
1641	TTC19	tetratricopeptide repeat domain 19	47	0	47	0	0		0	40		Mitochondrial complex III deficiency, nuclear type 2, 615157
1642	SYT7	synaptotagmin VII	47	16	0	31	0		0.9	18
1643	MGP	matrix Gla protein	47	0	35	12	0		123	1938		Keutel syndrome, 245150; Keutel syndrome, 245150; {Natural teeth remaining intact}
1644	RER1	retention in endoplasmic reticulum sorting receptor 1	47	0	0	47	0	candidate	66	125
1645	HOXC10	homeobox C10	47	0	0	47	0	candidate	59	59
1646	MIR206	microRNA 206	47	0	0	47	0	candidate
1647	KDM4E	lysine (K)-specific demethylase 4E	47	0	0	47	0	candidate
1648	KDM4D	lysine (K)-specific demethylase 4D	47	0	0	47	0	candidate
1649	PLAT	plasminogen activator, tissue	47	0	2	45	0		0	86		Hyperfibrinolysis, familial, due to increased release of PLAT, 612348; Hyperfibrinolysis, familial, due to increased release of PLAT, 612348; Thrombophilia, familial, due to decreased release of PLAT, 612348
1650	DLL1	delta-like 1 (Drosophila)	47	4	0	43	0		0.4	9
1651	IRS1	insulin receptor substrate 1	47	40	0	7	0		5	19		{Coronary artery disease, susceptibility to}; {Diabetes mellitus, noninsulin-dependent}, 125853
1652	GSC	goosecoid homeobox	47	36	0	11	0	candidate	0.1	1
1653	FTH1	ferritin, heavy polypeptide 1	47	28	0	19	0		1172	3330		Hemochromatosis, type 5, 615517
1654	UQCRQ	ubiquinol-cytochrome c reductase, complex III subunit VII, 9.5kDa	47	0	47	0	0		173	434		Mitochondrial complex III deficiency, nuclear type 4, 615159
1655	HSPD1	heat shock 60kDa protein 1 (chaperonin)	47	0	47	0	0		44	394		Leukodystrophy, hypomyelinating, 4, 612233; Leukodystrophy, hypomyelinating, 4, 612233; Spastic paraplegia 13, autosomal dominant, 605280
1656	SLC17A5	solute carrier family 17 (acidic sugar transporter), member 5	47	0	39	8	0		2	57		Salla disease, 604369; Sialic acid storage disorder, infantile, 269920
1657	CRLF1	cytokine receptor-like factor 1	47	0	47	0	0					Cold-induced sweating syndrome, 272430
1658	UQCRB	ubiquinol-cytochrome c reductase binding protein	47	0	47	0	0		196	497		Mitochondrial complex III deficiency, nuclear type 3, 615158
1659	CD96	CD96 molecule	47	0	47	0	0		0.2	36		C syndrome, 211750
1660	AGA	aspartylglucosaminidase	46	4	38	4	0		3	21		Aspartylglucosaminuria, 208400
1661	ZYX	zyxin	46	44	0	2	0	candidate	30	192
1662	KRT86	keratin 86	46	20	10	0	16		0	0.5		Monilethrix, 158000
1663	CTNNA2	catenin (cadherin-associated protein), alpha 2	46	44	0	2	0		0	70
1664	GAK	cyclin G associated kinase	46	40	0	6	0		2	23
1665	SNAP25	synaptosomal-associated protein, 25kDa	46	28	0	18	0		0.3	970
1666	ASPH	aspartate beta-hydroxylase	46	32	0	14	0	candidate	76	396
1667	ITGA2B	integrin, alpha 2b (platelet glycoprotein IIb of IIb/IIIa complex, antigen CD41)	46	40	6	0	0		0.4	19		Bleeding disorder, platelet-type, 16, autosomal dominant, 187800; Glanzmann thrombasthenia, 273800; Glanzmann thrombasthenia, 273800; Thrombocytopenia, neonatal alloimmune, BAK antigen related
1668	TLR9	toll-like receptor 9	46	44	0	2	0		0	0.5
1669	WNT7A	wingless-type MMTV integration site family, member 7A	46	0	46	0	0		0	0.9		Fuhrmann syndrome, 228930; Fuhrmann syndrome, 228930; Ulna and fibula, absence of, with sever limb deficiency, 276820
1670	SLC25A20	solute carrier family 25 (carnitine/acylcarnitine translocase), member 20	46	0	46	0	0	myopathy	16	48		Carnitine-acylcarnitine translocase deficiency, 212138
1671	AC068533.7		46	0	0	46	0		0	7
1672	SLC19A2	solute carrier family 19 (thiamine transporter), member 2	46	0	46	0	0		40	40		Thiamine-responsive megaloblastic anemia syndrome, 249270
1673	MYCBP2	MYC binding protein 2, E3 ubiquitin protein ligase	46	16	0	30	0	candidate	4	31
1674	SFRP1	secreted frizzled-related protein 1	46	36	0	10	0		2	106
1675	GUCY1A3	guanylate cyclase 1, soluble, alpha 3	46	32	0	14	0		2	22
1676	BBS5	Bardet-Biedl syndrome 5	46	8	38	0	0		0	6		Bardet-Biedl syndrome 5, 209900
1677	BBS1	Bardet-Biedl syndrome 1	46	8	38	0	0		4	16		Bardet-Biedl syndrome 1, 209900
1678	CDK5R1	cyclin-dependent kinase 5, regulatory subunit 1 (p35)	46	36	0	10	0		0.4	35
1679	AC217779.2		46	16	30	0	0	candidate
1680	NPM1	nucleophosmin (nucleolar phosphoprotein B23, numatrin)	46	24	6	0	16		389	1039		Leukemia, acute myeloid, 601626; Leukemia, acute promyelocytic, NPM/RARA type; Leukemia, acute myeloid, 601626; Leukemia, acute promyelocytic, NPM/RARA type
1681	NES	nestin	46	20	0	10	16	candidate	14	37
1682	AHR	aryl hydrocarbon receptor	46	8	0	38	0		2	36
1683	CBS	cystathionine-beta-synthase	46	0	36	10	0		0.8	55		Homocystinuria, B6-responsive and nonresponsive types, 236200; Homocystinuria, B6-responsive and nonresponsive types, 236200; Thrombosis, hyperhomocysteinemic, 236200
1684	CHRM2	cholinergic receptor, muscarinic 2	46	40	0	6	0		0	16
1685	EDN3	endothelin 3	46	44	2	0	0		0.3	19		Central hypoventilation syndrome, congenital, 209880; Waardenburg syndrome, type 4B, 613265; {Hirschsprung disease, susceptibility to, 4}, 613712
1686	PDE4D	phosphodiesterase 4D, cAMP-specific	46	32	0	14	0		54	54		Acrodysostosis 2, with or without hormone resistance, 614613; {Stroke, susceptibility to, 1}, 606799
1687	COL3A1	collagen, type III, alpha 1	46	0	32	14	0		2	385		Ehlers-Danlos syndrome, type III, 130020; Ehlers-Danlos syndrome, type IV, 130050
1688	PCDH15	protocadherin-related 15	46	24	6	0	16		0	2		Deafness, autosomal recessive 23, 609533; Usher syndrome, type 1D/F digenic, 601067; Usher syndrome, type 1F, 602083
1689	UGT8	UDP glycosyltransferase 8	46	44	0	2	0		0.9	29
1690	AC021066.1		46	20	10	0	16	candidate
1691	CHST3	carbohydrate (chondroitin 6) sulfotransferase 3	46	16	30	0	0		3	13		Spondyloepiphyseal dysplasia with congenital joint dislocations, 143095
1692	ARL6	ADP-ribosylation factor-like 6	46	8	38	0	0		1	9		Bardet-Biedl syndrome 3, 209900; Retinitis pigmentosa 55, 613575; {Bardet-Biedl syndrome 1, modifier of}, 209900
1693	LPP	LIM domain containing preferred translocation partner in lipoma	46	40	6	0	0		11	42		Leukemia, acute myeloid, 601626; Lipoma; Leukemia, acute myeloid, 601626; Lipoma
1694	TTC8	tetratricopeptide repeat domain 8	46	8	38	0	0		0.5	22		Bardet-Biedl syndrome 8, 209900; Retinitis pigmentosa 51, 613464
1695	FOXF1	forkhead box F1	46	32	14	0	0		0.1	43		Alveolar capillary dysplasia with misalignment of pulmonary veins, 265380
1696	BBS10	Bardet-Biedl syndrome 10	46	8	38	0	0		4	8		Bardet-Biedl syndrome 10, 209900
1697	BFSP2	beaded filament structural protein 2, phakinin	46	20	10	0	16		0	2		Cataract 12, multiple types, 611597
1698	SULF2	sulfatase 2	46	40	0	6	0		3	141
1699	KIFAP3	kinesin-associated protein 3	46	16	0	30	0	candidate	10	60
1700	RPS6KB2	ribosomal protein S6 kinase, 70kDa, polypeptide 2	45	0	0	45	0	candidate	6	13
1701	PIK3CG	phosphatidylinositol-4,5-bisphosphate 3-kinase, catalytic subunit gamma	45	0	0	45	0		0	25
1702	UBA1	ubiquitin-like modifier activating enzyme 1	45	0	45	0	0		0	1		Spinal muscular atrophy, X-linked 2, infantile, 301830
1703	THBS1	thrombospondin 1	45	24	0	21	0		5	384
1704	NEK1	NIMA-related kinase 1	45	20	25	0	0		1	8		Short rib-polydactyly syndrome, type IIA, 263520
1705	TMEM67	transmembrane protein 67	45	24	21	0	0		0.9	15		COACH syndrome, 216360; Joubert syndrome 6, 610688; Joubert syndrome 6, 610688; Meckel syndrome 3, 607361; Nephronophthisis 11, 613550; {Bardet-Biedl syndrome 14, modifier of}, 209900
1706	ORC1	origin recognition complex, subunit 1	45	0	45	0	0		0	1		Meier-Gorlin syndrome 1, 224690
1707	IFT122	intraflagellar transport 122 homolog (Chlamydomonas)	45	0	37	8	0		3	38		Cranioectodermal dysplasia 1, 218330
1708	PTPRS	protein tyrosine phosphatase, receptor type, S	45	0	0	45	0		1	30
1709	PTPRD	protein tyrosine phosphatase, receptor type, D	45	0	0	45	0		0.8	30
1710	IPO7	importin 7	44	44	0	0	0	candidate	84	84
1711	COG2	component of oligomeric golgi complex 2	44	44	0	0	0	candidate	11	16
1712	LMF1	lipase maturation factor 1	44	44	0	0	0		2	10		Lipase deficiency, combined, 246650; Lipase deficiency, combined, 246650
1713	LCK	lymphocyte-specific protein tyrosine kinase	44	44	0	0	0		0	64		SCID due to LCK deficiency
1714	IL12B	interleukin 12B (natural killer cell stimulatory factor 2, cytotoxic lymphocyte maturation factor 2, p40)	44	36	0	8	0	candidate
1715	CBLB	Cbl proto-oncogene B, E3 ubiquitin protein ligase	44	44	0	0	0	candidate	6	20
1716	SOX6	SRY (sex determining region Y)-box 6	44	44	0	0	0	candidate	4	4
1717	ATP1B1	ATPase, Na+/K+ transporting, beta 1 polypeptide	44	20	0	24	0		279	1424		[Blood pressure regulation QTL], 145500
1718	MANEA	mannosidase, endo-alpha	44	44	0	0	0		1	17
1719	PPARGC1B	peroxisome proliferator-activated receptor gamma, coactivator 1 beta	44	16	0	28	0		1	2		{Obesity, variation in}, 601665
1720	MAN2A2	mannosidase, alpha, class 2A, member 2	44	44	0	0	0	candidate	22	22
1721	FOXJ3	forkhead box J3	44	0	0	44	0	candidate	19	22
1722	UTS2	urotensin 2	44	44	0	0	0		0	3
1723	EDEM3	ER degradation enhancer, mannosidase alpha-like 3	44	44	0	0	0	candidate	8	15
1724	GMPPA	GDP-mannose pyrophosphorylase A	44	44	0	0	0		14	30		Alacrima, achalasia, and mental retardation syndrome, 615510
1725	IPO5	importin 5	44	44	0	0	0	candidate	82	136
1726	CTDNEP1	CTD nuclear envelope phosphatase 1	44	44	0	0	0	candidate	143	143
1727	MCFD2	multiple coagulation factor deficiency 2	44	44	0	0	0		31	78		Factor V and factor VIII, combined deficiency of, 613625
1728	MAN1A1	mannosidase, alpha, class 1A, member 1	44	44	0	0	0	candidate	7	64
1729	FA2H	fatty acid 2-hydroxylase	44	4	36	4	0		0	13		Spastic paraplegia 35, autosomal recessive, 612319
1730	KPNA3	karyopherin alpha 3 (importin alpha 4)	44	44	0	0	0	candidate	74	74
1731	MAN1B1	mannosidase, alpha, class 1B, member 1	44	44	0	0	0		6	15		Mental retardation, autosomal recessive 15, 614202
1732	ATL1	atlastin GTPase 1	44	4	40	0	0		0	48		Neuropathy, hereditary sensory, type ID, 613708; Spastic paraplegia 3A, autosomal dominant, 182600
1733	MAPK11	mitogen-activated protein kinase 11	44	28	0	16	0		0.4	7
1734	NDUFA13	NADH dehydrogenase (ubiquinone) 1 alpha subcomplex, 13	44	40	0	4	0		64	148		{Thyroid carcinoma, Hurthle cell}, 607464
1735	EDEM2	ER degradation enhancer, mannosidase alpha-like 2	44	44	0	0	0	candidate	3	22
1736	SNUPN	snurportin 1	44	44	0	0	0	candidate	9	24
1737	ALG14	ALG14, UDP-N-acetylglucosaminyltransferase subunit	44	44	0	0	0	candidate	2	15
1738	ESR1	estrogen receptor 1	44	20	0	24	0		0.3	15		Estrogen resistance, 615363; {Atherosclerosis, susceptibility to}; {Breast cancer}, 114480; {HDL response to hormone replacement, augmented}; {Migraine, susceptibility to}, 157300; {Myocardial infarction, susceptibility to}, 608446
1739	AMPD1	adenosine monophosphate deaminase 1	44	16	28	0	0		115	115		Myopathy due to myoadenylate deaminase deficiency, 615511
1740	AXIN2	axin 2	44	40	0	4	0		8	9		Colorectal cancer, somatic, 114500; Oligodontia-colorectal cancer syndrome, 608615
1741	TSPAN8	tetraspanin 8	44	44	0	0	0	candidate	38	247
1742	UAP1	UDP-N-acteylglucosamine pyrophosphorylase 1	44	44	0	0	0	candidate	13	81
1743	GCKR	glucokinase (hexokinase 4) regulator	44	40	0	4	0		0.1	23		[Fasting plasma glucose level QTL 5], 613463
1744	ENG	endoglin	44	8	12	24	0		15	145		Telangiectasia, hereditary hemorrhagic, type 1, 187300
1745	ACER2	alkaline ceramidase 2	44	44	0	0	0		0.3	12
1746	MAN1A2	mannosidase, alpha, class 1A, member 2	44	44	0	0	0	candidate	5	13
1747	EDN2	endothelin 2	44	44	0	0	0		0	4
1748	CTF1	cardiotrophin 1	44	32	0	12	0	candidate	3	8
1749	CDH15	cadherin 15, type 1, M-cadherin (myotubule)	44	28	0	0	16		16	16		Mental retardation, autosomal dominant 3, 612580
1750	GMPPB	GDP-mannose pyrophosphorylase B	44	44	0	0	0		0	14		Muscular dystrophy-dystroglycanopathy (congenital with brain and eye anomalies), type A, 14, 615350; Muscular dystrophy-dystroglycanopathy (congenital with mental retardation), type B, 14, 615351; Muscular dystrophy-dystroglycanopathy (limb-girdle), type C, 14, 615352
1751	ITPR2	inositol 1,4,5-trisphosphate receptor, type 2	44	12	0	0	32		0.5	8
1752	NOLC1	nucleolar and coiled-body phosphoprotein 1	44	44	0	0	0	candidate	20	31
1753	NUTF2	nuclear transport factor 2	44	44	0	0	0	candidate	64	64
1754	HSD17B4	hydroxysteroid (17-beta) dehydrogenase 4	44	0	44	0	0		25	319		D-bifunctional protein deficiency, 261515; Perrault syndrome 1, 233400
1755	MLEC	malectin	44	44	0	0	0	candidate	14	96
1756	IL23A	interleukin 23, alpha subunit p19	44	40	0	4	0		0	3
1757	NIPA1	non imprinted in Prader-Willi/Angelman syndrome 1	44	0	44	0	0		1	23		Spastic paraplegia 6, autosomal dominant, 600363
1758	PANK2	pantothenate kinase 2	44	0	44	0	0		5	29		HARP syndrome, 607236; HARP syndrome, 607236; Neurodegeneration with brain iron accumulation 1, 234200
1759	ITGAV	integrin, alpha V	44	4	0	40	0	candidate	8	68
1760	ARG2	arginase 2	44	44	0	0	0	candidate	11	41
1761	SMAD1	SMAD family member 1	44	16	0	28	0		6	17		Charcot-Marie-Tooth disease, type 2D, 601472; Neuropathy, distal hereditary motor, type V, 600794
1762	DOLPP1	dolichyldiphosphatase 1	44	44	0	0	0	candidate	0.6	6
1763	MAN2A1	mannosidase, alpha, class 2A, member 1	44	44	0	0	0	candidate	4	27
1764	FZD1	frizzled family receptor 1	44	36	0	8	0		2	43
1765	NUP205	nucleoporin 205kDa	44	44	0	0	0	candidate	7	20
1766	RFT1	RFT1 homolog (S. cerevisiae)	44	44	0	0	0		2	7		Congenital disorder of glycosylation, type In, 612015
1767	MPDU1	mannose-P-dolichol utilization defect 1	44	44	0	0	0	candidate
1768	SALL1	spalt-like transcription factor 1	44	0	36	8	0		0	21		Townes-Brocks branchiootorenal-like syndrome, 107480; Townes-Brocks syndrome, 107480
1769	DNAJC19	DnaJ (Hsp40) homolog, subfamily C, member 19	44	12	32	0	0		15	40		3-methylglutaconic aciduria, type V, 610198
1770	RANBP17	RAN binding protein 17	44	44	0	0	0		0.2	12
1771	TNKS	tankyrase, TRF1-interacting ankyrin-related ADP-ribose polymerase	44	44	0	0	0	candidate	12	14
1772	PALM	paralemmin	44	44	0	0	0		2	31
1773	TLR7	toll-like receptor 7	44	36	0	8	0		0	21
1774	BAG4	BCL2-associated athanogene 4	44	36	0	8	0	candidate	5	23
1775	GANAB	glucosidase, alpha; neutral AB	44	44	0	0	0	candidate	27	92
1776	MAN1C1	mannosidase, alpha, class 1C, member 1	44	44	0	0	0		1	22
1777	PDE2A	phosphodiesterase 2A, cGMP-stimulated	44	44	0	0	0		2	55
1778	ASS1	argininosuccinate synthase 1	44	36	4	4	0		21	399		Citrullinemia, 215700
1779	PGM3	phosphoglucomutase 3	44	44	0	0	0		1	18
1780	GRB7	growth factor receptor-bound protein 7	44	44	0	0	0		0	10
1781	GFPT2	glutamine-fructose-6-phosphate transaminase 2	44	44	0	0	0		1	16
1782	EDEM1	ER degradation enhancer, mannosidase alpha-like 1	44	44	0	0	0		2	31
1783	RFWD2	ring finger and WD repeat domain 2, E3 ubiquitin protein ligase	44	40	0	4	0	candidate	8	40
1784	OPRD1	opioid receptor, delta 1	44	44	0	0	0	candidate	0.1	0.2
1785	GNPNAT1	glucosamine-phosphate N-acetyltransferase 1	44	44	0	0	0	candidate	6	24
1786	MAGT1	magnesium transporter 1	44	44	0	0	0		0	0.4		Immunodeficiency, X-linked, with magnesium defect, Epstein-Barr virus infection and neoplasia, 300853; Immunodeficiency, X-linked, with magnesium defect, Epstein-Barr virus infection and neoplasia, 300853; Mental retardation, X-linked 95, 300716
1787	OXTR	oxytocin receptor	44	44	0	0	0		0.1	10
1788	GFPT1	glutamine--fructose-6-phosphate transaminase 1	44	44	0	0	0	myopathy	8	49		Myasthenia, congenital, with tubular aggregates 1, 610542
1789	PMM1	phosphomannomutase 1	44	44	0	0	0	candidate	7	26
1790	GPC6	glypican 6	43	0	43	0	0		0.6	8		Omodysplasia 1, 258315
1791	GNS	glucosamine (N-acetyl)-6-sulfatase	43	0	43	0	0		18	111		Mucopolysaccharidosis type IIID, 252940
1792	UROS	uroporphyrinogen III synthase	43	0	35	8	0		14	58		Porphyria, congenital erythropoietic, 263700
1793	RPGRIP1L	RPGRIP1-like	43	8	31	4	0		0.4	7		COACH syndrome, 216360; Joubert syndrome 7, 611560; Joubert syndrome 7, 611560; Meckel syndrome 5, 611561
1794	NUCB2	nucleobindin 2	43	24	0	19	0		19	198
1795	CMAHP	cytidine monophospho-N-acetylneuraminic acid hydroxylase, pseudogene	43	4	0	39	0		2	35
1796	MAP4K2	mitogen-activated protein kinase kinase kinase kinase 2	43	8	0	35	0	candidate	2	16
1797	PLOD1	procollagen-lysine, 2-oxoglutarate 5-dioxygenase 1	43	0	41	2	0		8	59		Ehlers-Danlos syndrome, type VI, 225400
1798	IKBKAP	inhibitor of kappa light polypeptide gene enhancer in B-cells, kinase complex-associated protein	43	0	39	4	0		3	42		Dysautonomia, familial, 223900
1799	MAPK9	mitogen-activated protein kinase 9	43	4	0	39	0	candidate	8	34
1800	GLRB	glycine receptor, beta	43	0	39	4	0		0.4	31		Hyperekplexia 2, autosomal recessive, 614619; Hyperekplexia 2, autosomal recessive, 614619
1801	IKBKG	inhibitor of kappa light polypeptide gene enhancer in B-cells, kinase gamma	43	0	22	21	0		0.6	5		Ectodermal dysplasia, hypohidrotic, with immune deficiency, 300291; Ectodermal, dysplasia, anhidrotic, lymphedema and immunodeficiency, 300301; Immunodeficiency, isolated, 300584; Incontinentia pigmenti, type II, 308300; Invasive pneumococcal disease, recurrent isolated, 2, 300640; Immunodeficiency, isolated, 300584; Incontinentia pigmenti, type II, 308300; Invasive pneumococcal disease, recurren…
1802	NOL3	nucleolar protein 3 (apoptosis repressor with CARD domain)	43	4	0	39	0		17	17		Myoclonus, familial cortical, 614937
1803	BCR	breakpoint cluster region	43	20	0	23	0		0.7	16		Leukemia, acute lymphocytic, 613065; Leukemia, chronic myeloid, 608232; Leukemia, acute lymphocytic, 613065; Leukemia, chronic myeloid, 608232
1804	DCX	doublecortin	43	16	11	16	0		0	0.9		Lissencephaly, X-linked, 300067; Lissencephaly, X-linked, 300067; Subcortical laminal heteropia, X-linked, 300067
1805	BRWD1	bromodomain and WD repeat domain containing 1	43	16	0	27	0	candidate	7	41
1806	EPM2A	epilepsy, progressive myoclonus type 2A, Lafora disease (laforin)	43	4	13	26	0		32	32		Epilepsy, progressive myoclonic 2A (Lafora), 254780; Epilepsy, progressive myoclonic 2B (Lafora), 254780
1807	NACA2	nascent polypeptide-associated complex alpha subunit 2	43	0	0	43	0		11	127
1808	NACAD	NAC alpha domain containing	43	0	0	43	0		0.5	15
1809	SYPL2	synaptophysin-like 2	43	0	0	43	0	candidate	35	35
1810	ABR	active BCR-related	43	20	0	23	0		3	43
1811	MCCC2	methylcrotonoyl-CoA carboxylase 2 (beta)	43	0	43	0	0		8	40		3-Methylcrotonyl-CoA carboxylase 2 deficiency, 210210
1812	ZDHHC13	zinc finger, DHHC-type containing 13	42	0	0	42	0	candidate	2	10
1813	BASP1	brain abundant, membrane attached signal protein 1	42	32	0	10	0		1	168
1814	MATN3	matrilin 3	42	0	42	0	0		0.2	8		Epiphyseal dysplasia, multiple, 5, 607078; Spondyloepimetaphyseal dysplasia, 608728; {Osteoarthritis susceptibility 2}, 140600
1815	ACAD9	acyl-CoA dehydrogenase family, member 9	42	0	42	0	0		13	15		ACAD9 deficiency, 611126
1816	PAK4	p21 protein (Cdc42/Rac)-activated kinase 4	42	16	0	26	0	candidate	3	19
1817	CCR7	chemokine (C-C motif) receptor 7	42	40	0	2	0		0	62
1818	FGD1	FYVE, RhoGEF and PH domain containing 1	42	16	26	0	0		0.4	4		Aarskog-Scott syndrome, 305400; Mental retardation, X-linked syndromic 16, 305400
1819	GNAO1	guanine nucleotide binding protein (G protein), alpha activating activity polypeptide O	42	40	0	2	0		1	204		Epileptic encephalopathy, early infantile, 17, 615473
1820	LPL	lipoprotein lipase	42	4	4	34	0		12	556		Combined hyperlipidemia, familial, 144250; Lipoprotein lipase deficiency, 238600; Lipoprotein lipase deficiency, 238600; [High density lipoprotein cholesterol level QTL 11]
1821	EPHX2	epoxide hydrolase 2, cytoplasmic	42	40	2	0	0		3	43		{Hypercholesterolemia, familial, due to LDLR defect, modifier of}, 143890
1822	BBS7	Bardet-Biedl syndrome 7	42	0	38	4	0		1	12		Bardet-Biedl syndrome 7, 209900
1823	TNS3	tensin 3	42	40	0	2	0	candidate	5	28
1824	EDAR	ectodysplasin A receptor	42	36	6	0	0		0	1		Ectodermal dysplasia 10A, hypohidrotic/hair/nail type, autosomal dominant, 129490; Ectodermal dysplasia 10B, hypohidrotic/hair/tooth type, autosomal recessive, 224900; [Hair morphology 1, hair thickness], 612630
1825	S100A9	S100 calcium binding protein A9	42	32	0	10	0		11	7032
1826	IRF2	interferon regulatory factor 2	42	40	0	2	0	candidate	17	66
1827	IGF2R	insulin-like growth factor 2 receptor	42	8	0	34	0		46	68		Hepatocellular carcinoma; Hepatocellular carcinoma
1828	RAC2	ras-related C3 botulinum toxin substrate 2 (rho family, small GTP binding protein Rac2)	42	32	0	10	0		0.9	270		Neutrophil immunodeficiency syndrome, 608203
1829	ASPM	asp (abnormal spindle) homolog, microcephaly associated (Drosophila)	42	8	2	0	32		0	3		Microcephaly 5, primary, autosomal recessive, 608716
1830	EBP	emopamil binding protein (sterol isomerase)	42	4	38	0	0		0.1	1		Chondrodysplasia punctata, X-linked dominant, 302960
1831	CXCL10	chemokine (C-X-C motif) ligand 10	42	36	0	6	0		0.1	62
1832	ADORA2B	adenosine A2b receptor	42	32	0	10	0		0	3
1833	EDA	ectodysplasin A	42	36	6	0	0		0	2		Ectodermal dysplasia 1, hypohidrotic, X-linked, 305100; Ectodermal dysplasia 1, hypohidrotic, X-linked, 305100; Tooth agenesis, selective, X-linked 1, 313500; Tooth agenesis, selective, X-linked 1, 313500
1834	SMOC1	SPARC related modular calcium binding 1	42	0	42	0	0		4	30		Microphthalmia with limb anomalies, 206920
1835	FTO	fat mass and obesity associated	41	0	41	0	0		27	67		Growth retardation, developmental delay, coarse facies, and early death, 612938; Growth retardation, developmental delay, coarse facies, and early death, 612938
1836	MMP13	matrix metallopeptidase 13 (collagenase 3)	41	0	41	0	0		0	2		Metaphyseal anadysplasia 1, 602111; Spondyloepimetaphyseal dysplasia, Missouri type, 602111
1837	ATP8B1	ATPase, aminophospholipid transporter, class I, type 8B, member 1	41	16	6	19	0		0.6	17		Cholestasis, benign recurrent intrahepatic, 243300; Cholestasis, intrahepatic, of pregnancy, 1, 147480; Cholestasis, progressive familial intrahepatic 1, 211600
1838	KL	klotho	41	0	17	24	0		0.8	25		Tumoral calcinosis, hyperphosphatemic, 211900; {Coronary artery disease, susceptibility to}
1839	SMARCAD1	SWI/SNF-related, matrix-associated actin-dependent regulator of chromatin, subfamily a, containing DEAD/H box 1	41	0	31	10	0		2	9		Adermatoglyphia, 136000
1840	EGR3	early growth response 3	41	32	0	9	0		0.3	10
1841	HSD17B10	hydroxysteroid (17-beta) dehydrogenase 10	41	0	41	0	0		4	12		17-beta-hydroxysteroid dehydrogenase X deficiency, 300438; Mental retardation, X-linked 17/31, microduplication, 300705; Mental retardation, X-linked syndromic 10, 300220
1842	AHI1	Abelson helper integration site 1	41	24	7	10	0		1	16		Joubert syndrome-3, 608629; Joubert syndrome-3, 608629
1843	KCNJ10	potassium inwardly-rectifying channel, subfamily J, member 10	41	24	11	6	0		0	40		Enlarged vestibular aqueduct, digenic, 600791; SESAME syndrome, 612780
1844	SLC6A5	solute carrier family 6 (neurotransmitter transporter), member 5	41	0	39	2	0		0	0.1		Hyperekplexia 3, 614618; Hyperekplexia 3, 614618
1845	HPS1	Hermansky-Pudlak syndrome 1	41	0	22	19	0		3	19		Hermansky-Pudlak syndrome 1, 203300; Hermansky-Pudlak syndrome 1, 203300
1846	PIGV	phosphatidylinositol glycan anchor biosynthesis, class V	41	20	21	0	0		2	19		Hyperphosphatasia with mental retardation syndrome 1, 239300; Hyperphosphatasia with mental retardation syndrome 1, 239300
1847	SCARF2	scavenger receptor class F, member 2	41	0	41	0	0		0	7		Van den Ende-Gupta syndrome, 600920
1848	EPO	erythropoietin	41	0	0	41	0		0	4		{Microvascular complications of diabetes 2}, 612623
1849	HTR1B	5-hydroxytryptamine (serotonin) receptor 1B, G protein-coupled	41	0	0	41	0	candidate	0.1	0.5
1850	STAB1	stabilin 1	41	0	0	41	0		0.8	95
1851	STAB2	stabilin 2	41	0	0	41	0		0	5
1852	RERE	arginine-glutamic acid dipeptide (RE) repeats	40	36	0	4	0	candidate	43	43
1853	SFRP5	secreted frizzled-related protein 5	40	40	0	0	0		0.4	16
1854	DNASE1	deoxyribonuclease I	40	40	0	0	0		0	12		{Systemic lupus erythematosus, susceptibility to}, 152700
1855	HYAL2	hyaluronoglucosaminidase 2	40	36	0	4	0		0	0.3
1856	PRUNE	prune exopolyphosphatase	40	40	0	0	0	candidate	10	20
1857	CCL21	chemokine (C-C motif) ligand 21	40	40	0	0	0		4	1718
1858	FGF14	fibroblast growth factor 14	40	0	22	18	0		0.2	9		Spinocerebellar ataxia 27, 609307
1859	ANXA6	annexin A6	40	32	0	8	0	candidate	105	191
1860	ACOX1	acyl-CoA oxidase 1, palmitoyl	40	0	21	19	0		20	47		Peroxisomal acyl-CoA oxidase deficiency, 264470
1861	PLK1	polo-like kinase 1	40	40	0	0	0		0.4	21
1862	PMAIP1	phorbol-12-myristate-13-acetate-induced protein 1	40	40	0	0	0		0.4	14
1863	TACR3	tachykinin receptor 3	40	40	0	0	0		0	0.5		Hypogonadotropic hypogonadism 11 with or without anosmia, 614840; Hypogonadotropic hypogonadism 11 with or without anosmia, 614840
1864	LIME1	Lck interacting transmembrane adaptor 1	40	40	0	0	0		0	21
1865	CALCA	calcitonin-related polypeptide alpha	40	40	0	0	0		0	0.3
1866	GRIK5	glutamate receptor, ionotropic, kainate 5	40	40	0	0	0		0.2	7
1867	ARHGEF10	Rho guanine nucleotide exchange factor (GEF) 10	40	32	8	0	0		1	12		Slowed nerve conduction velocity, AD, 608236
1868	CRK	v-crk avian sarcoma virus CT10 oncogene homolog	40	16	0	24	0	candidate	15	42
1869	P2RX1	purinergic receptor P2X, ligand-gated ion channel, 1	40	40	0	0	0		0.3	34		Bleeding disorder due to P2RX1 defect
1870	SNAI2	snail family zinc finger 2	40	40	0	0	0		1	25		Piebaldism, 172800; Waardenburg syndrome, type 2D, 608890
1871	GREM1	gremlin 1, DAN family BMP antagonist	40	40	0	0	0		0.1	94
1872	LIG4	ligase IV, DNA, ATP-dependent	40	40	0	0	0		3	11		LIG4 syndrome, 606593; LIG4 syndrome, 606593; Severe combined immunodeficiency with sensitivity to ionizing radiation, 602450; {Multiple myeloma, resistance to}, 254500
1873	GIT1	G protein-coupled receptor kinase interacting ArfGAP 1	40	40	0	0	0	candidate	10	34
1874	LPXN	leupaxin	40	40	0	0	0		0.8	40
1875	LACRT	lacritin	40	40	0	0	0	candidate
1876	CDK5RAP2	CDK5 regulatory subunit associated protein 2	40	32	2	6	0		41	41		Microcephaly 3, primary, autosomal recessive, 604804
1877	RP11-290H9.2		40	0	0	40	0	candidate
1878	HIC2	hypermethylated in cancer 2	40	40	0	0	0		0.2	4
1879	ABHD5	abhydrolase domain containing 5	40	4	34	2	0		4	39		Chanarin-Dorfman syndrome, 275630
1880	ZFYVE21	zinc finger, FYVE domain containing 21	40	40	0	0	0		5	61
1881	AURKB	aurora kinase B	40	40	0	0	0		0.1	3
1882	FOPNL	FGFR1OP N-terminal like	40	40	0	0	0	candidate	17	25
1883	KRT17	keratin 17	40	4	20	0	16		0	72		Pachyonychia congenita, Jackson-Lawler type, 167210; Steatocystoma multiplex, 184500
1884	OXT	oxytocin/neurophysin I prepropeptide	40	40	0	0	0		0	3
1885	TBCD	tubulin folding cofactor D	40	40	0	0	0	candidate	13	24
1886	FBLIM1	filamin binding LIM protein 1	40	40	0	0	0		1	42
1887	SIKE1	suppressor of IKBKE 1	40	40	0	0	0	candidate	9	9
1888	LUC7L3	LUC7-like 3 (S. cerevisiae)	40	40	0	0	0	candidate	16	130
1889	EBAG9	estrogen receptor binding site associated, antigen, 9	40	40	0	0	0	candidate	19	41
1890	NEFH	neurofilament, heavy polypeptide	40	20	0	4	16		0.1	41		{Amyotrophic lateral sclerosis, susceptibility to}, 105400
1891	DDX58	DEAD (Asp-Glu-Ala-Asp) box polypeptide 58	40	36	0	4	0		1	26
1892	ARHGAP31	Rho GTPase activating protein 31	40	40	0	0	0		1	13		Adams-Oliver syndrome 1, 100300
1893	STARD8	StAR-related lipid transfer (START) domain containing 8	40	40	0	0	0	candidate	2	14
1894	ANKLE1	ankyrin repeat and LEM domain containing 1	40	8	0	0	32	candidate
1895	ARHGAP24	Rho GTPase activating protein 24	40	40	0	0	0		1	31
1896	ANKLE2	ankyrin repeat and LEM domain containing 2	40	8	0	0	32	candidate	16	50
1897	LEMD1	LEM domain containing 1	40	8	0	0	32		0	51
1898	CACNA2D1	calcium channel, voltage-dependent, alpha 2/delta subunit 1	40	28	0	12	0	candidate	19	24
1899	PEAK1	pseudopodium-enriched atypical kinase 1	40	40	0	0	0	candidate	3	12
1900	P2RX3	purinergic receptor P2X, ligand-gated ion channel, 3	40	40	0	0	0	candidate	0.1	1
1901	BNIP2	BCL2/adenovirus E1B 19kDa interacting protein 2	40	40	0	0	0	candidate	18	91
1902	CHAMP1	chromosome alignment maintaining phosphoprotein 1	40	40	0	0	0	candidate	0.1	1
1903	TGFB1I1	transforming growth factor beta 1 induced transcript 1	40	40	0	0	0		7	81
1904	CNTFR	ciliary neurotrophic factor receptor	40	32	0	8	0	candidate	26	26
1905	FOXO4	forkhead box O4	40	40	0	0	0	candidate	25	25
1906	RHOG	ras homolog family member G	40	40	0	0	0	candidate	27	167
1907	POU5F1	POU class 5 homeobox 1	40	40	0	0	0		0	5
1908	GCC2	GRIP and coiled-coil domain containing 2	40	40	0	0	0	candidate	3	13
1909	DISP1	dispatched homolog 1 (Drosophila)	40	40	0	0	0		0	7
1910	ARRB1	arrestin, beta 1	40	32	0	8	0		2	39
1911	UBR5	ubiquitin protein ligase E3 component n-recognin 5	40	36	0	4	0	candidate	21	64
1912	FOXJ1	forkhead box J1	40	24	0	16	0		0	15
1913	WNT4	wingless-type MMTV integration site family, member 4	40	40	0	0	0		0.6	29		Mullerian aplasia and hyperandrogenism, 158330; SERKAL syndrome, 611812
1914	APBB1IP	amyloid beta (A4) precursor protein-binding, family B, member 1 interacting protein	40	40	0	0	0		0.6	100
1915	NMU	neuromedin U	40	32	0	8	0		0	7
1916	TES	testis derived transcript (3 LIM domains)	40	40	0	0	0		3	73
1917	SEMA3A	sema domain, immunoglobulin domain (Ig), short basic domain, secreted, (semaphorin) 3A	40	12	0	28	0		0.2	9		{Hypogonadotropic hypogonadism 16 with or without anosmia}, 614897
1918	FAM126A	family with sequence similarity 126, member A	40	0	40	0	0		8	16		Leukodystrophy, hypomyelinating, 5, 610532; Leukodystrophy, hypomyelinating, 5, 610532
1919	D2HGDH	D-2-hydroxyglutarate dehydrogenase	40	0	40	0	0		4	5		D-2-hydroxyglutaric aciduria, 600721
1920	CLCNKB	chloride channel, voltage-sensitive Kb	40	0	40	0	0		0	39		Bartter syndrome, type 3, 607364; Bartter syndrome, type 4b, digenic, 613090
1921	HGD	homogentisate 1,2-dioxygenase	40	0	40	0	0		0	292		Alkaptonuria, 203500
1922	ADAMTS10	ADAM metallopeptidase with thrombospondin type 1 motif, 10	40	0	40	0	0		0	0.3		Weill-Marchesani syndrome 1, recessive, 277600
1923	KATNB1	katanin p80 (WD repeat containing) subunit B 1	40	32	0	8	0	candidate	1	7
1924	ZNF185	zinc finger protein 185 (LIM domain)	40	40	0	0	0		0	0.2
1925	GPAA1	glycosylphosphatidylinositol anchor attachment 1	40	40	0	0	0		0	0.5
1926	LMLN	leishmanolysin-like (metallopeptidase M8 family)	40	40	0	0	0	candidate	0.6	6
1927	NAV3	neuron navigator 3	40	24	0	0	16		0.8	10
1928	SMPD1	sphingomyelin phosphodiesterase 1, acid lysosomal	40	0	38	2	0		15	50		Niemann-Pick disease, type A, 257200; Niemann-Pick disease, type B, 607616
1929	GDF5	growth differentiation factor 5	40	0	38	2	0		0	3		Acromesomelic dysplasia, Hunter-Thompson type, 201250; Brachydactyly, type A1, C, 615072; Brachydactyly, type A2, 112600; Brachydactyly, type C, 113100; Chondrodysplasia, Grebe type, 200700; Du Pan syndrome, 228900; Multiple synostoses syndrome 2, 610017; Symphalangism, proximal, 1B, 615298; {Osteoarthritis-5}, 612400
1930	MDC1	mediator of DNA-damage checkpoint 1	40	40	0	0	0		0	0.1
1931	MORC3	MORC family CW-type zinc finger 3	40	40	0	0	0	candidate	10	33
1932	NAGLU	N-acetylglucosaminidase, alpha	40	0	38	2	0		3	11		Mucopolysaccharidosis type IIIB (Sanfilippo B), 252920
1933	VANGL2	VANGL planar cell polarity protein 2	40	32	0	8	0		0.1	5
1934	CASS4	Cas scaffolding protein family member 4	40	40	0	0	0		0	7
1935	PPP1R12A	protein phosphatase 1, regulatory subunit 12A	40	40	0	0	0	candidate	9	70
1936	CIDEC	cell death-inducing DFFA-like effector c	40	40	0	0	0		0.6	315		Lipodystrophy, familial partial, type 5, 615238
1937	ANXA1	annexin A1	40	40	0	0	0		13	819
1938	PRKAG2	protein kinase, AMP-activated, gamma 2 non-catalytic subunit	40	4	36	0	0		3	44		Cardiomyopathy, familial hypertrophic 6, 600858; Glycogen storage disease of heart, lethal congenital, 261740; Glycogen storage disease of heart, lethal congenital, 261740; Wolff-Parkinson-White syndrome, 194200
1939	MAPK12	mitogen-activated protein kinase 12	40	40	0	0	0	candidate	64	64
1940	RHOQ	ras homolog family member Q	40	40	0	0	0	candidate	69	149
1941	ABCC6	ATP-binding cassette, sub-family C (CFTR/MRP), member 6	40	0	34	6	0		0.2	14		Arterial calcification, generalized, of infancy, 2, 614473; Pseudoxanthoma elasticum, 264800; Pseudoxanthoma elasticum, forme fruste, 177850
1942	PNMA1	paraneoplastic Ma antigen 1	40	40	0	0	0		5	68
1943	PPP3R1	protein phosphatase 3, regulatory subunit B, alpha	40	36	0	4	0	candidate	30	213
1944	TJP1	tight junction protein 1	40	24	0	0	16	candidate	11	42
1945	BSPRY	B-box and SPRY domain containing	40	40	0	0	0		0	18
1946	SQSTM1	sequestosome 1	39	0	16	23	0		0	261		Paget disease of bone, 602080
1947	GALC	galactosylceramidase	39	0	15	24	0		3	20		Krabbe disease, 245200; Krabbe disease, 245200
1948	STIM1	stromal interaction molecule 1	39	16	21	2	0	myopathy	48	48		Immunodeficiency 10, 612783; Immunodeficiency 10, 612783; Myopathy, tubular aggregate, 160565
1949	NPHS2	nephrosis 2, idiopathic, steroid-resistant (podocin)	39	24	15	0	0		0	63		Nephrotic syndrome, type 2, 600995
1950	HOXA13	homeobox A13	39	0	31	8	0		0.4	19		Guttmacher syndrome, 176305; Hand-foot-uterus syndrome, 140000; Guttmacher syndrome, 176305; Hand-foot-uterus syndrome, 140000
1951	MLL2	myeloid/lymphoid or mixed-lineage leukemia 2	39	0	39	0	0	candidate
1952	NKX2-1	NK2 homeobox 1	39	4	33	2	0		0	66		Chorea, hereditary benign, 118700; Choreoathetosis, hypothyroidism, and neonatal respiratory distress, 610978; Goiter, familial, due to TTF-1 defect; Goiter, familial, due to TTF-1 defect
1953	PRG4	proteoglycan 4	39	0	39	0	0		5	82		Camptodactyly-arthropathy-coxa vara-pericarditis syndrome, 208250
1954	KISS1R	KISS1 receptor	39	20	0	19	0		0	0.2		Hypogonadotropic hypogonadism 8 with or without anosmia, 614837; Hypogonadotropic hypogonadism 8 with or without anosmia, 614837; Precocious puberty, central, 1, 176400
1955	COL10A1	collagen, type X, alpha 1	39	0	37	2	0		0	3		Metaphyseal chondrodysplasia, Schmid type, 156500
1956	NTRK1	neurotrophic tyrosine kinase, receptor, type 1	39	0	32	7	0		0.2	0.9		Insensitivity to pain, congenital, with anhidrosis, 256800; Insensitivity to pain, congenital, with anhidrosis, 256800; Medullary thyroid carcinoma, familial, 155240
1957	BCL9L	B-cell CLL/lymphoma 9-like	39	0	0	39	0	candidate	4	16
1958	JARID2	jumonji, AT rich interactive domain 2	39	0	0	39	0		1	14
1959	CNOT3	CCR4-NOT transcription complex, subunit 3	39	0	0	39	0		0	0.2
1960	BCL9	B-cell CLL/lymphoma 9	39	0	0	39	0		0	0.5
1961	DOCK5	dedicator of cytokinesis 5	39	0	0	39	0		1	11
1962	MAP3K7	mitogen-activated protein kinase kinase kinase 7	39	0	0	39	0	candidate	5	13
1963	RPTOR	regulatory associated protein of MTOR, complex 1	39	0	0	39	0	candidate	8	8
1964	CAPNS1	calpain, small subunit 1	39	0	0	39	0	candidate	174	280
1965	HDAC2	histone deacetylase 2	39	0	0	39	0	candidate	20	156
1966	SLC2A1	solute carrier family 2 (facilitated glucose transporter), member 1	39	20	17	2	0		1	28		Dystonia 9, 601042; GLUT1 deficiency syndrome 1, 606777; GLUT1 deficiency syndrome 2, 612126; GLUT1 deficiency syndrome 1, 606777; GLUT1 deficiency syndrome 2, 612126; {Epilepsy, idiopathic generalized, suscpetibility to, 12}, 614847
1967	MAPK8	mitogen-activated protein kinase 8	39	4	0	35	0	candidate	4	23
1968	NPPB	natriuretic peptide B	38	0	0	38	0		0	20
1969	MTERFD2	MTERF domain containing 2	38	0	0	38	0	candidate	10	24
1970	EFEMP2	EGF containing fibulin-like extracellular matrix protein 2	38	0	0	38	0		0	44		Cutis laxa, autosomal recessive, type IB, 614437
1971	KRT6C	keratin 6C	38	20	0	2	16		0	0.5
1972	EMX2	empty spiracles homeobox 2	38	0	0	22	16		1	43		Schizencephaly, 269160
1973	BBS9	Bardet-Biedl syndrome 9	38	0	38	0	0		3	13		Bardet-Biedl syndrome 9, 209900
1974	SHANK1	SH3 and multiple ankyrin repeat domains 1	38	36	0	2	0		0	5
1975	TRIP11	thyroid hormone receptor interactor 11	38	8	22	8	0		6	11		Achondrogenesis, type IA, 200600
1976	KIAA0196	KIAA0196	38	0	38	0	0		10	18		Spastic paraplegia 8, autosomal dominant, 603563
1977	BBS12	Bardet-Biedl syndrome 12	38	0	38	0	0		0.1	7		Bardet-Biedl syndrome 12, 209900
1978	EHMT1	euchromatic histone-lysine N-methyltransferase 1	38	0	38	0	0		0	13		Kleefstra syndrome, 610253; Kleefstra syndrome, 610253
1979	FYB	FYN binding protein	38	36	0	2	0		0.6	124
1980	ACAN	aggrecan	38	20	16	2	0		0.1	4		Osteochondritis dissecans, short stature, and early-onset osteoarthritis, 165800; Spondyloepimetaphyseal dysplasia, aggrecan type, 612813; Spondyloepiphyseal dysplasia, Kimberley type, 608361
1981	TIE1	tyrosine kinase with immunoglobulin-like and EGF-like domains 1	38	20	0	18	0	candidate	4	35
1982	COX6B1	cytochrome c oxidase subunit VIb polypeptide 1 (ubiquitous)	38	0	38	0	0		221	308		Cytochrome c oxidase deficiency, 220110
1983	COA5	cytochrome c oxidase assembly factor 5	38	0	38	0	0		16	63		Mitochondrial complex IV deficiency, 220110
1984	FASTKD2	FAST kinase domains 2	38	0	38	0	0		10	15		Mitochondrial complex IV deficiency, 220110
1985	ADCY6	adenylate cyclase 6	38	24	0	14	0		1	15
1986	HFE	hemochromatosis	38	4	32	2	0		0.3	5		Hemochromatosis, 235200; Hemochromatosis, 235200; [Transferrin serum level QTL2], 614193; {Alzheimer disease, susceptibility to}, 104300; {Microvascular complications of diabetes 7}, 612635; {Porphyria cutanea tarda, susceptibility to}, 176100; {Porphyria variegata, susceptibility to}, 176200
1987	SNAP23	synaptosomal-associated protein, 23kDa	38	20	0	18	0	candidate	20	121
1988	NPPA	natriuretic peptide A	38	0	18	20	0		0	272		Atrial fibrillation, familial, 6, 612201
1989	ZIC1	Zic family member 1	38	36	0	2	0	candidate	1	3
1990	KDR	kinase insert domain receptor (a type III receptor tyrosine kinase)	38	8	2	28	0		3	36		Hemangioma, capillary infantile, somatic, 602089; Hemangioma, capillary infantile, somatic, 602089; {Hemangioma, capillary infantile, susceptibility to}, 602089
1991	GDF6	growth differentiation factor 6	38	0	36	2	0		0	1		Klippel-Feil syndrome 1, autosomal dominant, 118100; Leber congenital amaurosis 17, 615360; Klippel-Feil syndrome 1, autosomal dominant, 118100; Leber congenital amaurosis 17, 615360; Microphthalmia with coloboma 6, digenic, 613703; Microphthalmia, isolated 4, 613094
1992	DSC2	desmocollin 2	38	12	10	0	16		0.4	9		Arrhythmogenic right ventricular dysplasia 11 with mild palmoplantar keratoderma and woolly hair, 610476; Arrhythmogenic right ventricular dysplasia 11, 610476
1993	ARID5B	AT rich interactive domain 5B (MRF1-like)	38	36	0	2	0	candidate	94	94
1994	INPP5E	inositol polyphosphate-5-phosphatase, 72 kDa	38	4	34	0	0		1	4		Joubert syndrome 1, 213300; Joubert syndrome 1, 213300; Mental retardation, truncal obesity, retinal dystrophy, and micropenis, 610156
1995	PRKCD	protein kinase C, delta	38	20	0	2	16		2	58
1996	BMP7	bone morphogenetic protein 7	38	36	0	2	0		0.1	19
1997	VCAM1	vascular cell adhesion molecule 1	38	20	0	18	0		2	68
1998	CNTNAP1	contactin associated protein 1	38	24	0	14	0		0.5	21
[truncated: 4,398 more rows]

## Sheet: CMD
Congenital Muscular Dystrophy
Rank	Gene	Name	Score	GO score	HPO score	MPO score	IA score	Class	SM exp	Max exp	GTEx	OMIM
1	COL6A3	collagen, type VI, alpha 3	1093	325	365	0	403	training	13	104		Bethlem myopathy, 158810; Ullrich congenital muscular dystrophy, 254090
2	COL6A2	collagen, type VI, alpha 2	1045	205	398	52	390	training	18	225		Bethlem myopathy, 158810; Myosclerosis, congenital, 255600; Ullrich congenital muscular dystrophy, 254090
3	COL6A1	collagen, type VI, alpha 1	1044	237	365	52	390	training	14	168		Bethlem myopathy, 158810; Ullrich congenital muscular dystrophy, 254090; {Ossification of the posterior longitudinal spinal ligaments}, 602475
4	LARGE	like-glycosyltransferase	971	413	204	341	13	training	21	25		Muscular dystrophy-dystroglycanopathy (congenital with brain and eye anomalies), type A, 6, 613154; Muscular dystrophy-dystroglycanopathy (congenital with mental retardation), type B, 6, 608840
5	POMGNT1	protein O-linked mannose N-acetylglucosaminyltransferase 1 (beta 1,2-)	782	472	106	191	13	training	22	26		Muscular dystrophy-dystroglycanopathy (congenital with brain and eye anomalies), type A, 3, 253280; Muscular dystrophy-dystroglycanopathy (congenital with mental retardation), type B, 3, 613151; Muscular dystrophy-dystroglycanopathy (limb-girdle), type C, 3, 613157
6	LMNA	lamin A/C	770	174	318	252	26	training	81	122		Cardiomyopathy, dilated, 1A, 115200; Charcot-Marie-Tooth disease, type 2B1, 605588; Emery-Dreifuss muscular dystrophy 2, AD, 181350; Emery-Dreifuss muscular dystrophy 3, AR, 181350; Heart-hand syndrome, Slovenian type, 610140; Hutchinson-Gilford progeria, 176670; Lipodystrophy, familial partial, 2, 151660; Heart-hand syndrome, Slovenian type, 610140; Hutchinson-Gilford progeria, 176670; Lipodystr…
7	FKRP	fukutin related protein	757	177	282	285	13	training	3	4		Muscular dystrophy-dystroglycanopathy (congenital with brain and eye anomalies), type A, 5, 613153; Muscular dystrophy-dystroglycanopathy (congenital with or without mental retardation), type B, 5, 606612; Muscular dystrophy-dystroglycanopathy (limb-girdle), type C, 5, 607155
8	LAMA2	laminin, alpha 2	726	207	126	289	104	training	8	31		Muscular dystrophy, congenital merosin-deficient, 607855; Muscular dystrophy, congenital, due to partial LAMA2 deficiency, 607855
9	POMT1	protein-O-mannosyltransferase 1	701	476	153	33	39	training	4	16		Muscular dystrophy-dystroglycanopathy (congenital with brain and eye anomalies), type A, 1, 236670; Muscular dystrophy-dystroglycanopathy (congenital with mental retardation), type B, 1, 613155; Muscular dystrophy-dystroglycanopathy (limb-girdle), type C, 1, 609308
10	DMD	dystrophin	643	177	122	344	0	myopathy	46	46		Becker muscular dystrophy, 300376; Cardiomyopathy, dilated, 3B, 302045; Duchenne muscular dystrophy, 310200
11	DPM1	dolichyl-phosphate mannosyltransferase polypeptide 1, catalytic subunit	628	518	84	0	26		20	51		Congenital disorder of glycosylation, type Ie, 608799
12	RYR1	ryanodine receptor 1 (skeletal)	615	177	178	234	26	myopathy	212	212		Central core disease, 117000; King-Denborough syndrome, 145600; Minicore myopathy with external ophthalmoplegia, 255320; Neuromuscular disease, congenital, with uniform type 1 fiber, 117000; {Malignant hyperthermia susceptibility 1}, 145600
13	FKTN	fukutin	594	443	114	24	13	training	1	3		Cardiomyopathy, dilated, 1X, 611615; Muscular dystrophy-dystroglycanopathy (congenital with brain and eye anomalies), type A, 4, 253800; Muscular dystrophy-dystroglycanopathy (congenital without mental retardation), type B, 4, 613152; Muscular dystrophy-dystroglycanopathy (limb-girdle), type C, 4, 611588
14	TTN	titin	560	174	148	225	13	myopathy	0	37		Cardiomyopathy, dilated, 1G, 604145; Cardiomyopathy, familial hypertrophic, 9, 613765; Muscular dystrophy, limb-girdle, type 2J, 608807; Myopathy, early-onset, with fatal cardiomyopathy, 611705; Myopathy, proximal, with early respiratory muscle involvement, 603689; Tibial muscular dystrophy, tardive, 600334
15	COL2A1	collagen, type II, alpha 1	552	119	119	28	286		0	0.4	no	Achondrogenesis, type II or hypochondrogenesis, 200610; Avascular necrosis of the femoral head, 608805; Czech dysplasia, 609162; Epiphyseal dysplasia, multiple, with myopia and deafness, 132450; Kniest dysplasia, 156550; Legg-Calve-Perthes disease, 150600; Kniest dysplasia, 156550; Legg-Calve-Perthes disease, 150600; Osteoarthritis with mild chondrodysplasia, 604864; Otospondylomegaepiphyseal dys…
16	POMT2	protein-O-mannosyltransferase 2	548	476	0	33	39	training	7	7		Muscular dystrophy-dystroglycanopathy (congenital with brain and eye anomalies), type A, 2, 613150; Muscular dystrophy-dystroglycanopathy (congenital with mental retardation), type B, 2, 613156; Muscular dystrophy-dystroglycanopathy (limb-girdle), type C, 2, 613158
17	COL4A1	collagen, type IV, alpha 1	543	178	11	68	286		13	192	no	Angiopathy, hereditary, with nephropathy, aneurysms, and muscle, 611773; Brain small vessel disease with Axenfeld-Rieger anomaly, 607595; Brain small vessel disease with hemorrhage, 607595; Porencephaly 1, 175780; {Hemorrhage, intracerebral, susceptibility to}, 614519
18	DPM2	dolichyl-phosphate mannosyltransferase polypeptide 2, regulatory subunit	527	488	0	0	39	training	6	26		Congenital disorder of glycosylation, type Iu, 615042
19	DPM3	dolichyl-phosphate mannosyltransferase polypeptide 3	514	488	0	0	26	myopathy	8	88		Congenital disorder of glycosylation, type Io, 612937
20	COL1A1	collagen, type I, alpha 1	507	118	75	28	286		0.7	212	no	Caffey disease, 114000; Ehlers-Danlos syndrome, type I, 130000; Ehlers-Danlos syndrome, type VIIA, 130060; OI type II, 166210; OI type III, 259420; OI type IV, 166220; Osteogenesis imperfecta, type I, 166200; [Bone mineral density variation QTL], 166710; {Osteoporosis}, 166710
21	ITGA7	integrin, alpha 7	501	118	0	279	104	training	73	73		Muscular dystrophy, congenital, due to ITGA7 deficiency, 613204
22	COL1A2	collagen, type I, alpha 2	498	118	71	23	286		4	439	no	Ehlers-Danlos syndrome, cardiac valvular form, 225320; Ehlers-Danlos syndrome, type VIIB, 130060; Osteogenesis imperfecta, type II, 166210; Osteogenesis imperfecta, type III, 259420; Osteogenesis imperfecta, type IV, 166220; {Osteoporosis, postmenopausal}, 166710
23	SGCB	sarcoglycan, beta (43kDa dystrophin-associated glycoprotein)	495	177	150	168	0	myopathy	37	37		Muscular dystrophy, limb-girdle, type 2E, 604286
24	SGCG	sarcoglycan, gamma (35kDa dystrophin-associated glycoprotein)	494	177	85	232	0	myopathy	29	42		Muscular dystrophy, limb-girdle, type 2C, 253700
25	TCAP	titin-cap	492	174	140	165	13	training	284	588		Cardiomyopathy, dilated, 1N, 607487; Muscular dystrophy, limb-girdle, type 2G, 601954
26	CRYAB	crystallin, alpha B	491	178	128	185	0	myopathy	0.5	5		Cardiomyopathy, dilated, 1II, 615184; Cataract 16, multiple types, 613763; Myopathy, myofibrillar, 2, 608810; Myopathy, myofibrillar, fatal infantile hypertrophy, alpha-B crystallin-related, 613869
27	MGAT2	mannosyl (alpha-1,6-)-glycoprotein beta-1,2-N-acetylglucosaminyltransferase	487	413	55	19	0		1	13	no	Congenital disorder of glycosylation, type IIa, 212066
28	COL11A1	collagen, type XI, alpha 1	486	237	61	6	182		0	2	no	Fibrochondrogenesis, 228520; Marshall syndrome, 154780; Stickler syndrome, type II, 604841; {Lumbar disc herniation, susceptibility to}, 603932
29	ALG3	ALG3, alpha-1,3- mannosyltransferase	481	401	80	0	0		11	31		Congenital disorder of glycosylation, type Id, 601110
30	DNM2	dynamin 2	468	28	132	139	169	training	0	38		Charcot-Marie-Tooth disease, axonal, type 2M, 606482; Charcot-Marie-Tooth disease, dominant intermediate B, 606482; Lethal congenital contracture syndrome 5, 615368; Lethal congenital contracture syndrome 5, 615368; Myopathy, centronuclear, 160150
31	CAV3	caveolin 3	467	205	89	173	0	myopathy	24	24		Cardiomyopathy, familial hypertrophic, 192600; Creatine phosphokinase, elevated serum, 123320; Long QT syndrome-9, 611818; Long QT syndrome-9, 611818; Muscular dystrophy, limb-girdle, type IC, 607801; Myopathy, distal, Tateyama type, 614321; Rippling muscle disease, 606072
32	COL4A5	collagen, type IV, alpha 5	466	178	2	0	286		0.4	29	no	Alport syndrome, 301050
33	GALNT3	UDP-N-acetyl-alpha-D-galactosamine:polypeptide N-acetylgalactosaminyltransferase 3 (GalNAc-T3)	465	444	18	3	0		0	19	no	Tumoral calcinosis, hyperphosphatemic, familial, 211900
34	GCNT3	glucosaminyl (N-acetyl) transferase 3, mucin type	458	458	0	0	0		0	7	no
35	A4GNT	alpha-1,4-N-acetylglucosaminyltransferase	458	458	0	0	0		0	0.1	no
36	GCNT4	glucosaminyl (N-acetyl) transferase 4, core 2	458	458	0	0	0		0.2	4	yes
37	B3GNT6	UDP-GlcNAc:betaGal beta-1,3-N-acetylglucosaminyltransferase 6 (core 3 synthase)	458	458	0	0	0		0	0.2	no
38	GCNT1	glucosaminyl (N-acetyl) transferase 1, core 2	458	458	0	0	0		0.4	12	no
39	ALG1	ALG1, chitobiosyldiphosphodolichol beta-mannosyltransferase	455	415	40	0	0		3	13		Congenital disorder of glycosylation, type Ik, 608540
40	ACTA1	actin, alpha 1, skeletal muscle	451	118	231	102	0	myopathy	2317	2317		Myopathy, actin, congenital, with cores, 161800; Myopathy, actin, congenital, with excess of thin myofilaments, 161800; Myopathy, congenital, with fiber-type disproportion 1, 255310; Nemaline myopathy 3, autosomal dominant or recessive, 161800
41	COL6A6	collagen, type VI, alpha 6	450	60	0	0	390		0	12	no
42	COL6A5	collagen, type VI, alpha 5	450	60	0	0	390		0	5	no
43	B4GALT1	UDP-Gal:betaGlcNAc beta 1,4- galactosyltransferase, polypeptide 1	447	399	48	0	0		10	64		Congenital disorder of glycosylation, type IId, 607091
44	GALNT1	UDP-N-acetyl-alpha-D-galactosamine:polypeptide N-acetylgalactosaminyltransferase 1 (GalNAc-T1)	444	444	0	0	0	candidate	10	31
45	GALNT9	UDP-N-acetyl-alpha-D-galactosamine:polypeptide N-acetylgalactosaminyltransferase 9 (GalNAc-T9)	444	444	0	0	0		0	6	no
46	GALNT13	UDP-N-acetyl-alpha-D-galactosamine:polypeptide N-acetylgalactosaminyltransferase 13 (GalNAc-T13)	444	444	0	0	0		0	15	no
47	ST8SIA2	ST8 alpha-N-acetyl-neuraminide alpha-2,8-sialyltransferase 2	444	383	0	9	52	candidate	0.2	0.2
48	ST8SIA4	ST8 alpha-N-acetyl-neuraminide alpha-2,8-sialyltransferase 4	444	383	0	9	52		0.5	28	no
49	GALNT7	UDP-N-acetyl-alpha-D-galactosamine:polypeptide N-acetylgalactosaminyltransferase 7 (GalNAc-T7)	444	444	0	0	0		0.5	12	no
50	GALNT6	UDP-N-acetyl-alpha-D-galactosamine:polypeptide N-acetylgalactosaminyltransferase 6 (GalNAc-T6)	444	444	0	0	0		0.2	8	no
51	OGT	O-linked N-acetylglucosamine (GlcNAc) transferase	444	444	0	0	0	candidate	11	42
52	GALNT10	UDP-N-acetyl-alpha-D-galactosamine:polypeptide N-acetylgalactosaminyltransferase 10 (GalNAc-T10)	444	444	0	0	0		2	30	no
53	GALNT2	UDP-N-acetyl-alpha-D-galactosamine:polypeptide N-acetylgalactosaminyltransferase 2 (GalNAc-T2)	444	444	0	0	0	candidate	22	48
54	CALR	calreticulin	443	428	0	15	0		120	849		Myelofibrosis, somatic, 254450; Thrombocythemia, somatic, 187950
55	SDF2	stromal cell-derived factor 2	443	417	0	0	26		0	36	yes
56	COL4A3	collagen, type IV, alpha 3 (Goodpasture antigen)	442	88	0	68	286		0.4	10	yes	Alport syndrome, autosomal dominant, 104200; Alport syndrome, autosomal recessive, 203780; Hematuria, benign familial, 141200; Hematuria, benign familial, 141200
57	ST8SIA6	ST8 alpha-N-acetyl-neuraminide alpha-2,8-sialyltransferase 6	442	442	0	0	0		0.1	5	yes
58	AGRN	agrin	438	148	126	112	52	myopathy	0.3	15	no	Myasthenia, limb-girdle, familial, 254300
59	SERP1	stress-associated endoplasmic reticulum protein 1	430	415	0	15	0		5	100	no
60	CAPN3	calpain 3, (p94)	430	118	78	234	0	myopathy	105	105		Muscular dystrophy, limb-girdle, type 2A, 253600
61	ALG12	ALG12, alpha-1,6-mannosyltransferase	429	429	0	0	0		3	7		Congenital disorder of glycosylation, type Ig, 607143
62	MGAT1	mannosyl (alpha-1,3-)-glycoprotein beta-1,2-N-acetylglucosaminyltransferase	426	413	0	0	13	candidate	19	114
63	SGCA	sarcoglycan, alpha (50kDa dystrophin-associated glycoprotein)	423	177	102	144	0	myopathy	167	167		Muscular dystrophy, limb-girdle, type 2D, 608099
64	POFUT1	protein O-fucosyltransferase 1	422	416	0	6	0		6	13		Dowling-Degos disease 2, 615327
65	SRD5A3	steroid 5 alpha-reductase 3	417	325	92	0	0		6	14		Congenital disorder of glycosylation, type Iq, 612379; Kahrizi syndrome, 612713; Kahrizi syndrome, 612713
66	COL9A3	collagen, type IX, alpha 3	414	90	51	0	273		0.1	12	no	Epiphyseal dysplasia, multiple, 3, 600969; Epiphyseal dysplasia, multiple, with myopathy; {Intervertebral disc disease, susceptibility to}, 603932
67	MGAT4C	mannosyl (alpha-1,3-)-glycoprotein beta-1,4-N-acetylglucosaminyltransferase, isozyme C (putative)	413	413	0	0	0		0	7	no
68	MGAT4A	mannosyl (alpha-1,3-)-glycoprotein beta-1,4-N-acetylglucosaminyltransferase, isozyme A	413	413	0	0	0		1	19	no
69	B3GNT5	UDP-GlcNAc:betaGal beta-1,3-N-acetylglucosaminyltransferase 5	413	413	0	0	0	candidate	4	16
70	MGAT3	mannosyl (beta-1,4-)-glycoprotein beta-1,4-N-acetylglucosaminyltransferase	413	413	0	0	0		0.1	11	no
71	MGAT4B	mannosyl (alpha-1,3-)-glycoprotein beta-1,4-N-acetylglucosaminyltransferase, isozyme B	413	413	0	0	0	candidate			no
72	MGAT5	mannosyl (alpha-1,6-)-glycoprotein beta-1,6-N-acetyl-glucosaminyltransferase	413	413	0	0	0		0.5	13	no
73	DYSF	dysferlin	406	59	108	239	0	myopathy	51	51		Miyoshi muscular dystrophy 1, 254130; Muscular dystrophy, limb-girdle, type 2B, 253601; Myopathy, distal, with anterior tibial onset, 606768
74	ALS2	amyotrophic lateral sclerosis 2 (juvenile)	405	118	138	149	0		4	10		Amyotrophic lateral sclerosis 2, juvenile, 205100; Primary lateral sclerosis, juvenile, 606353; Spastic paralysis, infantile onset ascending, 607225
75	ALG2	ALG2, alpha-1,3/1,6-mannosyltransferase	401	401	0	0	0		6	35		Congenital disorder of glycosylation, type Ii, 607906
76	ALG11	ALG11, alpha-1,2-mannosyltransferase	401	401	0	0	0		0.7	4		Congenital disorder of glycosylation, type Ip, 613661
77	ALG8	ALG8, alpha-1,3-glucosyltransferase	401	401	0	0	0		5	40		Congenital disorder of glycosylation, type Ih, 608104
78	GXYLT1	glucoside xylosyltransferase 1	399	386	0	0	13	candidate	1	5
79	B4GALT3	UDP-Gal:betaGlcNAc beta 1,4- galactosyltransferase, polypeptide 3	399	399	0	0	0	candidate	11	26
80	B4GALT2	UDP-Gal:betaGlcNAc beta 1,4- galactosyltransferase, polypeptide 2	399	399	0	0	0	candidate	15	18
81	B4GALT4	UDP-Gal:betaGlcNAc beta 1,4- galactosyltransferase, polypeptide 4	399	399	0	0	0	candidate	2	17
82	B4GALT6	UDP-Gal:betaGlcNAc beta 1,4- galactosyltransferase, polypeptide 6	399	399	0	0	0		0.3	21	no
83	B3GNT8	UDP-GlcNAc:betaGal beta-1,3-N-acetylglucosaminyltransferase 8	399	399	0	0	0		0.1	10	no
84	B4GALT5	UDP-Gal:betaGlcNAc beta 1,4- galactosyltransferase, polypeptide 5	399	399	0	0	0	candidate	36	38
85	FUT8	fucosyltransferase 8 (alpha (1,6) fucosyltransferase)	399	399	0	0	0	candidate	3	20
86	GXYLT2	glucoside xylosyltransferase 2	399	386	0	0	13		0	13	no
87	ALG6	ALG6, alpha-1,3-glucosyltransferase	395	371	24	0	0		2	8		Congenital disorder of glycosylation, type Ic, 603147
88	GNE	glucosamine (UDP-N-acetyl)-2-epimerase/N-acetylmannosamine kinase	394	74	131	189	0	myopathy	5	28		Inclusion body myopathy, autosomal recessive, 600737; Inclusion body myopathy, autosomal recessive, 600737; Nonaka myopathy, 605820; Sialuria, 269921
89	COL5A2	collagen, type V, alpha 2	389	60	36	20	273		0.5	29	no	Ehlers-Danlos syndrome, type I, 130000
90	ST3GAL5	ST3 beta-galactoside alpha-2,3-sialyltransferase 5	389	369	20	0	0		4	43	no
91	GAA	glucosidase, alpha; acid	389	178	86	125	0	myopathy	15	30		Glycogen storage disease II, 232300; Glycogen storage disease II, 232300
92	ITGB1	integrin, beta 1 (fibronectin receptor, beta polypeptide, antigen CD29 includes MDF2, MSK12)	389	176	0	135	78	candidate	76	453
93	B3GALNT1	beta-1,3-N-acetylgalactosaminyltransferase 1 (globoside blood group)	385	385	0	0	0		0	14	no
94	FUT7	fucosyltransferase 7 (alpha (1,3) fucosyltransferase)	385	385	0	0	0		0	5	no
95	B3GNT4	UDP-GlcNAc:betaGal beta-1,3-N-acetylglucosaminyltransferase 4	385	385	0	0	0	candidate			no
96	B3GALT5	UDP-Gal:betaGlcNAc beta 1,3-galactosyltransferase, polypeptide 5	385	385	0	0	0		0	0.2	no
97	B3GALNT2	beta-1,3-N-acetylgalactosaminyltransferase 2	385	385	0	0	0	candidate	10	10
98	FUT10	fucosyltransferase 10 (alpha (1,3) fucosyltransferase)	385	385	0	0	0		0	3	no
99	B3GNT2	UDP-GlcNAc:betaGal beta-1,3-N-acetylglucosaminyltransferase 2	385	385	0	0	0		1	25	no
100	B3GNT9	UDP-GlcNAc:betaGal beta-1,3-N-acetylglucosaminyltransferase 9	385	385	0	0	0		0	13	no
101	B3GNT7	UDP-GlcNAc:betaGal beta-1,3-N-acetylglucosaminyltransferase 7	385	385	0	0	0		0	10
102	FUT3	fucosyltransferase 3 (galactoside 3(4)-L-fucosyltransferase, Lewis blood group)	385	385	0	0	0		0	5		[Blood group, Lewis]
103	ALG13	ALG13, UDP-N-acetylglucosaminyltransferase subunit	385	385	0	0	0		4	23		Congenital disorder of glycosylation, type Is, 300884
104	DAD1	defender against cell death 1	385	371	0	14	0	candidate	77	213
105	FUT5	fucosyltransferase 5 (alpha (1,3) fucosyltransferase)	385	385	0	0	0	candidate
106	FUT9	fucosyltransferase 9 (alpha (1,3) fucosyltransferase)	385	385	0	0	0		0	7
107	B4GALNT2	beta-1,4-N-acetyl-galactosaminyl transferase 2	385	385	0	0	0		0	2
108	FUT6	fucosyltransferase 6 (alpha (1,3) fucosyltransferase)	385	385	0	0	0		0	7		Fucosyltransferase 6 deficiency, 613852; Fucosyltransferase 6 deficiency, 613852
109	FUT1	fucosyltransferase 1 (galactoside 2-alpha-L-fucosyltransferase, H blood group)	385	385	0	0	0		0.3	12		[Bombay phenotype]
110	B3GALT6	UDP-Gal:betaGal beta 1,3-galactosyltransferase polypeptide 6	385	385	0	0	0		4	8		Ehlers-Danlos syndrome, progeroid type, 2, 615349; Spondyloepimetaphyseal dysplasia with joint laxity, type 1, with or without fractures, 271640
111	B3GALT4	UDP-Gal:betaGlcNAc beta 1,3-galactosyltransferase, polypeptide 4	385	385	0	0	0		0	2
112	B3GALT2	UDP-Gal:betaGlcNAc beta 1,3-galactosyltransferase, polypeptide 2	385	385	0	0	0		0	15
113	FUT2	fucosyltransferase 2 (secretor status included)	385	385	0	0	0		0	2		[Bombay phenotype]; {Norwalk virus infection, resistance to}; {Vitamin B12 plasma level QTL1}, 612542
114	FUT11	fucosyltransferase 11 (alpha (1,3) fucosyltransferase)	385	385	0	0	0	candidate	3	17
115	FUT4	fucosyltransferase 4 (alpha (1,3) fucosyltransferase, myeloid-specific)	385	385	0	0	0		0.3	5
116	B3GALT1	UDP-Gal:betaGlcNAc beta 1,3-galactosyltransferase, polypeptide 1	385	385	0	0	0	candidate	2	3
117	B3GNT3	UDP-GlcNAc:betaGal beta-1,3-N-acetylglucosaminyltransferase 3	385	385	0	0	0		0	3
118	PMM2	phosphomannomutase 2	384	311	73	0	0		3	15		Congenital disorder of glycosylation, type Ia, 212065
119	UGGT2	UDP-glucose glycoprotein glucosyltransferase 2	384	371	0	0	13		0.6	11
120	PSEN1	presenilin 1	384	325	21	38	0		10	29		Acne inversa, familial, 3, 613737; Alzheimer disease, type 3, 607822; Alzheimer disease, type 3, with spastic paraparesis and apraxia, 607822; Alzheimer disease, type 3, with spastic paraparesis and unusual plaques, 607822; Cardiomyopathy, dilated, 1U, 613694; Dementia, frontotemporal, 600274; Pick disease, 172700
121	CACNA1S	calcium channel, voltage-dependent, L type, alpha 1S subunit	383	177	28	126	52	myopathy	53	53		Hypokalemic periodic paralysis, type 1, 170400; Hypokalemic periodic paralysis, type 1, 170400; {Malignant hyperthermia susceptibility 5}, 601887; {Thyrotoxic periodic paralysis, susceptibility to, 1}, 188580
122	ST8SIA3	ST8 alpha-N-acetyl-neuraminide alpha-2,8-sialyltransferase 3	383	383	0	0	0		0	10
123	COL9A1	collagen, type IX, alpha 1	381	90	18	0	273		0	1		Epiphyseal dysplasia, multiple, 6, 614135; Stickler syndrome, type IV, 614134
124	DES	desmin	380	59	104	204	13	myopathy	0	3131		Muscular dystrophy, limb-girdle, type 2R, 615325; Cardiomyopathy, dilated, 1I, 604765; Myopathy, myofibrillar, 1, 601419; Scapuloperoneal syndrome, neurogenic, Kaeser type, 181400
125	SEC23A	Sec23 homolog A (S. cerevisiae)	379	339	40	0	0		22	41		Craniolenticulosutural dysplasia, 607812
126	COL9A2	collagen, type IX, alpha 2	376	90	13	0	273		0	10		Epiphyseal dysplasia, multiple, 2, 600204; Stickler syndrome, type V, 614284; {Intervertebral disc disease, susceptibility to}, 603932
127	DPAGT1	dolichyl-phosphate (UDP-N-acetylglucosamine) N-acetylglucosaminephosphotransferase 1 (GlcNAc-1-P transferase)	375	355	20	0	0	myopathy	5	25		Congenital disorder of glycosylation, type Ij, 608093; Myasthenic syndrome, congenital, with tubular aggregates 2, 614750
128	SMN2	survival of motor neuron 2, centromeric	373	0	78	295	0		5	70		{Spinal muscular atrophy, type III, modifier of}, 253400
129	SMN1	survival of motor neuron 1, telomeric	373	0	78	295	0		0.3	2		Spinal muscular atrophy-1, 253300; Spinal muscular atrophy-2, 253550; Spinal muscular atrophy-3, 253400; Spinal muscular atrophy-4, 271150
130	ALG10B	ALG10B, alpha-1,2-glucosyltransferase	371	371	0	0	0	candidate	0.4	1
131	RPN1	ribophorin I	371	371	0	0	0	candidate	53	147
132	DDOST	dolichyl-diphosphooligosaccharide--protein glycosyltransferase subunit (non-catalytic)	371	371	0	0	0		29	80		Congenital disorder of glycosylation, type Ir, 614507
133	OSTC	oligosaccharyltransferase complex subunit (non-catalytic)	371	371	0	0	0		7	105
134	NEB	nebulin	371	118	205	48	0	myopathy	1825	1825		Nemaline myopathy 2, autosomal recessive, 256030
135	ALG10	ALG10, alpha-1,2-glucosyltransferase	371	371	0	0	0		0.4	2		{Acquired long QT syndrome, reduced susceptibility to}, 613688
136	ALG5	ALG5, dolichyl-phosphate beta-glucosyltransferase	371	371	0	0	0	candidate	11	42
137	COL5A1	collagen, type V, alpha 1	371	60	38	0	273		0.5	15		Ehlers-Danlos syndrome, type I, 130000; Ehlers-Danlos syndrome, type II, 130010
138	STT3A	STT3A, subunit of the oligosaccharyltransferase complex (catalytic)	371	371	0	0	0	candidate	28	103
139	RPN2	ribophorin II	371	371	0	0	0	candidate	43	85
140	UGGT1	UDP-glucose glycoprotein glucosyltransferase 1	371	371	0	0	0	candidate	8	15
141	TUSC3	tumor suppressor candidate 3	371	371	0	0	0		4	99		Mental retardation, autosomal recessive 7, 611093
142	STT3B	STT3B, subunit of the oligosaccharyltransferase complex (catalytic)	371	371	0	0	0	candidate	31	86
143	COL4A2	collagen, type IV, alpha 2	370	60	0	24	286		9	155		Porencephaly 2, 614483; {Hemorrhage, intracerebral, susceptibility to}, 614519
144	ST6GALNAC5	ST6 (alpha-N-acetyl-neuraminyl-2,3-beta-galactosyl-1,3)-N-acetylgalactosaminide alpha-2,6-sialyltransferase 5	369	369	0	0	0		0	7
145	ST8SIA5	ST8 alpha-N-acetyl-neuraminide alpha-2,8-sialyltransferase 5	369	369	0	0	0	candidate	0.8	3
146	ST6GAL1	ST6 beta-galactosamide alpha-2,6-sialyltranferase 1	369	369	0	0	0		8	314
147	ST6GALNAC6	ST6 (alpha-N-acetyl-neuraminyl-2,3-beta-galactosyl-1,3)-N-acetylgalactosaminide alpha-2,6-sialyltransferase 6	369	369	0	0	0	candidate	14	49
148	ST8SIA1	ST8 alpha-N-acetyl-neuraminide alpha-2,8-sialyltransferase 1	369	369	0	0	0		0.2	9
149	ALG9	ALG9, alpha-1,2-mannosyltransferase	369	369	0	0	0		0	0.4		Congenital disorder of glycosylation, type Il, 608776
150	ST3GAL4	ST3 beta-galactoside alpha-2,3-sialyltransferase 4	369	369	0	0	0		1	48
151	COL3A1	collagen, type III, alpha 1	366	60	33	0	273		2	385		Ehlers-Danlos syndrome, type III, 130020; Ehlers-Danlos syndrome, type IV, 130050
152	PLEC	plectin	365	59	65	241	0	myopathy	0.2	0.2		Epidermolysis bullosa simplex with pyloric atresia, 612138; Epidermolysis bullosa simplex, Ogna type, 131950; Muscular dystrophy with epidermolysis bullosa simplex, 226670; Muscular dystrophy, limb-girdle, type 2Q, 613723
153	CHAT	choline O-acetyltransferase	363	118	63	182	0	myopathy	0	0.1		Myasthenic syndrome, congenital, associated with episodic apnea, 254210
154	TRAK1	trafficking protein, kinesin binding 1	362	356	0	6	0	candidate	39	69
155	SAR1B	SAR1 homolog B (S. cerevisiae)	361	339	22	0	0		0	58		Chylomicron retention disease, 246700
156	COL19A1	collagen, type XIX, alpha 1	360	178	0	0	182		0	1
157	GAL3ST1	galactose-3-O-sulfotransferase 1	359	353	0	6	0	candidate	0.7	4
158	C1GALT1	core 1 synthase, glycoprotein-N-acetylgalactosamine 3-beta-galactosyltransferase, 1	357	357	0	0	0	candidate	3	20
159	VEGFB	vascular endothelial growth factor B	356	356	0	0	0	candidate	47	212
160	TRAK2	trafficking protein, kinesin binding 2	356	356	0	0	0	candidate	5	45
161	MOGS	mannosyl-oligosaccharide glucosidase	355	311	44	0	0	candidate	5	22
162	ST6GALNAC1	ST6 (alpha-N-acetyl-neuraminyl-2,3-beta-galactosyl-1,3)-N-acetylgalactosaminide alpha-2,6-sialyltransferase 1	355	355	0	0	0		0.3	16
163	ST6GALNAC2	ST6 (alpha-N-acetyl-neuraminyl-2,3-beta-galactosyl-1,3)-N-acetylgalactosaminide alpha-2,6-sialyltransferase 2	355	355	0	0	0	candidate	11	12
164	ST6GAL2	ST6 beta-galactosamide alpha-2,6-sialyltranferase 2	355	355	0	0	0		0.1	6
165	ST6GALNAC4	ST6 (alpha-N-acetyl-neuraminyl-2,3-beta-galactosyl-1,3)-N-acetylgalactosaminide alpha-2,6-sialyltransferase 4	355	355	0	0	0	candidate	5	13
166	ST3GAL1	ST3 beta-galactoside alpha-2,3-sialyltransferase 1	355	355	0	0	0	candidate	10	59
167	ST3GAL2	ST3 beta-galactoside alpha-2,3-sialyltransferase 2	355	355	0	0	0	candidate	4	11
168	ST6GALNAC3	ST6 (alpha-N-acetyl-neuraminyl-2,3-beta-galactosyl-1,3)-N-acetylgalactosaminide alpha-2,6-sialyltransferase 3	355	355	0	0	0		0.6	18
169	ST3GAL6	ST3 beta-galactoside alpha-2,3-sialyltransferase 6	355	355	0	0	0	candidate	4	25
170	ST3GAL3	ST3 beta-galactoside alpha-2,3-sialyltransferase 3	355	355	0	0	0		52	52		Epileptic encephalopathy, early infantile, 15, 615006; Mental retardation, autosomal recessive 12, 611090
171	EP300	E1A binding protein p300	352	264	0	75	13		8	23		Colorectal cancer, somatic, 114500; Rubinstein-Taybi syndrome 2, 613684
172	DOLK	dolichol kinase	347	325	22	0	0	candidate	2	12
173	MTM1	myotubularin 1	347	0	113	234	0	myopathy				Myotubular myopathy, X-linked, 310400
174	COL4A4	collagen, type IV, alpha 4	346	60	0	0	286		0.3	8		Alport syndrome, autosomal recessive, 203780; Hematuria, familial benign; Hematuria, familial benign
175	COL13A1	collagen, type XIII, alpha 1	345	60	0	129	156		0	13
176	TRIM32	tripartite motif containing 32	343	0	183	160	0	myopathy	10	10		Bardet-Biedl syndrome 11, 209900; Muscular dystrophy, limb-girdle, type 2H, 254110
177	SEC24A	SEC24 family member A	339	339	0	0	0		0	9
178	MAN2A2	mannosidase, alpha, class 2A, member 2	339	339	0	0	0	candidate	22	22
179	MAN1A1	mannosidase, alpha, class 1A, member 1	339	339	0	0	0	candidate	7	64
180	MAN1A2	mannosidase, alpha, class 1A, member 2	339	339	0	0	0	candidate	5	13
181	MANEA	mannosidase, endo-alpha	339	339	0	0	0		1	17
182	ACER2	alkaline ceramidase 2	339	339	0	0	0		0.3	12
183	GNPNAT1	glucosamine-phosphate N-acetyltransferase 1	339	339	0	0	0	candidate	6	24
184	MAN2A1	mannosidase, alpha, class 2A, member 1	339	339	0	0	0	candidate	4	27
185	MAN1C1	mannosidase, alpha, class 1C, member 1	339	339	0	0	0		1	22
186	LMAN1	lectin, mannose-binding, 1	339	339	0	0	0		23	72		Combined factor V and VIII deficiency, 227300
187	SEC24C	SEC24 family member C	339	339	0	0	0	candidate	32	39
188	SEC24D	SEC24 family member D	339	339	0	0	0		2	28
189	SEC24B	SEC24 family member B	339	339	0	0	0	candidate	14	17
190	MUSK	muscle, skeletal, receptor tyrosine kinase	335	118	133	84	0	myopathy	1	2		Myasthenic syndrome, congenital, associated with acetylcholine receptor deficiency, 608931
191	IGHMBP2	immunoglobulin mu binding protein 2	332	0	83	249	0		6	12		Neuronopathy, distal hereditary motor, type VI, 604320
192	COL7A1	collagen, type VII, alpha 1	332	90	31	3	208		0.5	3		EBD inversa, 226600; EBD, Bart type, 132000; EBD, localisata variant; Epidermolysis bullosa dystrophica, AD, 131750; Epidermolysis bullosa dystrophica, AR, 226600; Epidermolysis bullosa pruriginosa, 604129; Epidermolysis bullosa, pretibial, 131850; Toenail dystrophy, isolated, 607523; Transient bullous of the newborn, 131705
193	INSR	insulin receptor	332	220	51	61	0		38	39		Diabetes mellitus, insulin-resistant, with acanthosis nigricans, 610549; Hyperinsulinemic hypoglycemia, familial, 5, 609968; Leprechaunism, 246200; Hyperinsulinemic hypoglycemia, familial, 5, 609968; Leprechaunism, 246200; Rabson-Mendenhall syndrome, 262190
194	EMD	emerin	331	118	150	63	0	myopathy	0	0.4		Emery-Dreifuss muscular dystrophy 1, X-linked, 310300
195	DCN	decorin	327	327	0	0	0		119	1457		Corneal dystrophy, congenital stromal, 610048
196	MPI	mannose phosphate isomerase	326	311	15	0	0		18	20		Congenital disorder of glycosylation, type Ib, 602579
197	COG7	component of oligomeric golgi complex 7	325	325	0	0	0		2	11		Congenital disorder of glycosylation, type IIe, 608779
198	DOLPP1	dolichyldiphosphatase 1	325	325	0	0	0	candidate	0.6	6
199	COG2	component of oligomeric golgi complex 2	325	325	0	0	0	candidate	11	16
200	FBN1	fibrillin 1	325	30	116	166	13		6	63		Acromicric dysplasia, 102370; Aortic aneurysm, ascending, and dissection; Ectopia lentis, familial, 129600; Geleophysic dysplasia 2, 614185; MASS syndrome, 604308; Geleophysic dysplasia 2, 614185; MASS syndrome, 604308; Marfan syndrome, 154700; Stiff skin syndrome, 184900; Weill-Marchesani syndrome 2, dominant, 608328
201	COG3	component of oligomeric golgi complex 3	325	325	0	0	0	candidate	2	13
202	IGF1	insulin-like growth factor 1 (somatomedin C)	324	296	25	3	0		1	29		Growth retardation with deafness and mental retardation due to IGF1 deficiency, 608747; Growth retardation with deafness and mental retardation due to IGF1 deficiency, 608747
203	PRKCSH	protein kinase C substrate 80K-H	322	311	11	0	0		30	164		Polycystic liver disease, 174050
204	CANX	calnexin	320	311	0	9	0	candidate	109	413
205	EXT1	exostosin glycosyltransferase 1	319	280	26	13	0		1	34		Chondrosarcoma, 215300; Exostoses, multiple, type 1, 133700
206	SCN8A	sodium channel, voltage gated, type VIII, alpha subunit	318	118	0	174	26		0	9		Cognitive impairment with or without cerebellar ataxia, 614306; Epileptic encephalopathy, early infantile, 13, 614558
207	ENTPD5	ectonucleoside triphosphate diphosphohydrolase 5	314	311	0	3	0		3	38
208	LRP2	low density lipoprotein receptor-related protein 2	313	297	13	3	0		0	10		Donnai-Barrow syndrome, 222448
209	GANAB	glucosidase, alpha; neutral AB	311	311	0	0	0	candidate	27	92
210	MLEC	malectin	311	311	0	0	0	candidate	14	96
211	MCFD2	multiple coagulation factor deficiency 2	311	311	0	0	0		31	78		Factor V and factor VIII, combined deficiency of, 613625
212	UAP1	UDP-N-acteylglucosamine pyrophosphorylase 1	311	311	0	0	0	candidate	13	81
213	PREB	prolactin regulatory element binding	311	311	0	0	0	candidate	17	28
214	EDEM1	ER degradation enhancer, mannosidase alpha-like 1	311	311	0	0	0		2	31
215	SEC31A	SEC31 homolog A (S. cerevisiae)	311	311	0	0	0		0	68
216	GFPT2	glutamine-fructose-6-phosphate transaminase 2	311	311	0	0	0		1	16
217	PGM3	phosphoglucomutase 3	311	311	0	0	0		1	18
218	RFT1	RFT1 homolog (S. cerevisiae)	311	311	0	0	0		2	7		Congenital disorder of glycosylation, type In, 612015
219	MAN1B1	mannosidase, alpha, class 1B, member 1	311	311	0	0	0		6	15		Mental retardation, autosomal recessive 15, 614202
220	MAGT1	magnesium transporter 1	311	311	0	0	0		0	0.4		Immunodeficiency, X-linked, with magnesium defect, Epstein-Barr virus infection and neoplasia, 300853; Immunodeficiency, X-linked, with magnesium defect, Epstein-Barr virus infection and neoplasia, 300853; Mental retardation, X-linked 95, 300716
221	ALG14	ALG14, UDP-N-acetylglucosaminyltransferase subunit	311	311	0	0	0	candidate	2	15
222	EDEM2	ER degradation enhancer, mannosidase alpha-like 2	311	311	0	0	0	candidate	3	22
223	PDIA3	protein disulfide isomerase family A, member 3	311	311	0	0	0		27	389
224	GMPPA	GDP-mannose pyrophosphorylase A	311	311	0	0	0		14	30		Alacrima, achalasia, and mental retardation syndrome, 615510
225	GMPPB	GDP-mannose pyrophosphorylase B	311	311	0	0	0		0	14		Muscular dystrophy-dystroglycanopathy (congenital with brain and eye anomalies), type A, 14, 615350; Muscular dystrophy-dystroglycanopathy (congenital with mental retardation), type B, 14, 615351; Muscular dystrophy-dystroglycanopathy (limb-girdle), type C, 14, 615352
226	PMM1	phosphomannomutase 1	311	311	0	0	0	candidate	7	26
227	MPDU1	mannose-P-dolichol utilization defect 1	311	311	0	0	0	candidate
228	GFPT1	glutamine--fructose-6-phosphate transaminase 1	311	311	0	0	0	myopathy	8	49		Myasthenia, congenital, with tubular aggregates 1, 610542
229	EDEM3	ER degradation enhancer, mannosidase alpha-like 3	311	311	0	0	0	candidate	8	15
230	SEC13	SEC13 homolog (S. cerevisiae)	311	311	0	0	0	candidate	52	52
231	FBN2	fibrillin 2	308	30	112	166	0		0	3		Contractural arachnodactyly, congenital, 121050
232	DOK7	docking protein 7	307	118	189	0	0	myopathy	2	3		Fetal akinesia deformation sequence, 208150; Myasthenia, limb-girdle, familial, 254300
233	PAX3	paired box 3	306	118	61	127	0		0.7	1		Craniofacial-deafness-hand syndrome, 122880; Rhabdomyosarcoma 2, alveolar, 268220; Waardenburg syndrome, type 1, 193500; Waardenburg syndrome, type 3, 148820
234	COL12A1	collagen, type XII, alpha 1	305	90	0	20	195		5	92
235	TGFB1	transforming growth factor, beta 1	304	190	71	43	0		0	112		Camurati-Engelmann disease, 131300; {Cystic fibrosis lung disease, modifier of}, 219700
236	EXT2	exostosin glycosyltransferase 2	303	280	23	0	0		5	25		Exostoses, multiple, type 2, 133701
237	HSPG2	heparan sulfate proteoglycan 2	303	30	111	136	26	myopathy	6	91		Dyssegmental dysplasia, Silverman-Handmaker type, 224410; Schwartz-Jampel syndrome, type 1, 255800
238	DMPK	dystrophia myotonica-protein kinase	302	118	55	129	0	myopathy	0	66		Myotonic dystrophy 1, 160900
239	MYF5	myogenic factor 5	301	118	0	170	13	candidate	1	1
240	MTOR	mechanistic target of rapamycin (serine/threonine kinase)	299	102	0	184	13	candidate	25	32
241	IL17A	interleukin 17A	297	297	0	0	0		0	0.2
242	TSPAN8	tetraspanin 8	297	297	0	0	0	candidate	38	247
243	COL11A2	collagen, type XI, alpha 2	297	60	49	6	182	candidate
244	MGEA5	meningioma expressed antigen 5 (hyaluronidase)	297	297	0	0	0	candidate	15	62
245	LMF1	lipase maturation factor 1	297	297	0	0	0		2	10		Lipase deficiency, combined, 246650; Lipase deficiency, combined, 246650
246	RAMP1	receptor (G protein-coupled) activity modifying protein 1	297	297	0	0	0	candidate	20	61
247	FLNC	filamin C, gamma	295	59	81	155	0	myopathy	588	588		Myopathy, distal, 4, 614065; Myopathy, myofibrillar, 5, 609524
248	FGF6	fibroblast growth factor 6	294	118	0	176	0		0	0.3
249	UTRN	utrophin	293	118	0	175	0	candidate	5	48
250	FHL1	four and a half LIM domains 1	290	118	172	0	0	training	1780	1780		Emery-Dreifuss muscular dystrophy 6, X-linked, 300696; Hemophagocytic lymphohistiocytosis, familial, 1; Hemophagocytic lymphohistiocytosis, familial, 1; Myopathy, X-linked, with postural muscle atrophy, 300696; Myopathy, reducing body, X-linked, childhood-onset, 300718; Myopathy, reducing body, X-linked, severe early-onset, 300717; Scapuloperoneal myopathy, X-linked dominant, 300695
251	DAG1	dystroglycan 1 (dystrophin-associated glycoprotein 1)	289	89	0	200	0	myopathy	36	36		Muscular dystrophy-dystroglycanopathy (limb-girdle), type C, 9, 613818
252	GJA1	gap junction protein, alpha 1, 43kDa	288	146	94	22	26		5	181		Atrioventricular septal defect 3, 600309; Craniometaphyseal dysplasia, autosomal recessive, 218400; Hypoplastic left heart syndrome 1, 241550; Hypoplastic left heart syndrome 1, 241550; Oculodentodigital dysplasia, 164200; Oculodentodigital dysplasia, autosomal recessive, 257850; Syndactyly, type III, 186100
253	COL10A1	collagen, type X, alpha 1	287	60	25	20	182		0	3		Metaphyseal chondrodysplasia, Schmid type, 156500
254	TCF7L2	transcription factor 7-like 2 (T-cell specific, HMG-box)	286	264	0	22	0		4	20		{Diabetes mellitus, type 2, susceptibility to}, 125853
255	RPS6KB1	ribosomal protein S6 kinase, 70kDa, polypeptide 1	285	146	0	139	0		0	10
256	COL14A1	collagen, type XIV, alpha 1	285	90	0	0	195		3	66
257	FGF2	fibroblast growth factor 2 (basic)	284	146	0	138	0		1	19
258	PIK3R1	phosphoinositide-3-kinase, regulatory subunit 1 (alpha)	282	206	0	63	13		16	54		Agammaglobulinemia 7, autosomal recessive, 615214; SHORT syndrome, 269880
259	TRIM72	tripartite motif containing 72	281	177	0	104	0	candidate	26	26
260	COL15A1	collagen, type XV, alpha 1	279	60	0	37	182		4	55
261	CHRNA1	cholinergic receptor, nicotinic, alpha 1 (muscle)	275	118	137	20	0	myopathy	76	76		Multiple pterygium syndrome, lethal type, 253290; Myasthenic syndrome, fast-channel congenital, 608930; Myasthenic syndrome, slow-channel congenital, 601462
262	COL18A1	collagen, type XVIII, alpha 1	275	60	20	13	182		3	52		Knobloch syndrome, type 1, 267750; Knobloch syndrome, type 1, 267750
263	BMP4	bone morphogenetic protein 4	273	176	68	29	0		2	10		Microphthalmia, syndromic 6, 607932; Orofacial cleft 11, 600625
264	AR	androgen receptor	272	0	86	186	0		2	10		Androgen insensitivity, 300068; Androgen insensitivity, partial, with or without breast cancer, 312300; Hypospadias 1, X-linked, 300633; Hypospadias 1, X-linked, 300633; Spinal and bulbar muscular atrophy of Kennedy, 313200; {Prostate cancer, susceptibility to}, 176807
265	COL16A1	collagen, type XVI, alpha 1	272	90	0	0	182		2	51
266	PAX7	paired box 7	271	118	0	153	0		0.2	0.3		Rhabdomyosarcoma 2, alveolar, 268220
267	PLCB1	phospholipase C, beta 1 (phosphoinositide-specific)	270	250	0	20	0		0.8	29		Epileptic encephalopathy, early infantile, 12, 613722
268	CSGALNACT1	chondroitin sulfate N-acetylgalactosaminyltransferase 1	269	266	0	3	0		1	25
269	COL17A1	collagen, type XVII, alpha 1	269	60	53	0	156		0	6		Epidermolysis bullosa, junctional, non-Herlitz type, 226650
270	MYH7	myosin, heavy chain 7, cardiac muscle, beta	268	118	150	0	0	myopathy	456	2742		Cardiomyopathy, dilated, 1S, 613426; Cardiomyopathy, familial hypertrophic, 1, 192600; Laing distal myopathy, 160500; Left ventricular noncompaction 5, 613426; Laing distal myopathy, 160500; Left ventricular noncompaction 5, 613426; Myopathy, myosin storage, 608358; Scapuloperoneal syndrome, myopathic type, 181430
271	VEGFA	vascular endothelial growth factor A	268	89	0	179	0	candidate	29	93
272	COL28A1	collagen, type XXVIII, alpha 1	268	60	0	0	208		1	18
273	RYR2	ryanodine receptor 2 (cardiac)	267	0	4	237	26		0	146		Arrhythmogenic right ventricular dysplasia 2, 600996; Ventricular tachycardia, catecholaminergic polymorphic, 1, 604772
274	CSGALNACT2	chondroitin sulfate N-acetylgalactosaminyltransferase 2	266	266	0	0	0	candidate	5	26
275	CHKB-CPT1B	choline kinase-like, carnitine palmitoyltransferase 1B (muscle) transcription unit	264	146	0	118	0	candidate
276	CAV1	caveolin 1, caveolae protein, 22kDa	262	146	0	64	52		34	535		Lipodystrophy, congenital generalized, type 3, 612526; Lipodystrophy, congenital generalized, type 3, 612526; Pulmonary hypertension, primary, 3, 615343
277	COL27A1	collagen, type XXVII, alpha 1	262	60	0	20	182		0.2	7
278	SGCD	sarcoglycan, delta (35kDa dystrophin-associated glycoprotein)	261	177	0	84	0	myopathy	5	18		Cardiomyopathy, dilated, 1L, 606685; Muscular dystrophy, limb-girdle, type 2F, 601287
279	RYR3	ryanodine receptor 3	260	0	0	234	26	candidate	0.9	2
280	MEOX2	mesenchyme homeobox 2	259	118	0	141	0	candidate	3	18
281	HRAS	Harvey rat sarcoma viral oncogene homolog	258	87	116	3	52		16	35		Congenital myopathy with excess of muscle spindles, 218040; Costello syndrome, 218040; Schimmelpenning-Feuerstein-Mims syndrome, somatic mosaic, 163200; {Bladder cancer, somatic}, 109800; {Nevus sebaceous, somatic}, 162900; {Thyroid carcinoma, follicular, somatic}, 188470
282	ATP7A	ATPase, Cu++ transporting, alpha polypeptide	257	132	116	9	0		0	0.1		Menkes disease, 309400; Occipital horn syndrome, 304150; Spinal muscular atrophy, distal, X-linked 3, 300489
283	COL23A1	collagen, type XXIII, alpha 1	256	74	0	0	182		0.1	14
284	COL21A1	collagen, type XXI, alpha 1	255	60	0	0	195		0.7	15
285	COL22A1	collagen, type XXII, alpha 1	255	60	0	0	195		0	0.9
286	CHRNE	cholinergic receptor, nicotinic, epsilon (muscle)	255	0	157	98	0	myopathy	0	2		Myasthenic syndrome, congenital, associated with acetylcholine receptor deficiency, 608931; Myasthenic syndrome, fast-channel congenital, 608930; Myasthenic syndrome, slow-channel congenital, 601462
287	COL20A1	collagen, type XX, alpha 1	255	60	0	0	195		0	1
288	CHRND	cholinergic receptor, nicotinic, delta (muscle)	255	118	137	0	0	myopathy	20	20		Multiple pterygium syndrome, lethal type, 253290; Myasthenic syndrome, fast-channel congenital, 608930; Myasthenic syndrome, slow-channel congenital, 601462
289	BCL2	B-cell CLL/lymphoma 2	254	236	0	18	0		4	16		Leukemia/lymphoma, B-cell, 2; Leukemia/lymphoma, B-cell, 2
290	MYOD1	myogenic differentiation 1	253	146	0	94	13	candidate	2	2
291	NOS1	nitric oxide synthase 1 (neuronal)	253	177	0	76	0		1	3		Spermatogenic failure 12, 615413
292	APP	amyloid beta (A4) precursor protein	252	118	4	117	13		0	433		Alzheimer disease 1, familial, 104300; Cerebral amyloid angiopathy, Dutch, Italian, Iowa, Flemish, Arctic variants, 605714
293	HBEGF	heparin-binding EGF-like growth factor	251	236	0	15	0		15	87		{Diphtheria, susceptibility to}
294	COL8A2	collagen, type VIII, alpha 2	251	60	9	0	182		0.4	7		Corneal dystrophy polymorphous posterior, 2, 609140; Corneal dystrophy, Fuchs endothelial, 1, 136800
295	XYLT1	xylosyltransferase I	250	250	0	0	0		0.6	6		{Pseudoxanthoma elasticum, modifier of severity of}, 264800
296	NRG1	neuregulin 1	250	146	0	104	0		0.3	23		{Schizophrenia, susceptibility to}, 603013
297	COL4A6	collagen, type IV, alpha 6	248	60	6	0	182		0.1	14		Leiomyomatosis, diffuse, with Alport syndrome, 308940; Leiomyomatosis, diffuse, with Alport syndrome, 308940
298	MYF6	myogenic factor 6 (herculin)	248	118	0	117	13		295	295		Myopathy, centronuclear, 3, 614408
299	GSK3A	glycogen synthase kinase 3 alpha	247	234	0	0	13	candidate	53	53
300	VCP	valosin containing protein	247	0	129	118	0	myopathy	97	123		Amyotrophic lateral sclerosis 14, with or without frontotemporal dementia, 613954; Inclusion body myopathy with early-onset Paget disease and frontotemporal dementia 1, 167320; Inclusion body myopathy with early-onset Paget disease and frontotemporal dementia 1, 167320
301	FGFR1	fibroblast growth factor receptor 1	247	118	57	33	39		0	50		Hartsfield syndrome, 615465; Hypogonadotropic hypogonadism 2 with or without anosmia, 147950; Jackson-Weiss syndrome, 123150; Hartsfield syndrome, 615465; Hypogonadotropic hypogonadism 2 with or without anosmia, 147950; Jackson-Weiss syndrome, 123150; Osteoglophonic dysplasia, 166250; Pfeiffer syndrome, 101600; Trigonocephaly 1, 190440
302	MYL1	myosin, light chain 1, alkali; skeletal, fast	245	118	0	127	0	candidate	357	357
303	POLG	polymerase (DNA directed), gamma	243	0	179	64	0		13	25		Mitochondrial DNA depletion syndrome 4A (Alpers type), 203700; Mitochondrial DNA depletion syndrome 4B (MNGIE type), 613662; Mitochondrial recessive ataxia syndrome (includes SANDO and SCAE), 607459; Progressive external ophthalmoplegia, autosomal dominant, 157640; Progressive external ophthalmoplegia, autosomal recessive, 258450
304	AFG3L2	AFG3-like AAA ATPase 2	243	118	7	118	0		49	50		Ataxia, spastic, 5, autosomal recessive, 614487; Spinocerebellar ataxia 28, 610246
305	COL24A1	collagen, type XXIV, alpha 1	242	60	0	0	182		0	1
306	COL5A3	collagen, type V, alpha 3	242	60	0	0	182		0.6	13
307	COL8A1	collagen, type VIII, alpha 1	242	60	0	0	182		1	21
308	EMID2	EMI domain containing 2	242	60	0	0	182	candidate
309	FGFR2	fibroblast growth factor receptor 2	241	118	96	27	0		0.2	48		Antley-Bixler syndrome without genital anomalies or disordered steroidogenesis, 207410; Apert syndrome, 101200; Beare-Stevenson cutis gyrata syndrome, 123790; Bent bone dysplasia syndrome, 614592; Craniofacial-skeletal-dermatologic dysplasia, 101600; Craniosynostosis, nonspecific; Crouzon syndrome, 123500; Gastric cancer, somatic, 613659; Jackson-Weiss syndrome, 123150; LADD syndrome, 149730; Gas…
310	SKI	v-ski avian sarcoma viral oncogene homolog	241	132	0	109	0		8	24		Shprintzen-Goldberg syndrome, 182212
311	PTEN	phosphatase and tensin homolog	240	60	98	69	13		9	37		Bannayan-Riley-Ruvalcaba syndrome, 153480; Cowden syndrome 1, 158350; Endometrial carcinoma, somatic, 608089; Lhermitte-Duclos syndrome, 158350; Macrocephaly/autism syndrome, 605309; Lhermitte-Duclos syndrome, 158350; Macrocephaly/autism syndrome, 605309; Malignant melanoma, somatic, 155600; PTEN hamartoma tumor syndrome; Squamous cell carcinoma, head and neck, somatic, 275355; Thyroid carcinoma,…
312	LDB3	LIM domain binding 3	240	0	75	165	0	myopathy	140	349		Cardiomyopathy, dilated 1C, 601493; Left ventricular noncompaction 3, with or without dilated cardiomyopathy, 601493; Left ventricular noncompaction 3, with or without dilated cardiomyopathy, 601493; Myopathy, myofibrillar, 4, 609452
313	LAMA5	laminin, alpha 5	239	148	0	13	78		0	18
314	MYOT	myotilin	238	59	179	0	0	myopathy	272	272		Muscular dystrophy, limb-girdle, type 1A, 159000; Myopathy, myofibrillar, 3, 609200; Myopathy, spheroid body, 182920
315	MAML1	mastermind-like 1 (Drosophila)	237	118	0	119	0	candidate	4	15
316	FKBP1A	FK506 binding protein 1A, 12kDa	237	177	0	60	0	candidate	46	300
317	CASQ1	calsequestrin 1 (fast-twitch, skeletal muscle)	237	177	0	60	0	candidate	100	100
318	CHSY1	chondroitin sulfate synthase 1	236	236	0	0	0		4	41		Temtamy preaxial brachydactyly syndrome, 605282
319	CACNB2	calcium channel, voltage-dependent, beta 2 subunit	235	177	0	6	52		0.2	10		Brugada syndrome 4, 611876
320	ADRB1	adrenoceptor beta 1	234	234	0	0	0		0.1	8		[Resting heart rate], 607276; {Congestive heart failure and beta-blocker response, modifier of}
321	PTPN11	protein tyrosine phosphatase, non-receptor type 11	233	0	77	117	39		42	64		LEOPARD syndrome 1, 151100; Leukemia, juvenile myelomonocytic, 607785; LEOPARD syndrome 1, 151100; Leukemia, juvenile myelomonocytic, 607785; Metachondromatosis, 156250; Noonan syndrome 1, 163950
322	MAPK14	mitogen-activated protein kinase 14	233	220	0	0	13	candidate	10	57
323	IL6	interleukin 6 (interferon, beta 2)	232	178	0	54	0		3	73		{Crohn disease-associated growth failure}, 266600; {Diabetes, susceptibility to}, 222100, 125853; {Intracranial hemorrhage in brain cerebrovascular malformations, susceptibility to}, 108010; {Kaposi sarcoma, susceptibility to}, 148000; {Rheumatoid arthritis, systemic juvenile}, 604302
324	MYOCD	myocardin	232	146	0	86	0		0.4	18
325	CTNNB1	catenin (cadherin-associated protein), beta 1, 88kDa	231	191	0	27	13		29	164		Colorectal cancer, somatic, 114500; Hepatocellular carcinoma, somatic, 114550; Hepatocellular carcinoma, somatic, 114550; Mental retardation, autosomal dominant 19, 615075; Ovarian cancer, somatic, 167000; Pilomatricoma, somatic, 132600
326	SYNE1	spectrin repeat containing, nuclear envelope 1	229	59	61	109	0	myopathy	6	24		Emery-Dreifuss muscular dystrophy 4, autosomal dominant, 612998; Spinocerebellar ataxia, autosomal recessive 8, 610743
327	SOX9	SRY (sex determining region Y)-box 9	229	118	59	52	0		0.6	30		Acampomelic campomelic dysplasia, 114290; Campomelic dysplasia with autosomal sex reversal, 114290; Campomelic dysplasia, 114290
328	MET	met proto-oncogene	229	146	0	57	26		4	19		Hepatocellular carcinoma, childhood type, 114550; Hepatocellular carcinoma, childhood type, 114550; Renal cell carcinoma, papillary, 1, familial and somatic, 605074
329	HDAC4	histone deacetylase 4	228	178	29	21	0		17	17		Brachydactyly-mental retardation syndrome, 600430
330	CDK1	cyclin-dependent kinase 1	226	174	0	0	52		0.2	17
331	KY	kyphoscoliosis peptidase	226	118	0	108	0		0	2
332	B4GALT7	xylosylprotein beta 1,4-galactosyltransferase, polypeptide 7	225	177	48	0	0		4	16		Ehlers-Danlos syndrome, progeroid type, 1, 130070
333	SCN4A	sodium channel, voltage-gated, type IV, alpha subunit	224	0	44	154	26	myopathy	24	24		Hyperkalemic periodic paralysis, type 2, 170500; Hypokalemic periodic paralysis, type 2, 613345; Hyperkalemic periodic paralysis, type 2, 170500; Hypokalemic periodic paralysis, type 2, 613345; Myasthenic syndrome, acetazolamide-responsive, 614198; Myotonia congenita, atypical, acetazolamide-responsive, 608390; Paramyotonia congenita, 168300
334	CAV2	caveolin 2	223	146	0	77	0		6	164
335	MECP2	methyl CpG binding protein 2 (Rett syndrome)	223	60	127	36	0		0.1	2		Angelman syndrome, 105830; Encephalopathy, neonatal severe, 300673; Mental retardation, X-linked syndromic, Lubs type, 300260; Mental retardation, X-linked, syndromic 13, 300055; Rett syndrome, 312750; Rett syndrome, preserved speech variant, 312750; {Autism susceptibility, X-linked 3}, 300496
336	MSTN	myostatin	222	118	0	104	0		0.2	0.8		Muscle hypertrophy, 614160
337	ACHE	acetylcholinesterase	220	207	0	13	0		21	21		[Blood group, Yt system], 112100
338	SIK1	salt-inducible kinase 1	220	220	0	0	0	candidate	10	91
339	GSK3B	glycogen synthase kinase 3 beta	220	178	0	3	39	candidate	10	23
340	LPIN1	lipin 1	219	14	46	159	0	myopathy	33	33		Myoglobinuria, acute recurrent, autosomal recessive, 268200
341	NF1	neurofibromin 1	219	118	46	55	0		5	16		Leukemia, juvenile myelomonocytic, 607785; Leukemia, juvenile myelomonocytic, 607785; Melanoma, desmoplastic neurotrophic; Neurofibromatosis, familial spinal, 162210; Neurofibromatosis, type 1, 162200; Neurofibromatosis-Noonan syndrome, 601321; Watson syndrome, 193520
342	PDGFRA	platelet-derived growth factor receptor, alpha polypeptide	219	115	20	71	13		4	69		Gastrointestinal stromal tumor, somatic, 606764; Hypereosinophilic syndrome, idiopathic, resistant to imatinib, 607685; Gastrointestinal stromal tumor, somatic, 606764; Hypereosinophilic syndrome, idiopathic, resistant to imatinib, 607685
343	ADIPOQ	adiponectin, C1Q and collagen domain containing	219	148	0	45	26		0.5	533		Adiponectin deficiency, 612556
344	SLC35D1	solute carrier family 35 (UDP-GlcA/UDP-GalNAc transporter), member D1	219	178	32	9	0		2	18		Schneckenbecken dysplasia, 269250
345	MYOG	myogenin (myogenic factor 4)	217	118	0	86	13	candidate	16	16
346	SLC8A1	solute carrier family 8 (sodium/calcium exchanger), member 1	217	202	0	15	0		0.4	79
347	PPP3CA	protein phosphatase 3, catalytic subunit, alpha isozyme	216	146	0	70	0		19	239
348	PFKM	phosphofructokinase, muscle	216	60	43	113	0	myopathy	530	530		Glycogen storage disease VII, 232800; Glycogen storage disease VII, 232800
349	PITX2	paired-like homeodomain 2	216	174	11	31	0		20	28		Axenfeld-Rieger syndrome, type 1, 180500; Iridogoniodysgenesis, type 2, 137600; Iridogoniodysgenesis, type 2, 137600; Peters anomaly, 604229; Ring dermoid of cornea, 180550
350	COL25A1	collagen, type XXV, alpha 1	216	60	0	0	156	candidate	0.8	4
351	SRF	serum response factor (c-fos serum response element-binding transcription factor)	216	115	0	101	0	candidate	17	23
352	ACAN	aggrecan	216	176	14	26	0		0.1	4		Osteochondritis dissecans, short stature, and early-onset osteoarthritis, 165800; Spondyloepimetaphyseal dysplasia, aggrecan type, 612813; Spondyloepiphyseal dysplasia, Kimberley type, 608361
353	AKT1	v-akt murine thymoma viral oncogene homolog 1	215	133	25	18	39		17	47		Breast cancer, somatic, 114480; Colorectal cancer, somatic, 114500; Cowden syndrome 6, 615109; Ovarian cancer, somatic, 167000; Proteus syndrome, somatic, 176920; {Schizophrenia, susceptibility to}, 181500
354	HS2ST1	heparan sulfate 2-O-sulfotransferase 1	215	206	0	9	0	candidate	3	12
355	SEPN1	selenoprotein N, 1	214	0	0	214	0	training	17	53		Muscular dystrophy, rigid spine, 1, 602771; Myopathy, congenital, with fiber-type disproportion, 255310
356	PLOD3	procollagen-lysine, 2-oxoglutarate 5-dioxygenase 3	213	60	93	21	39		0	38		Lysyl hydroxylase 3 deficiency, 612394; Lysyl hydroxylase 3 deficiency, 612394
357	MAMSTR	MEF2 activating motif and SAP domain containing transcriptional regulator	213	118	0	95	0	candidate	5	5
358	MYH4	myosin, heavy chain 4, skeletal muscle	213	0	0	213	0	candidate	0.1	1
359	MYH3	myosin, heavy chain 3, skeletal muscle, embryonic	212	118	94	0	0		1	24		Arthrogryposis, distal, type 2A, 193700; Arthrogryposis, distal, type 2B, 601680
360	CSRP3	cysteine and glycine-rich protein 3 (cardiac LIM protein)	212	118	4	90	0		26	595		Cardiomyopathy, dilated, 1M, 607482; Cardiomyopathy, familial hypertrophic, 12, 612124
361	ERBB2	v-erb-b2 avian erythroblastic leukemia viral oncogene homolog 2	211	118	2	65	26		5	26		Adenocarcinoma of lung, somatic, 211980; Gastric cancer, somatic, 613659; Glioblastoma, somatic, 137800; Gastric cancer, somatic, 613659; Glioblastoma, somatic, 137800; Ovarian cancer, somatic,
362	LAMB2	laminin, beta 2 (laminin S)	211	148	34	3	26	myopathy	46	158		Nephrotic syndrome, type 5, with or without ocular abnormalities, 614199; Pierson syndrome, 609049
363	FLNB	filamin B, beta	211	118	70	23	0		2	59		Atelosteogenesis, type I, 108720; Atelosteogenesis, type III, 108721; Boomerang dysplasia, 112310; Larsen syndrome, 150250; Larsen syndrome, 150250; Spondylocarpotarsal synostosis syndrome, 272460
364	MMP2	matrix metallopeptidase 2 (gelatinase A, 72kDa gelatinase, 72kDa type IV collagenase)	210	60	100	37	13		44	245		Multicentric osteolysis, nodulosis, and arthropathy, 259600
365	CTSB	cathepsin B	208	205	0	3	0	candidate	174	1338
366	IGFBP5	insulin-like growth factor binding protein 5	208	178	0	30	0		44	987
367	MEF2C	myocyte enhancer factor 2C	208	174	0	21	13		0	189		Chromosome 5q14.3 deletion syndrome, 613443; Mental retardation, stereotypic movements, epilepsy, and/or cerebral malformations, 613443
368	ACTC1	actin, alpha, cardiac muscle 1	208	174	4	30	0		99	2574		Atrial septal defect 5, 612794; Cardiomyopathy, dilated, 1R, 613424; Cardiomyopathy, familial hypertrophic, 11, 612098; Left ventricular noncompaction 4, 613424; Left ventricular noncompaction 4, 613424
369	HEY1	hes-related family bHLH transcription factor with YRPW motif 1	207	118	0	89	0	candidate	8	16
370	GAL3ST3	galactose-3-O-sulfotransferase 3	206	206	0	0	0		0	3
371	LGALS1	lectin, galactoside-binding, soluble, 1	206	117	0	89	0	candidate	217	1106
372	CHST7	carbohydrate (N-acetylglucosamine 6-O) sulfotransferase 7	206	206	0	0	0	candidate	1	6
373	DST	dystonin	204	89	0	115	0		44	88		Epidermolysis bullosa simplex, sutosomal recessive 2, 615425; Neuropathy, hereditary sensory and autonomic, type VI, 614653
374	SGCE	sarcoglycan, epsilon	203	177	26	0	0		3	65		Dystonia-11, myoclonic, 159900
375	SIRT1	sirtuin 1	202	192	0	10	0	candidate	11	21
376	KRAS	Kirsten rat sarcoma viral oncogene homolog	202	59	73	18	52		7	24		Bladder cancer, somatic, 109800; Breast cancer, somatic, 114480; Cardiofaciocutaneous syndrome 2, 615278; Gastric cancer, somatic, 137215; Leukemia, acute myelogenous; Lung cancer, somatic, 211980; Gastric cancer, somatic, 137215; Leukemia, acute myelogenous; Lung cancer, somatic, 211980; Noonan syndrome 3, 609942; Pancreatic carcinoma, somatic, 260350; SFM syndrome, somatic mosaic, 163200
377	CHRNB1	cholinergic receptor, nicotinic, beta 1 (muscle)	201	59	142	0	0	myopathy	44	44		Myasthenic syndrome, congenital, associated with acetylcholine receptor deficiency, 608931; Myasthenic syndrome, slow-channel congenital, 601462
378	SIX1	SIX homeobox 1	200	118	0	82	0		23	23		Brachiootic syndrome 3, 608389; Deafness, autosomal dominant 23, 605192
379	CACNA1H	calcium channel, voltage-dependent, T type, alpha 1H subunit	199	132	0	15	52		1	23		{Epilepsy, childhood absence, susceptibility to, 6}, 611942; {Epilepsy, idiopathic generalized, susceptibility to, 6}, 611942
380	NKX2-5	NK2 homeobox 5	199	174	10	15	0		0	22		Atrial septal defect 7, with or without AV conduction defects, 108900; Conotruncal heart malformations, variable, 217095; Hypoplastic left heart syndrome 2, 614435; Hypothyroidism, congenital nongoitrous, 5, 225250; Hypoplastic left heart syndrome 2, 614435; Hypothyroidism, congenital nongoitrous, 5, 225250; Tetrology of Fallot, 187500; Ventricular septal defect 3, 614432
381	CHKB	choline kinase beta	198	146	0	0	52	training	0	48		Muscular dystrophy, congenital, megaconial type, 602541
382	RAPSN	receptor-associated protein of the synapse	198	0	191	7	0	myopathy	17	17		Fetal akinesia deformation sequence, 208150; Myasthenic syndrome, congenital, associated with acetylcholine receptor deficiency, 608931; Myasthenic syndrome, congenital, associated with facial dysmorphism and acetylcholine receptor deficiency, 608931
383	TPM2	tropomyosin 2 (beta)	197	0	197	0	0	myopathy	1561	1561		Arthrogryposis multiplex congenita, distal, type 1, 108120; Arthrogryposis, distal, type 2B, 601680; CAP myopathy 2, 609285; Nemaline myopathy 4, autosomal dominant, 609285
384	ITGA11	integrin, alpha 11	196	118	0	0	78		0.5	9
385	CACNA2D2	calcium channel, voltage-dependent, alpha 2/delta subunit 2	196	118	0	65	13		0	9
386	TWIST1	twist family bHLH transcription factor 1	195	132	42	21	0		0.6	14		Craniosynostosis, type 1, 123100; Robinow-Sorauf syndrome, 180750; Saethre-Chotzen syndrome with eyelid anomalies, 101400; Saethre-Chotzen syndrome, 101400
387	BIN1	bridging integrator 1	194	59	120	15	0	myopathy	477	477		Myopathy, centronuclear, autosomal recessive, 255200
388	NOG	noggin	194	118	41	35	0		0.6	3		Brachydactyly, type B2, 611377; Multiple synostosis syndrome 1, 186500; Stapes ankylosis with broad thumb and toes, 184460; Symphalangism, proximal, 185800; Tarsal-carpal coalition syndrome, 186570
389	TPM3	tropomyosin 3	194	0	194	0	0	myopathy	316	418		CAP myopathy 1, 609284; Myopathy congenital, with fiber-type disproportion, 255310; Nemaline myopathy 1, autosomal dominant or recessive, 609284
390	WT1	Wilms tumor 1	194	146	11	37	0		0	64		Denys-Drash syndrome, 194080; Frasier syndrome, 136680; Frasier syndrome, 136680; Meacham syndrome, 608978; Mesothelioma, somatic, 156240; Nephrotic syndrome, type 4, 256370; Wilms tumor, type 1, 194070
391	TBX1	T-box 1	193	118	40	35	0		32	32		Conotruncal anomaly face syndrome, 217095; DiGeorge syndrome, 188400; Tetralogy of Fallot, 187500; Velocardiofacial syndrome, 192430
392	CHST3	carbohydrate (chondroitin 6) sulfotransferase 3	193	176	17	0	0		3	13		Spondyloepiphyseal dysplasia with congenital joint dislocations, 143095
393	GBE1	glucan (1,4-alpha-), branching enzyme 1	193	120	58	15	0	myopathy	50	74		Glycogen storage disease IV, 232500; Glycogen storage disease IV, 232500; Polyglucosan body disease, adult form, 263570
394	PPARGC1A	peroxisome proliferator-activated receptor gamma, coactivator 1 alpha	192	60	0	119	13	candidate	6	20
395	SRPK3	SRSF protein kinase 3	192	118	0	74	0		0	0.1
396	PROX1	prospero homeobox 1	191	188	0	3	0		1	18
397	TBX3	T-box 3	191	174	17	0	0		5	37		Ulnar-mammary syndrome, 181450
398	WNT5A	wingless-type MMTV integration site family, member 5A	190	148	33	9	0		0.4	9		Robinow syndrome, autosomal dominant, 180700
399	BAG3	BCL2-associated athanogene 3	190	0	116	74	0	myopathy	142	215		Cardiomyopathy, dilated, 1HH, 613881; Myopathy, myofibrillar, 6, 612954
400	ERBB3	v-erb-b2 avian erythroblastic leukemia viral oncogene homolog 3	189	118	49	22	0		0	20		Lethal congenital contractural syndrome 2, 607598; Lethal congenital contractural syndrome 2, 607598
401	HEY2	hes-related family bHLH transcription factor with YRPW motif 2	189	174	0	15	0	candidate	4	8
402	MYL2	myosin, light chain 2, regulatory, cardiac, slow	189	174	0	15	0		952	6853		Cardiomyopathy, familial hypertrophic, 10, 608758
403	CHRNG	cholinergic receptor, nicotinic, gamma (muscle)	188	0	91	97	0	myopathy	2	2		Escobar syndrome, 265000; Multiple pterygium syndrome, lethal type, 253290; Myasthenia gravis, neonatal transient
404	AGL	amylo-alpha-1, 6-glucosidase, 4-alpha-glucanotransferase	188	120	68	0	0	myopathy	15	17		Glycogen storage disease IIIa, 232400; Glycogen storage disease IIIb, 232400; Glycogen storage disease IIIa, 232400; Glycogen storage disease IIIb, 232400
405	LAMC1	laminin, gamma 1 (formerly LAMB2)	187	30	0	40	117	candidate	31	133
406	MEF2A	myocyte enhancer factor 2A	187	174	0	0	13		26	41		{Coronary artery disease, autosomal dominant, 1}, 608320
407	LAMA1	laminin, alpha 1	187	30	0	40	117		0.1	4
408	TBX5	T-box 5	186	146	37	3	0		0.2	10		Holt-Oram syndrome, 142900; Holt-Oram syndrome, 142900
409	NDST1	N-deacetylase/N-sulfotransferase (heparan glucosaminyl) 1	185	176	0	9	0	candidate	2	19
410	DUSP1	dual specificity phosphatase 1	185	0	0	185	0	candidate	90	509
411	INS	insulin-like growth factor 2 (somatomedin A); insulin; INS-IGF2 readthrough transcript	183	88	56	26	13					Diabetes mellitus, insulin-dependent, 2, 125852; Diabetes mellitus, permanent neonatal, 606176; Diabetes mellitus, type 1, 125852; Hyperproinsulinemia, familial, with or without diabetes; Maturity-onset diabetes of the young, type 10, 613370
412	CACNB1	calcium channel, voltage-dependent, beta 1 subunit	183	59	0	72	52	candidate	102	102
413	GARS	glycyl-tRNA synthetase	182	0	74	108	0		38	67		Charcot-Marie-Tooth disease, type 2D, 601472; Neuropathy, distal hereditary motor, type V, 600794
414	ACTG1	actin, gamma 1	182	59	0	97	26		0.3	3		Baraitser-Winter syndrome 2, 614583; Deafness, autosomal dominant 20/26, 604717
415	CHST11	carbohydrate (chondroitin 4) sulfotransferase 11	182	176	0	6	0		0.3	26
416	HSPB2	heat shock 27kDa protein 2	182	59	0	123	0	candidate
417	HEXB	hexosaminidase B (beta polypeptide)	182	74	50	58	0		26	98		Sandhoff disease, infantile, juvenile, and adult forms, 268800
418	RXRA	retinoid X receptor, alpha	182	146	0	23	13	candidate	56	56
419	HSPB2-C11orf52	HSPB2-C11orf52 readthrough (non-protein coding)	182	59	0	123	0	candidate
420	B3GAT3	beta-1,3-glucuronyltransferase 3 (glucuronosyltransferase I)	181	118	63	0	0		2	13		Multiple joint dislocations, short stature, craniofacial dysmorphism, and congenital heart defects, 245600
421	BGN	biglycan	181	178	0	3	0		0	0.6
422	ISL1	ISL LIM homeobox 1	180	132	0	48	0		0	2
423	SNTA1	syntrophin, alpha 1	180	177	0	3	0		70	70		Long QT syndrome 12, 612955
424	FOXC1	forkhead box C1	179	148	6	25	0		2	17		Axenfeld-Rieger syndrome, type 3, 602482; Iridogoniodysgenesis, type 1, 601631; Iris hypoplasia and glaucoma, 601631; Iridogoniodysgenesis, type 1, 601631; Iris hypoplasia and glaucoma, 601631; Rieger or Axenfeld anomalies, 602482
425	LEP	leptin	179	74	0	92	13		0	349		Obesity, morbid, due to leptin deficiency, 614962
426	TNF	tumor necrosis factor	179	74	0	105	0		0	0.8		{Asthma, susceptibility to}, 600807; {Dementia, vascular, susceptibility to}; {Malaria, cerebral, susceptibility to}, 611162; {Migraine without aura, susceptibility to}, 157300; {Septic shock, susceptibility to}
427	ZMPSTE24	zinc metallopeptidase STE24	179	28	68	83	0		14	42		Mandibuloacral dysplasia with type B lipodystrophy, 608612; Restrictive dermopathy, lethal, 275210
428	PLA2G6	phospholipase A2, group VI (cytosolic, calcium-independent)	179	28	57	94	0		3	16		Infantile neuroaxonal dystrophy 1, 256600; Infantile neuroaxonal dystrophy 1, 256600; Neurodegeneration with brain iron accumulation 2B, 610217; Parkinson disease 14, 612953
429	GLCE	glucuronic acid epimerase	179	176	0	3	0	candidate	1	9
430	MBNL1	muscleblind-like splicing regulator 1	178	118	0	60	0		0	135
431	PLOD1	procollagen-lysine, 2-oxoglutarate 5-dioxygenase 1	178	60	79	0	39		8	59		Ehlers-Danlos syndrome, type VI, 225400
432	TCF15	transcription factor 15 (basic helix-loop-helix)	178	118	0	60	0	candidate	1	4
433	RBP4	retinol binding protein 4, plasma	178	178	0	0	0		0.2	2583		Retinol dystrophy, iris coloboma, and comedogenic acne syndrome, 615147
434	TGFB2	transforming growth factor, beta 2	178	162	0	16	0		2	14		Loeys-Dietz syndrome, type 4, 614816; Loeys-Dietz syndrome, type 4, 614816
435	ADRB2	adrenoceptor beta 2, surface	177	177	0	0	0		2	22		Beta-2-adrenoreceptor agonist, reduced response to; {Asthma, nocturnal, susceptibility to}, 600807; {Obesity, susceptibility to}, 601665
436	MYOZ1	myozenin 1	177	59	0	118	0	candidate	527	527
437	GAL3ST4	galactose-3-O-sulfotransferase 4	176	176	0	0	0		0.4	7
438	CHST9	carbohydrate (N-acetylgalactosamine 4-0) sulfotransferase 9	176	176	0	0	0		0	12
439	CHST8	carbohydrate (N-acetylgalactosamine 4-0) sulfotransferase 8	176	176	0	0	0	candidate	0.1	1
440	CHST12	carbohydrate (chondroitin 4) sulfotransferase 12	176	176	0	0	0	candidate	1	9
441	SKIL	SKI-like oncogene	176	176	0	0	0	candidate	6	13
442	CHST13	carbohydrate (chondroitin 4) sulfotransferase 13	176	176	0	0	0		0	4
443	ACADM	acyl-CoA dehydrogenase, C-4 to C-12 straight chain	176	147	14	15	0		24	159		Acyl-CoA dehydrogenase, medium chain, deficiency of, 201450
444	KCNJ11	potassium inwardly-rectifying channel, subfamily J, member 11	175	119	56	0	0		32	32		Diabetes mellitus, permanent neonatal, with neurologic features, 606176; Diabetes mellitus, transient neonatal, 3, 610582; Diabetes, permanent neonatal, 606176; Hyperinsulinemic hypoglycemia, familial, 2, 601820; Hyperinsulinemic hypoglycemia, familial, 2, 601820; {Diabetes mellitus, type 2, susceptibility to}, 125853
445	LRP5	low density lipoprotein receptor-related protein 5	175	88	59	28	0		2	14		Exudative vitreoretinopathy 4, 601813; Hyperostosis, endosteal, 144750; Hyperostosis, endosteal, 144750; Osteopetrosis, autosomal dominant 1, 607634; Osteoporosis-pseudoglioma syndrome, 259770; Osteosclerosis, 144750; [Bone mineral density variability 1], 601884; van Buchem disease, type 2, 607636; {Osteoporosis}, 166710
446	ERCC6	excision repair cross-complementing rodent repair deficiency, complementation group 6	175	0	129	46	0		2	4		Cerebrooculofacioskeletal syndrome 1, 214150; Cockayne syndrome, type B, 133540; De Sanctis-Cacchione syndrome, 278800; UV-sensitive syndrome 1, 600630; {Lung cancer, susceptibility to}, 211980; {Macular degeneration, age-related, susceptibility to 5}, 613761
447	LAMB1	laminin, beta 1	175	30	47	7	91		3	96		Lissencephaly 5, 615191; Lissencephaly 5, 615191
448	GNPTAB	N-acetylglucosamine-1-phosphate transferase, alpha and beta subunits	174	88	83	3	0		3	28		Mucolipidosis II alpha/beta, 252500; Mucolipidosis III alpha/beta, 252600
449	BMP10	bone morphogenetic protein 10	174	174	0	0	0		0	1
450	CCNB1	cyclin B1	174	174	0	0	0		0.7	27
451	GLT25D1	glycosyltransferase 25 domain containing 1	173	134	0	0	39	candidate
452	CACNB4	calcium channel, voltage-dependent, beta 4 subunit	173	118	0	3	52		0.1	17		Episodic ataxia, type 5, 613855; {Epilepsy, idiopathic generalized, susceptibility to, 9}, 607682; {Epilepsy, juvenile myoclonic, susceptibility to, 6}, 607682
453	GATA1	GATA binding protein 1 (globin transcription factor 1)	173	118	55	0	0	candidate
454	GLT25D2	glycosyltransferase 25 domain containing 2	173	134	0	0	39	candidate
455	TSC1	tuberous sclerosis 1	173	101	28	44	0		5	8		Focal cortical dysplasia, Taylor balloon cell type, 607341; Lymphangioleiomyomatosis, 606690; Focal cortical dysplasia, Taylor balloon cell type, 607341; Lymphangioleiomyomatosis, 606690; Tuberous sclerosis-1, 191100
456	NRCAM	neuronal cell adhesion molecule	173	0	0	147	26		0.1	93
457	MTMR2	myotubularin related protein 2	172	60	96	16	0		3	28		Charcot-Marie-Tooth disease, type 4B1, 601382
458	RPS6KA3	ribosomal protein S6 kinase, 90kDa, polypeptide 3	172	74	66	6	26		0	31		Coffin-Lowry syndrome, 303600; Mental retardation, X-linked 19, 300844
459	RB1	retinoblastoma 1	171	59	4	108	0		17	23		Bladder cancer, somatic, 109800; Osteosarcoma, somatic, 259500; Retinoblastoma, 180200; Retinoblastoma, trilateral, 180200; Small cell cancer of the lung, somatic, 182280
460	NCOR1	nuclear receptor corepressor 1	169	60	0	96	13	candidate	23	35
461	NGFR	nerve growth factor receptor	168	118	0	50	0		0.4	26
462	ACVR1	activin A receptor, type I	167	118	46	3	0		12	26		Fibrodysplasia ossificans progressiva, 135100
463	HIF1A	hypoxia inducible factor 1, alpha subunit (basic helix-loop-helix transcription factor)	167	147	0	20	0		7	164
464	GCK	glucokinase (hexokinase 4)	166	88	65	0	13		0.2	1		Diabetes mellitus, gestational, 125851; Diabetes mellitus, noninsulin-dependent, late onset, 125853; Diabetes mellitus, permanent neonatal, 606176; Hyperinsulinemic hypoglycemia, familial, 3, 602485; MODY, type II, 125851; Hyperinsulinemic hypoglycemia, familial, 3, 602485; MODY, type II, 125851
465	TGFBR3	transforming growth factor, beta receptor III	166	148	0	18	0		9	91
466	TAZ	tafazzin	165	146	19	0	0		0	5		Barth syndrome, 302060
467	MNX1	motor neuron and pancreas homeobox 1	165	118	10	37	0		0	24		Currarino syndrome, 176450
468	FOXK1	forkhead box K1	165	118	0	47	0	candidate	7	8
469	TNC	tenascin C	164	148	0	3	13		1	61
470	MEF2D	myocyte enhancer factor 2D	164	118	0	33	13	candidate	91	91
471	WNT10B	wingless-type MMTV integration site family, member 10B	164	148	9	7	0		0	2		Split-hand/foot malformation 6, 225300
472	TK2	thymidine kinase 2, mitochondrial	163	0	139	24	0		7	45		Mitochondrial DNA depletion syndrome 2 (myopathic type), 609560
473	JPH1	junctophilin 1	163	118	0	45	0	candidate	94	94
474	ZFPM2	zinc finger protein, FOG family member 2	163	118	8	37	0		8	22		Diaphragmatic hernia 3, 610187; Tetralogy of Fallot, 187500
475	GPHN	gephyrin	163	118	45	0	0		17	34		Molybdenum cofactor deficiency C, 615501
476	LBX1	ladybird homeobox 1	162	118	0	44	0	candidate	2	2
477	B4GALNT1	beta-1,4-N-acetyl-galactosaminyl transferase 1	162	162	0	0	0		2	9		Spastic paraplegia 26, autosomal recessive, 609195
478	MYH10	myosin, heavy chain 10, non-muscle	162	115	0	21	26		1	58
479	B3GNT1	UDP-GlcNAc:betaGal beta-1,3-N-acetylglucosaminyltransferase 1	162	162	0	0	0		10	127		Muscular dystrophy-dystroglycanopathy (congenital with brain and eye anomalies), type A, 13, 615287
480	GLB1	galactosidase, beta 1	162	60	86	16	0		3	37		GM1-gangliosidosis, type I, 230500; GM1-gangliosidosis, type II, 230600; GM1-gangliosidosis, type III, 230650; GM1-gangliosidosis, type I, 230500; GM1-gangliosidosis, type II, 230600; GM1-gangliosidosis, type III, 230650; Mucopolysaccharidosis type IVB (Morquio), 253010
481	FGFRL1	fibroblast growth factor receptor-like 1	161	118	0	43	0	candidate	4	17
482	FOXP1	forkhead box P1	161	146	0	15	0		10	35		Mental retardation with language impairment and autistic features, 613670
483	GATA4	GATA binding protein 4	161	146	0	15	0		0	78		Atrial septal defect 2, 607941; Atrioventricular septal defect 4, 614430; Ventricular septal defect 1, 614429
484	OLIG2	oligodendrocyte lineage transcription factor 2	160	0	0	160	0		0.1	25
485	EGR2	early growth response 2	160	0	126	34	0		0.2	9		Charcot-Marie-Tooth disease, type 1D, 607678; Dejerine-Sottas disease, 145900; Neuropathy, congenital hypomyelinating, 1, 605253
486	FLNA	filamin A, alpha	159	0	156	3	0		0	0.5		Cardiac valvular dysplasia, X-linked, 314400; Congenital short bowel syndrome, 300048; FG syndrome 2, 300321; Frontometaphyseal dysplasia, 305620; Heterotopia, periventricular, 300049; Heterotopia, periventricular, ED variant, 300537; Intestinal pseudoobstruction, neuronal, 300048; Frontometaphyseal dysplasia, 305620; Heterotopia, periventricular, 300049; Heterotopia, periventricular, ED variant,…
487	EVC	Ellis van Creveld syndrome	158	118	34	6	0		0.3	8		Ellis-van Creveld syndrome, 225500; Weyers acrodental dysostosis, 193530
488	TRIO	trio Rho guanine nucleotide exchange factor	158	74	0	58	26	candidate	3	12
489	COMP	cartilage oligomeric matrix protein	158	30	50	78	0		3	25		Epiphyseal dysplasia, multiple 1, 132400; Pseudoachondroplasia, 177170
490	CHST14	carbohydrate (N-acetylgalactosamine 4-0) sulfotransferase 14	158	117	41	0	0		1	11		Ehlers-Danlos syndrome, musculocontractural type , 601776
491	PMP22	peripheral myelin protein 22	158	0	111	47	0		122	168		Charcot-Marie-Tooth disease, type 1A, 118220; Charcot-Marie-Tooth disease, type 1E, 118300; Dejerine-Sottas disease, 145900; Neuropathy, inflammatory demyelinating, 139393; Neuropathy, recurrent, with pressure palsies, 162500; Roussy-Levy syndrome, 180800
492	B3GALTL	beta 1,3-galactosyltransferase-like	158	90	68	0	0		1	9		Peters-plus syndrome, 261540
493	PYGM	phosphorylase, glycogen, muscle	158	120	38	0	0	myopathy	430	430		McArdle disease, 232600
494	ELN	elastin	157	148	6	3	0		0.3	0.9		Cutis laxa, AD, 123700; Supravalvar aortic stenosis, 185500
495	ANO5	anoctamin 5	156	0	156	0	0	myopathy	17	22		Gnathodiaphyseal dysplasia, 166260; Gnathodiaphyseal dysplasia, 166260; Miyoshi muscular dystrophy 3, 613319; Muscular dystrophy, limb-girdle, type 2L, 611307
496	MPZ	myelin protein zero	156	0	131	25	0		4	29		Charcot-Marie-Tooth disease, dominant intermediate D, 607791; Charcot-Marie-Tooth disease, type 1B, 118200; Charcot-Marie-Tooth disease, type 2I, 607677; Charcot-Marie-Tooth disease, type 2J, 607736; Dejerine-Sottas disease, 145900; Neuropathy, congenital hypomyelinating, 605253; Roussy-Levy syndrome, 180800
497	ZFPM1	zinc finger protein, FOG family member 1	155	118	0	37	0	candidate	0.3	1
498	TTPA	tocopherol (alpha) transfer protein	155	0	12	143	0		0	34		Ataxia with isolated vitamin E deficiency, 277460
499	MSC	musculin	155	118	0	37	0		0.2	31
500	HLX	H2.0-like homeobox	155	118	0	37	0	candidate	5	14
501	GBA	glucosidase, beta, acid	155	44	82	29	0		0.5	1		Gaucher disease, perinatal lethal, 608013; Gaucher disease, type I, 230800(3); Gaucher disease, type II, 230900; Gaucher disease, type III, 231000; Gaucher disease, type IIIC, 231005; Gaucher disease, perinatal lethal, 608013; Gaucher disease, type I, 230800(3); Gaucher disease, type II, 230900; Gaucher disease, type III, 231000; Gaucher disease, type IIIC, 231005; {Lewy body dementia, susceptibi…
502	HOXD10	homeobox D10	155	118	10	27	0		0	9		Charcot-Marie-Tooth disease, foot deformity of, 192950; Vertical talus, congenital, 192950
503	IGFBP3	insulin-like growth factor binding protein 3	155	118	0	37	0	candidate	18	167
504	LAMA3	laminin, alpha 3	155	30	60	0	65		0.5	22		Cardiomyopathy, dilated, 1JJ, 615235; Epidermolysis bullosa, generalized atrophic benign, 226650; Epidermolysis bullosa, junctional, Herlitz type, 226700; Laryngoonychocutaneous syndrome, 245660; Laryngoonychocutaneous syndrome, 245660
505	TCF21	transcription factor 21	155	118	0	37	0		0	49
506	SIX4	SIX homeobox 4	154	118	0	36	0	candidate	13	13
507	FGF9	fibroblast growth factor 9	154	148	0	6	0		0.2	4		Multiple synostoses syndrome 3, 612961
508	WNT1	wingless-type MMTV integration site family, member 1	154	148	0	6	0		0	0.1		Osteogenesis imperfecta, type XV, 615220; {Osteoporosis, early-onset, susceptibility to, autosomal dominant}, 615221
509	COLQ	collagen-like tail subunit (single strand of homotrimer) of asymmetric acetylcholinesterase	154	60	81	0	13	myopathy	2	9		Endplate acetylcholinesterase deficiency, 603034
510	SMAD3	SMAD family member 3	154	118	0	23	13		9	24		Loeys-Dietz syndrome, type 3, 613795; Loeys-Dietz syndrome, type 3, 613795
511	MYH9	myosin, heavy chain 9, non-muscle	154	118	10	0	26		41	225		Deafness, autosomal dominant 17, 603622; Epstein syndrome, 153650; Fechtner syndrome, 153640; Macrothrombocytopenia and progressive sensorineural deafness, 600208; Macrothrombocytopenia and progressive sensorineural deafness, 600208; May-Hegglin anomaly, 155100; Sebastian syndrome, 605249
512	CDK5	cyclin-dependent kinase 5	153	118	0	9	26	candidate	3	30
513	ABCC8	ATP-binding cassette, sub-family C (CFTR/MRP), member 8	153	89	64	0	0		0	5		Diabetes mellitus, noninsulin-dependent, 125853; Diabetes mellitus, permanent neonatal, 606176; Diabetes mellitus, transient neonatal 2, 610374; Hyperinsulinemic hypoglycemia, familial, 1, 256450; Hypoglycemia of infancy, leucine-sensitive, 240800; Hyperinsulinemic hypoglycemia, familial, 1, 256450; Hypoglycemia of infancy, leucine-sensitive, 240800
514	UGT1A1	UDP glucuronosyltransferase 1 family, polypeptide A1	152	150	2	0	0		0	237		Crigler-Najjar syndrome, type I, 218800; Crigler-Najjar syndrome, type II, 606785; Hyperbilirubinemia, familial transcient neonatal, 237900; Hyperbilirubinemia, familial transcient neonatal, 237900; [Bilirubin, serum level of, QTL1], 601816; [Gilbert syndrome], 143500
515	SLC12A6	solute carrier family 12 (potassium/chloride transporter), member 6	152	0	133	19	0		5	25		Agenesis of the corpus callosum with peripheral neuropathy, 218000
516	FGFR3	fibroblast growth factor receptor 3	151	0	125	26	0		0.1	24		Achondroplasia, 100800; Bladder cancer, somatic, 109800; CATSHL syndrome, 610474; Cervical cancer, somatic, 603956; Colorectal cancer, somatic, 114500; Crouzon syndrome with acanthosis nigricans, 612247; Hypochondroplasia, 146000; LADD syndrome, 149730; Hypochondroplasia, 146000; LADD syndrome, 149730; Muenke syndrome, 602849; Nevus, epidermal, somatic, 162900; Spermatocytic seminoma, somatic, 27…
517	ASL	argininosuccinate lyase	151	118	15	18	0		1	73		Argininosuccinic aciduria, 207900
518	NFATC3	nuclear factor of activated T-cells, cytoplasmic, calcineurin-dependent 3	151	59	0	92	0	candidate	33	51
519	MYLK2	myosin light chain kinase 2	150	146	4	0	0		135	135		Cardiomyopathy, hypertrophic, midventricular, digenic, 192600
520	UGT2A1	UDP glucuronosyltransferase 2 family, polypeptide A1, complex locus	150	150	0	0	0		0	2
521	UGT1A8	UDP glucuronosyltransferase 1 family, polypeptide A8	150	150	0	0	0		0	5
522	UGT1A9	UDP glucuronosyltransferase 1 family, polypeptide A9	150	150	0	0	0		0	118
523	PRPS1	phosphoribosyl pyrophosphate synthetase 1	150	60	90	0	0		14	27		Arts syndrome, 301835; Charcot-Marie-Tooth disease, X-linked recessive, 5, 311070; Deafness, X-linked 1, 304500; Gout, PRPS-related, 300661; Gout, PRPS-related, 300661; Phosphoribosylpyrophosphate synthetase superactivity, 300661
524	UGT1A3	UDP glucuronosyltransferase 1 family, polypeptide A3; UDP glucuronosyltransferase 1 family, polypeptide A5; UDP glucuronosyltransferase 1 family, polypeptide A4; UDP glucuronosyltransferase 1 family, polypeptide A7	150	150	0	0	0	candidate
525	AC021146.1		150	150	0	0	0	candidate
526	UGT2B15	UDP glucuronosyltransferase 2 family, polypeptide B15	150	150	0	0	0		0	33
527	UGT2B7	UDP glucuronosyltransferase 2 family, polypeptide B7	150	150	0	0	0		0	134
528	UGT1A10	UDP glucuronosyltransferase 1 family, polypeptide A10	150	150	0	0	0		0	4
529	UGT2B4	UDP glucuronosyltransferase 2 family, polypeptide B4	150	150	0	0	0		0	305
530	UGT2A3	UDP glucuronosyltransferase 2 family, polypeptide A3	150	150	0	0	0		0	0.5
531	UGT1A7	UDP glucuronosyltransferase 1 family, polypeptide A7	150	150	0	0	0		0	0.8
532	ITGA6	integrin, alpha 6	149	30	35	19	65		6	78		Epidermolysis bullosa, junctional, with pyloric stenosis, 226730
533	SORT1	sortilin 1	149	146	0	3	0		40	87		[Low density lipoprotein cholesterol level QTL6], 613589
534	EGR3	early growth response 3	149	118	0	31	0		0.3	10
535	DHCR24	24-dehydrocholesterol reductase	149	101	48	0	0		34	222		Desmosterolosis, 602398
536	SHH	sonic hedgehog	148	118	15	15	0		0	2		Holoprosencephaly-3, 142945; Holoprosencephaly-3, 142945; Microphthalmia with coloboma 5, 611638; Schizencephaly, 269160; Single median maxillary central incisor, 147250
537	CCBE1	collagen and calcium binding EGF domains 1	148	60	75	0	13		0.3	8		Hennekam lymphangiectasia-lymphedema syndrome, 235510; Hennekam lymphangiectasia-lymphedema syndrome, 235510
538	CLCN1	chloride channel, voltage-sensitive 1	148	59	31	58	0	myopathy	3	3		Myotonia congenita, dominant, 160800; Myotonia congenita, recessive, 255700; Myotonia levior, recessive
539	DSE	dermatan sulfate epimerase	148	148	0	0	0		0	22
540	KIAA1161	KIAA1161	148	148	0	0	0	candidate	6	9
541	GYS2	glycogen synthase 2 (liver)	148	148	0	0	0		0	25		Glycogen storage disease, type 0, 240600; Glycogen storage disease, type 0, 240600
542	WNT2	wingless-type MMTV integration site family member 2	148	148	0	0	0		0	8
543	MMP14	matrix metallopeptidase 14 (membrane-inserted)	148	0	0	135	13		5	64		Winchester syndrome, 277950
544	PIGV	phosphatidylinositol glycan anchor biosynthesis, class V	147	118	29	0	0		2	19		Hyperphosphatasia with mental retardation syndrome 1, 239300; Hyperphosphatasia with mental retardation syndrome 1, 239300
545	FGF3	fibroblast growth factor 3 (murine mammary tumor virus integration site (v-int-2) oncogene homolog)	147	118	23	6	0	candidate
546	DLG1	discs, large homolog 1 (Drosophila)	147	118	0	3	26		0	40
547	NDST2	N-deacetylase/N-sulfotransferase (heparan glucosaminyl) 2	146	146	0	0	0	candidate	2	11
548	HS3ST5	heparan sulfate (glucosamine) 3-O-sulfotransferase 5	146	146	0	0	0		0.1	2
549	HS3ST3B1	heparan sulfate (glucosamine) 3-O-sulfotransferase 3B1	146	146	0	0	0		0.3	11
550	GATA6	GATA binding protein 6	146	146	0	0	0		0.2	34		Atrial septal defect 9, 614475; Atrioventricular septal defect 5, 614474; Pancreatic agenesis and congenital heart defects, 600001; Persistent truncus arteriosus, 217095; Tetralogy of Fallot, 187500
551	MAPK11	mitogen-activated protein kinase 11	146	133	0	0	13		0.4	7
552	TRPV4	transient receptor potential cation channel, subfamily V, member 4	146	0	146	0	0		0	3		Brachyolmia type 3, 113500; Digital arthropathy-brachydactyly, familial, 606835; Hereditary motor and sensory neuropathy, type IIc, 606071; Hereditary motor and sensory neuropathy, type IIc, 606071; Metatropic dysplasia, 156530; Parastremmatic dwarfism, 168400; SED, Maroteaux type, 184095; Scapuloperoneal spinal muscular atrophy, 181405; Spinal muscular atrophy, distal, congenital nonprogressive,…
553	ADARB1	adenosine deaminase, RNA-specific, B1	146	0	0	146	0	candidate	3	29
554	CPT2	carnitine palmitoyltransferase 2	146	0	146	0	0	myopathy	4	24		CPT II deficiency, lethal neonatal, 608836; CPT deficiency, hepatic, type II, 600649; Myopathy due to CPT II deficiency, 255110; {Encephalopathy, acute, infection-induced, 4, susceptibility to}, 614212
555	SLC2A4	solute carrier family 2 (facilitated glucose transporter), member 4	145	103	0	29	13		91	91		{Diabetes mellitus, noninsulin-dependent}, 125853
556	HOXD9	homeobox D9	145	118	0	27	0		0.1	7
557	MKL1	megakaryoblastic leukemia (translocation) 1	145	59	0	86	0		4	24		Megakaryoblastic leukemia, acute
558	PIGQ	phosphatidylinositol glycan anchor biosynthesis, class Q	145	132	0	0	13	candidate	10	12
559	MED1	mediator complex subunit 1	145	132	0	0	13	candidate	6	19
560	SERPINH1	serpin peptidase inhibitor, clade H (heat shock protein 47), member 1, (collagen binding protein 1)	145	60	0	7	78		7	156		Osteogenesis imperfecta, type X, 613848; {Preterm premature rupture of the membranes, susceptibility to}, 610504
561	AGT	angiotensinogen (serpin peptidase inhibitor, clade A, member 8)	144	129	12	3	0		16	1811		Renal tubular dysgenesis, 267430; {Hypertension, essential, susceptibility to}, 145500; {Preeclampsia, susceptibility to}
562	BMP2	bone morphogenetic protein 2	144	132	9	3	0		0.6	11		Brachydactyly, type A2, 112600; {HFE hemochromatosis, modifier of}, 235200
563	MYL6	myosin, light chain 6, alkali, smooth muscle and non-muscle	144	118	0	0	26		109	1780
564	RHOA	ras homolog family member A	144	118	0	0	26	candidate	294	551
565	FOXC2	forkhead box C2 (MFH-1, mesenchyme forkhead 1)	144	118	20	6	0		0.1	1		Lymphedema-distichiasis syndrome with renal disease and diabetes mellitus, 153400; Lymphedema-distichiasis syndrome, 153400; Lymphedema-distichiasis syndrome with renal disease and diabetes mellitus, 153400; Lymphedema-distichiasis syndrome, 153400
566	NEO1	neogenin 1	144	118	0	0	26	candidate	11	23
567	DOCK1	dedicator of cytokinesis 1	144	0	0	118	26	candidate	2	19
568	ATG5	autophagy related 5	143	115	0	28	0	candidate	7	23
569	STRA6	stimulated by retinoic acid 6	143	118	25	0	0		0.1	2		Microphthalmia, isolated, with coloboma 8, 601186; Microphthalmia, syndromic 9, 601186
570	IGF2	insulin-like growth factor 2 (somatomedin A)	142	133	0	9	0	candidate	25	155
571	GSC	goosecoid homeobox	142	118	0	24	0	candidate	0.1	1
572	LRP6	low density lipoprotein receptor-related protein 6	141	132	0	9	0		2	8		{Coronary artery disease, autosomal dominant, 2}, 610947
573	TNNT2	troponin T type 2 (cardiac)	140	118	7	15	0		3	2642		Cardiomyopathy, dilated, 1D, 601494; Cardiomyopathy, familial hypertrophic, 2, 115195; Cardiomyopathy, familial restrictive, 3, 612422; Left ventricular noncompaction 6, 601494; Left ventricular noncompaction 6, 601494
574	NDRG1	N-myc downstream regulated 1	140	0	62	78	0		0	165		Charcot-Marie-Tooth disease, type 4D, 601455
575	PTCD2	pentatricopeptide repeat domain 2	140	118	0	22	0		0	5
576	NAGA	N-acetylgalactosaminidase, alpha-	140	60	80	0	0		4	43		Kanzaki disease, 609242; Kanzaki disease, 609242; Schindler disease, type I, 609241; Schindler disease, type III, 609241
577	SOX15	SRY (sex determining region Y)-box 15	140	118	0	22	0	candidate
578	HAND1	heart and neural crest derivatives expressed 1	140	118	0	22	0		0	19
579	CDON	cell adhesion associated, oncogene regulated	140	118	0	9	13		0.4	41		Holoprosencephaly 11, 614226; Holoprosencephaly 11, 614226
580	ILK	integrin-linked kinase	139	132	0	7	0	candidate	32	174
581	TP53	tumor protein p53	139	0	9	130	0		8	49		Adrenal cortical carcinoma, 202300; Breast cancer, 114480; Choroid plexus papilloma, 260500; Colorectal cancer, 114500; Hepatocellular carcinoma, 114550; Li-Fraumeni syndrome, 151623; Hepatocellular carcinoma, 114550; Li-Fraumeni syndrome, 151623; Nasopharyngeal carcinoma, 607107; Osteosarcoma, 259500; Pancreatic cancer, 260350; {Basal cell carcinoma 7}, 614740; {Glioma susceptibility 1}, 137800
582	NRAS	neuroblastoma RAS viral (v-ras) oncogene homolog	139	87	0	0	52		2	29		Autoimmune lymphoproliferative syndrome type IV, 614470; Colorectal cancer, somatic, 114500; Epidermal nevus, somatic, 162900; Noonan syndrome 6, 613224; Thyroid carcinoma, follicular, somatic, 188470
583	FXR1	fragile X mental retardation, autosomal homolog 1	139	118	0	21	0		0	156
584	SOX6	SRY (sex determining region Y)-box 6	138	132	0	6	0	candidate	4	4
585	COX15	cytochrome c oxidase assembly homolog 15 (yeast)	138	0	33	105	0		14	23		Cardioencephalomyopathy, fatal infantile, due to cytochrome c oxidase deficiency 2, 615119; Leigh syndrome due to cytochrome c oxidase deficiency, 256000; Leigh syndrome due to cytochrome c oxidase deficiency, 256000
586	ASS1	argininosuccinate synthase 1	137	118	13	6	0		21	399		Citrullinemia, 215700
587	BOC	BOC cell adhesion associated, oncogene regulated	137	118	0	6	13	candidate	2	19
588	MYBPC3	myosin binding protein C, cardiac	137	118	4	15	0		0	279		Cardiomyopathy, dilated, 1MM, 615396; Cardiomyopathy, familial hypertrophic, 4, 115197; Left ventricular noncompaction 10, 615396; Left ventricular noncompaction 10, 615396
589	TNNI3	troponin I type 3 (cardiac)	137	118	4	15	0		2	1429		Cardiomyopathy, dilated, 1FF, 613286; Cardiomyopathy, dilated, 2A, 611880; Cardiomyopathy, familial hypertrophic, 7, 613690; Cardiomyopathy, familial restrictive, 115210
590	UBE4B	ubiquitination factor E4B	136	118	0	18	0	candidate	25	25
591	ERBB4	v-erb-b2 avian erythroblastic leukemia viral oncogene homolog 4	136	118	0	18	0		1	5		Amyotrophic lateral sclerosis 19, 615515
592	INPP5E	inositol polyphosphate-5-phosphatase, 72 kDa	135	88	44	3	0		1	4		Joubert syndrome 1, 213300; Joubert syndrome 1, 213300; Mental retardation, truncal obesity, retinal dystrophy, and micropenis, 610156
593	DKK1	dickkopf WNT signaling pathway inhibitor 1	135	132	0	3	0		0.2	6
594	DICER1	dicer 1, ribonuclease type III	135	115	0	20	0		5	19		Goiter, multinodular 1, with or without Sertoli-Leydig cell tumors, 138800; Goiter, multinodular 1, with or without Sertoli-Leydig cell tumors, 138800; Pleuropulmonary blastoma, 601200; Rhabdomyosarcoma, embryonal, 2, 180295
595	CDKN1C	cyclin-dependent kinase inhibitor 1C (p57, Kip2)	135	0	23	112	0		22	73		Beckwith-Wiedemann syndrome, 130650; IMAGE syndrome, 614732; IMAGE syndrome, 614732
596	TCF12	transcription factor 12	134	118	0	3	13		10	31		Craniosynostosis 3, 615314
597	NRD1	nardilysin (N-arginine dibasic convertase)	134	118	0	16	0	candidate	208	208
598	COQ2	coenzyme Q2 4-hydroxybenzoate polyprenyltransferase	134	74	60	0	0		7	11		Coenzyme Q10 deficiency, primary, 1, 607426; {Multiple system atrophy, susceptibility to}, 146500
599	EXTL2	exostosin-like glycosyltransferase 2	134	134	0	0	0		1	13
600	PDGFRB	platelet-derived growth factor receptor, beta polypeptide	134	115	0	6	13		10	77		Basal ganglia calcification, idiopathic, 4, 615007; Myeloproliferative disorder with eosinophilia, 131440; Myofibromatosis, infantile, 1, 228550
601	PSAP	prosaposin	134	0	49	85	0		317	1585		Combined SAP deficiency, 611721; Gaucher disease, atypical, 610539; Krabbe disease, atypical, 611722; Gaucher disease, atypical, 610539; Krabbe disease, atypical, 611722; Metachromatic leukodystrophy due to SAP-b deficiency, 249900
602	SOD2	superoxide dismutase 2, mitochondrial	134	0	0	134	0		0	731		{Microvascular complications of diabetes 6}, 612634
603	POFUT2	protein O-fucosyltransferase 2	134	120	0	14	0	candidate	2	12
604	CXADR	coxsackie virus and adenovirus receptor	133	118	0	15	0		0	10
605	HDAC5	histone deacetylase 5	133	118	0	15	0		0	28
606	GYG2	glycogenin 2	133	120	0	0	13		0.1	124
607	ANKRD2	ankyrin repeat domain 2 (stretch responsive muscle)	133	118	0	15	0	candidate	17	56
608	GYG1	glycogenin 1	133	120	0	0	13	myopathy	285	285		Glycogen storage disease XV, 613507; Glycogen storage disease XV, 613507
609	ADAM12	ADAM metallopeptidase domain 12	133	118	0	15	0		0	6
610	MYLPF	myosin light chain, phosphorylatable, fast skeletal muscle	133	118	0	15	0	candidate	326	326
611	MYH6	myosin, heavy chain 6, cardiac muscle, alpha	133	118	0	15	0		16	204		Atrial septal defect 3, 614089; Cardiomyopathy, dilated, 1EE, 613252; Cardiomyopathy, familial hypertrophic, 14, 613251; {Sick sinus syndrome 3}, 614090
612	RARB	retinoic acid receptor, beta	133	87	0	46	0		0.3	11		Microphthalmia, syndromic 12, 615524
613	RARA	retinoic acid receptor, alpha	133	87	0	46	0		19	53		Leukemia, acute promyelocytic, 612376; Leukemia, acute promyelocytic, 612376
614	DNAJA3	DnaJ (Hsp40) homolog, subfamily A, member 3	133	118	0	15	0	candidate	31	31
615	ANKRD1	ankyrin repeat domain 1 (cardiac muscle)	133	118	0	15	0		5	806
616	JPH2	junctophilin 2	133	118	0	15	0		13	25		Cardiomyopathy, familial hypertrophic 17, 613873
617	SMTNL1	smoothelin-like 1	133	118	0	15	0	candidate	78	78
618	C1QTNF2	C1q and tumor necrosis factor related protein 2	133	120	0	0	13	candidate	0.5	3
619	HDAC9	histone deacetylase 9	133	118	0	15	0		1	20
620	EGLN1	egl-9 family hypoxia-inducible factor 1	133	118	0	15	0		255	255		Erythrocytosis, familial, 3, 609820
621	NECAB3	N-terminal EF-hand calcium binding protein 3	132	132	0	0	0	candidate	16	16
622	LRRK2	leucine-rich repeat kinase 2	132	118	11	3	0		1	44		Parkinson disease 8, 607060
623	HMGCR	3-hydroxy-3-methylglutaryl-CoA reductase	132	132	0	0	0		0.7	26		[Low density lipoprotein cholesterol level QTL 3]; [Statins, attenuated cholesterol lowering by]
624	FOXL2	forkhead box L2	132	118	14	0	0		0	25		Blepharophimosis, epicanthus inversus, and ptosis, type 1, 110100; Blepharophimosis, epicanthus inversus, and ptosis, type 2, 110100; Premature ovarian failure 3, 608996
625	EYA1	eyes absent homolog 1 (Drosophila)	132	0	93	39	0		0.5	3		Anterior segment anomalies with or without cataract, 113650; Branchiootic syndrome 1, 602588; Branchiootorenal syndrome 1, with or without cataracts, 113650; Otofaciocervical syndrome, 166780
626	P2RX2	purinergic receptor P2X, ligand-gated ion channel, 2	132	132	0	0	0		0	2		Deafness, autosomal dominant 41, 608224
627	XYLT2	xylosyltransferase II	132	132	0	0	0		2	9		{Pseudoxanthoma elasticum, modifier of severity of}, 264800
628	DISP1	dispatched homolog 1 (Drosophila)	132	132	0	0	0		0	7
629	RET	ret proto-oncogene	132	0	81	51	0		0.1	2		Central hypoventilation syndrome, congenital, 209880; Medullary thyroid carcinoma, 155240; Multiple endocrine neoplasia IIA, 171400; Multiple endocrine neoplasia IIB, 162300; Pheochromocytoma, 171300; Renal agenesis, 191830; {Hirschsprung disease, susceptibility to, 1}, 142623
630	SOX17	SRY (sex determining region Y)-box 17	132	132	0	0	0		3	10		Vesicoureteral reflux 3, 613674
631	AVPR1A	arginine vasopressin receptor 1A	132	132	0	0	0		0.2	23
632	GBGT1	globoside alpha-1,3-N-acetylgalactosaminyltransferase 1	132	132	0	0	0		0	6
633	TH	tyrosine hydroxylase	132	88	35	9	0		0	2		Segawa syndrome, recessive, 605407
634	GCNT2	glucosaminyl (N-acetyl) transferase 2, I-branching enzyme (I blood group)	132	132	0	0	0		0.6	9		Adult i phenotype without cataract, 110800; Cataract 13 with adult i phenotype, 110800; [Blood group, Ii], 110800
635	SNCA	synuclein, alpha (non A4 component of amyloid precursor)	132	90	13	29	0		0.8	301		Dementia, Lewy body, 127750; Parkinson disease 1, 168601; Parkinson disease 4, 605543
636	NOTCH1	notch 1	132	132	0	0	0		0.7	11		Aortic valve disease, 109730; Leukemia, T-cell acute lymphoblastic; Leukemia, T-cell acute lymphoblastic
637	MANBA	mannosidase, beta A, lysosomal	131	89	42	0	0		1	20		Mannosidosis, beta, 248510
638	FOXO4	forkhead box O4	131	118	0	0	13	candidate	25	25
639	MEF2B	myocyte enhancer factor 2B	131	118	0	0	13		0	6
640	MAPK12	mitogen-activated protein kinase 12	131	118	0	0	13	candidate	64	64
641	CNTF	zinc finger protein 91 homolog (mouse); ZFP91-CNTF readthrough transcript; ciliary neurotrophic factor	131	118	0	13	0	candidate
642	WASF1	WAS protein family, member 1	131	0	0	131	0		0.7	81
643	PARL	presenilin associated, rhomboid-like	131	0	0	131	0	candidate	23	60
644	WASF3	WAS protein family, member 3	131	0	0	131	0		2	37
645	PITX1	paired-like homeodomain 1	131	118	7	6	0		5	17		Clubfoot, congenital, with or without deficiency of long bones and/or mirror-image polydactyly, 119800; Liebenberg syndrome, 186550; Liebenberg syndrome, 186550
646	FOXP2	forkhead box P2	130	118	6	6	0		2	10		Speech-language disorder-1, 602081
647	MYLK3	myosin light chain kinase 3	130	115	0	15	0	candidate	7	39
648	CMAHP	cytidine monophospho-N-acetylneuraminic acid hydroxylase, pseudogene	130	60	0	70	0		2	35
649	NPHS1	nephrosis 1, congenital, Finnish type (nephrin)	130	118	12	0	0		0	9		Nephrotic syndrome, type 1, 256300
650	XIRP1	xin actin-binding repeat containing 1	130	115	0	15	0	candidate	72	180
651	P4HB	prolyl 4-hydroxylase, beta polypeptide	130	0	0	0	130		0	835
652	SCYL1	SCY1-like 1 (S. cerevisiae)	129	28	0	101	0		0	21
653	LEPRE1	leucine proline-enriched proteoglycan (leprecan) 1	129	30	44	16	39		1	12		Osteogenesis imperfecta, type VIII, 610915
654	VDR	vitamin D (1,25- dihydroxyvitamin D3) receptor	129	59	64	6	0		2	7		Osteoporosis, involutional, 166710; Rickets, vitamin D-resistant, type IIA, 277440
655	UGCG	UDP-glucose ceramide glucosyltransferase	129	102	0	27	0		6	66
656	TLN1	talin 1	129	0	0	90	39		0	132
657	UGT8	UDP glycosyltransferase 8	129	120	0	9	0		0.9	29
658	CACNA1C	calcium channel, voltage-dependent, L type, alpha 1C subunit	128	59	2	15	52		0.2	10		Brugada syndrome 3, 611875; Timothy syndrome, 601005
659	ATG7	autophagy related 7	128	115	0	13	0	candidate	4	16
660	PEX2	peroxisomal biogenesis factor 2	128	14	98	16	0		10	34		Peroxisome biogenesis disorder 5A (Zellweger), 614866; Peroxisome biogenesis disorder 5B, 614867
661	PRPS2	phosphoribosyl pyrophosphate synthetase 2	127	60	67	0	0		1	170
662	BASP1	brain abundant, membrane attached signal protein 1	127	118	0	9	0		1	168
663	ALX4	ALX homeobox 4	127	118	6	3	0		0	0.4		Frontonasal dysplasia 2, 613451; Frontonasal dysplasia 2, 613451; Parietal foramina 2, 609597; {Craniosynostosis 5, susceptibility to}, 615529
664	MSX1	msh homeobox 1	127	118	6	3	0		0.5	7		Ectodermal dysplasia 3, Witkop type, 189500; Orofacial cleft 5, 608874; Tooth agenesis, selective, 1, with or without orofacial cleft, 106600
665	LEF1	lymphoid enhancer-binding factor 1	127	118	0	9	0		0	150		Sebaceous tumors, somatic
666	FGF8	fibroblast growth factor 8 (androgen-induced)	127	118	0	9	0		0	0.4		Hypogonadotropic hypogonadism 6 with or without anosmia, 612702; Hypogonadotropic hypogonadism 6 with or without anosmia, 612702
667	MAP2K1	mitogen-activated protein kinase kinase 1	126	0	71	3	52		23	64		Cardiofaciocutaneous syndrome 3, 615279
668	PRX	periaxin	126	0	104	22	0		0.7	15		Charcot-Marie-Tooth disease, type 4F, 614895; Dejerine-Sottas disease, autosomal recessive, 145900
669	CNTN1	contactin 1	126	0	94	6	26	myopathy	0.5	98		Myopathy, congenital, Compton-North, 612540
670	NOTCH3	notch 3	126	14	12	100	0		11	55		Myofibromatosis, infantile 2, 615293; Cerebral arteriopathy with subcortical infarcts and leukoencephalopathy, 125310
671	PLOD2	procollagen-lysine, 2-oxoglutarate 5-dioxygenase 2	126	60	27	0	39		1	80		Bruck syndrome 2, 609220
672	RPS6KA5	ribosomal protein S6 kinase, 90kDa, polypeptide 5	126	74	0	0	52	candidate	3	6
673	SLC52A3	solute carrier family 52 (riboflavin transporter), member 3	126	0	126	0	0		0.5	13		Brown-Vialetto-Van Laere syndrome 1, 211530; Fazio-Londe disease, 211500
674	MAP2K2	mitogen-activated protein kinase kinase 2	126	0	71	3	52		48	60		Cardiofaciocutaneous syndrome 4, 615280
675	SLC6A6	solute carrier family 6 (neurotransmitter transporter), member 6	125	0	0	125	0	candidate	4	26
676	BVES	blood vessel epicardial substance	125	118	0	7	0	candidate	36	36
677	CDKN1A	cyclin-dependent kinase inhibitor 1A (p21, Cip1)	125	0	0	112	13	candidate	71	185
678	CLN3	ceroid-lipofuscinosis, neuronal 3	125	87	12	26	0		7	19		Ceroid lipofuscinosis, neuronal, 3, 204200
679	TEAD4	TEA domain family member 4	125	118	0	7	0	candidate	58	58
680	ARID5B	AT rich interactive domain 5B (MRF1-like)	124	118	0	6	0	candidate	94	94
681	ITGA8	integrin, alpha 8	124	59	0	0	65		2	27
682	DVL1	dishevelled segment polarity protein 1	124	118	0	6	0	candidate	34	34
683	PIGA	phosphatidylinositol glycan anchor biosynthesis, class A	124	102	0	9	13		2	11		Multiple congenital anomalies-hypotonia-seizures syndrome 2, 300868; Paroxysmal nocturnal hemoglobinuria, somatic, 300818
684	MKL2	MKL/myocardin-like 2	124	118	0	6	0	candidate	3	17
685	NSDHL	NAD(P) dependent steroid dehydrogenase-like	124	74	44	6	0		0	0.1		CHILD syndrome, 308050; CK syndrome, 300831
686	COX10	cytochrome c oxidase assembly homolog 10 (yeast)	124	0	0	124	0		21	21		Encephalopathy, progressive mitochondrial, with proximal renal tubulopathy due to cytochrome c oxidase deficiency
687	MACF1	microtubule-actin crosslinking factor 1	124	0	0	124	0		9	129
688	HNF4A	hepatocyte nuclear factor 4, alpha	124	102	9	0	13		0	29		MODY, type I, 125850; MODY, type I, 125850; {Diabetes mellitus, noninsulin-dependent}, 125853
689	TAGLN	transgelin	124	118	0	6	0		0	3136
690	MYLK	myosin light chain kinase	124	118	0	6	0		11	620		Aortic aneurysm, familial thoracic 7, 613780
691	LIF	leukemia inhibitory factor	124	118	0	6	0		0	4
692	PHKA1	phosphorylase kinase, alpha 1 (muscle)	123	60	63	0	0	myopathy	0.2	0.2		Muscle glycogenosis, 300559
693	ATR	ataxia telangiectasia and Rad3 related	123	0	97	26	0		6	21		Cutaneous telangiectasia and cancer syndrome, familial, 614564; GAPO syndrome, 230740; GAPO syndrome, 230740; Seckel syndrome 1, 210600; {Hemangioma, capillary infantile, susceptibility to}, 602089
694	PRNP	prion protein	123	0	38	33	52		40	295		Creutzfeldt-Jakob disease, 123400; Gerstmann-Straussler disease, 137440; Huntington disease-like 1, 603218; Insomnia, fatal familial, 600072; Gerstmann-Straussler disease, 137440; Huntington disease-like 1, 603218; Insomnia, fatal familial, 600072; Prion disease with protracted course, 606688; {Kuru, susceptibility to}, 245300
695	IKBKB	inhibitor of kappa light polypeptide gene enhancer in B-cells, kinase beta	122	74	0	48	0	candidate	8	23
696	TPM1	tropomyosin 1 (alpha)	122	118	4	0	0		149	3608		Cardiomyopathy, dilated, 1Y, 611878; Cardiomyopathy, familial hypertrophic, 3, 115196; Left ventricular noncompaction 9, 611878; Left ventricular noncompaction 9, 611878
697	DNER	delta/notch-like EGF repeat containing	121	118	0	3	0		0.4	71
698	THRA	thyroid hormone receptor, alpha	121	118	0	3	0		18	55		Hypothyroidism, congenital, nongoitrous, 6, 614450; Hypothyroidism, congenital, nongoitrous, 6, 614450
699	CACNG2	calcium channel, voltage-dependent, gamma subunit 2	121	118	0	3	0		0	2		Mental retardation, autosomal dominant 10, 614256
700	GPX1	glutathione peroxidase 1	121	118	0	3	0		21	193		Hemolytic anemia due to glutathione peroxidase deficiency, 614164; Hemolytic anemia due to glutathione peroxidase deficiency, 614164
701	SCN5A	sodium channel, voltage-gated, type V, alpha subunit	121	59	21	15	26		0.4	24		Atrial fibrillation, familial, 10, 614022; Brugada syndrome 1, 601144; Cardiomyopathy, dilated, 1E, 601154; Heart block, nonprogressive, 113900; Heart block, progressive, type IA, 113900; Long QT syndrome-3, 603830; Heart block, nonprogressive, 113900; Heart block, progressive, type IA, 113900; Long QT syndrome-3, 603830; Sick sinus syndrome 1, 608567; Ventricular fibrillation, familial, 1, 60382…
702	CXCL10	chemokine (C-X-C motif) ligand 10	121	118	0	3	0		0.1	62
703	POU4F1	POU class 4 homeobox 1	121	118	0	3	0	candidate	0.1	0.6
704	HS6ST1	heparan sulfate 6-O-sulfotransferase 1	121	118	0	3	0		7	15		{Hypogonadotropic hypogonadism 15 with or without anosmia}, 614880
705	SIRT2	sirtuin 2	121	118	0	3	0	candidate	69	69
706	FGF10	fibroblast growth factor 10	121	59	22	40	0		0.4	9		Aplasia of lacrimal and salivary glands, 180920; LADD syndrome, 149730; LADD syndrome, 149730
707	CTF1	cardiotrophin 1	121	118	0	3	0	candidate	3	8
708	PYGL	phosphorylase, glycogen, liver	120	120	0	0	0		2	123		Glycogen storage disease VI, 232700; Glycogen storage disease VI, 232700
709	ADAMTS2	ADAM metallopeptidase with thrombospondin type 1 motif, 2	120	30	48	3	39		0.3	8		Ehlers-Danlos syndrome, type VIIC, 225410
710	UGT1A6	UDP glucuronosyltransferase 1 family, polypeptide A6	120	120	0	0	0		0	60
711	UGT2B28	UDP glucuronosyltransferase 2 family, polypeptide B28	120	120	0	0	0		0	2
712	UGT2B11	UDP glucuronosyltransferase 2 family, polypeptide B11	120	120	0	0	0		0	7
713	GYS1	glycogen synthase 1 (muscle)	120	120	0	0	0	myopathy	53	53		Glycogen storage disease 0, muscle, 611556; Glycogen storage disease 0, muscle, 611556
714	UGT2B10	UDP glucuronosyltransferase 2 family, polypeptide B10	120	120	0	0	0		0	0.4
715	PYGB	phosphorylase, glycogen; brain	120	120	0	0	0		3	66
716	AC019173.2		120	120	0	0	0	candidate
717	UGT3A2	UDP glycosyltransferase 3 family, polypeptide A2	120	120	0	0	0		0	3
718	FAM123B	family with sequence similarity 123B	120	0	117	3	0					Osteopathia striata with cranial sclerosis, 300373
719	LALBA	lactalbumin, alpha-	120	120	0	0	0		0	1
720	UGT2B17	UDP glucuronosyltransferase 2 family, polypeptide B17	120	120	0	0	0		0	36		{Bone mineral density QTL 12, osteoporosis}, 612560
721	LRP4	low density lipoprotein receptor-related protein 4	120	118	2	0	0		10	26		Cenani-Lenz syndactyly syndrome, 212780; Sclerosteosis 2, 614305
722	UGT3A1	UDP glycosyltransferase 3 family, polypeptide A1	120	120	0	0	0		0.1	8
723	UGT1A5	UDP glucuronosyltransferase 1 family, polypeptide A5	120	120	0	0	0		0	0.4
724	AC226496.1		120	120	0	0	0	candidate
725	GDPGP1	GDP-D-glucose phosphorylase 1	120	120	0	0	0	candidate
726	DNM1	dynamin 1	120	0	0	3	117		0.9	144
727	UGT1A4	UDP glucuronosyltransferase 1 family, polypeptide A4	120	120	0	0	0		0	67
728	EGFLAM	EGF-like, fibronectin type III and laminin G domains	119	119	0	0	0	candidate	7	17
729	MAMDC2	MAM domain containing 2	119	119	0	0	0		2	30
730	SLC39A13	solute carrier family 39 (zinc transporter), member 13	119	28	71	20	0		2	18		Spondylocheirodysplasia, Ehlers-Danlos syndrome-like, 612350
731	SPOCK2	sparc/osteonectin, cwcv and kazal-like domains proteoglycan (testican) 2	119	119	0	0	0		0.4	76
732	EDNRB	endothelin receptor type B	119	59	20	40	0		5	90		ABCD syndrome, 600501; Waardenburg syndrome, type 4A, 277580; {Hirschsprung disease, susceptibility to, 2}, 600155
733	SPOCK3	sparc/osteonectin, cwcv and kazal-like domains proteoglycan (testican) 3	119	119	0	0	0		0.3	144
734	JAK3	Janus kinase 3	118	118	0	0	0		0.2	29		SCID, autosomal recessive, T-negative/B-positive type, 600802
735	FBXO22	F-box protein 22	118	118	0	0	0	candidate	4	11
736	CD164	CD164 molecule, sialomucin	118	118	0	0	0	candidate	49	297
737	AATF	apoptosis antagonizing transcription factor	118	118	0	0	0	candidate	30	38
738	MYL3	myosin, light chain 3, alkali; ventricular, skeletal, slow	118	118	0	0	0		27	2105		Cardiomyopathy, familial hypertrophic, 8, 608751
739	MYL4	myosin, light chain 4, alkali; atrial, embryonic	118	118	0	0	0		1	87
740	LAMC2	laminin, gamma 2	118	30	55	7	26		0.5	12		Epidermolysis bullosa, junctional, Herlitz type, 226700; Epidermolysis bullosa, junctional, non-Herlitz type, 226650
741	FGF20	fibroblast growth factor 20	118	118	0	0	0		0	0.8
742	MYL6B	myosin, light chain 6B, alkali, smooth muscle and non-muscle	118	118	0	0	0	candidate	47	120
743	KRT19	keratin 19	118	118	0	0	0		0.1	94
744	EID2	EP300 interacting inhibitor of differentiation 2	118	118	0	0	0	candidate	3	17
745	SAV1	salvador homolog 1 (Drosophila)	118	118	0	0	0		0.3	45
746	B3GAT1	beta-1,3-glucuronyltransferase 1 (glucuronosyltransferase P)	118	118	0	0	0		0.1	42
747	FAM65B	family with sequence similarity 65, member B	118	118	0	0	0		12	193
748	UNC45B	unc-45 homolog B (C. elegans)	118	118	0	0	0	candidate	51	51
749	NMRK2	nicotinamide riboside kinase 2	118	118	0	0	0		7	73
750	TCF23	transcription factor 23	118	118	0	0	0		0	14
751	CHODL	chondrolectin	118	118	0	0	0		0.4	21
752	PDSS2	prenyl (decaprenyl) diphosphate synthase, subunit 2	118	28	60	30	0		5	102		Coenzyme Q10 deficiency, primary, 3, 614652
753	CENPF	centromere protein F, 350/400kDa	118	118	0	0	0		0.2	22
754	TAGLN2	transgelin 2	118	118	0	0	0		17	505
755	BHLHE41	basic helix-loop-helix family, member e41	118	118	0	0	0		11	33		[Short sleeper], 612975
756	CSDA	cold shock domain protein A; cold shock domain protein A pseudogene 1	118	118	0	0	0	candidate
757	TNNC1	troponin C type 1 (slow)	118	118	0	0	0		842	1894		Cardiomyopathy, dilated, 1Z, 611879; Cardiomyopathy, familial hypertrophic, 13, 613243
758	TNIP1	TNFAIP3 interacting protein 1	118	118	0	0	0	candidate	77	92
759	PDZRN3	PDZ domain containing ring finger 3	118	118	0	0	0	candidate	10	48
760	MRAS	muscle RAS oncogene homolog	118	118	0	0	0	candidate	15	66
761	CYTL1	cytokine-like 1	118	118	0	0	0		0.4	34
762	BACE2	beta-site APP-cleaving enzyme 2	118	118	0	0	0	candidate	4	30
763	SPEG	SPEG complex locus	118	118	0	0	0	candidate	31	42
764	PIGM	phosphatidylinositol glycan anchor biosynthesis, class M	118	118	0	0	0		0.6	6		Glycosylphosphatidylinositol deficiency, 610293; Glycosylphosphatidylinositol deficiency, 610293
765	GALNT4	UDP-N-acetyl-alpha-D-galactosamine:polypeptide N-acetylgalactosaminyltransferase 4 (GalNAc-T4)	118	118	0	0	0		0	5
766	LY6E	lymphocyte antigen 6 complex, locus E	118	118	0	0	0		9	124
767	BARX2	BARX homeobox 2	118	118	0	0	0		0	14
768	CCL19	chemokine (C-C motif) ligand 19	118	118	0	0	0		0	299
769	MTPN	myotrophin	118	118	0	0	0	candidate	19	172
770	ITGB1BP2	integrin beta 1 binding protein (melusin) 2	118	118	0	0	0		1	29
771	RXRG	retinoid X receptor, gamma	118	118	0	0	0	candidate	2	3
772	PHLDA1	pleckstrin homology-like domain, family A, member 1	118	118	0	0	0		2	23
773	MURC	muscle-related coiled-coil protein	118	118	0	0	0	candidate	20	25
774	LUC7L	LUC7-like (S. cerevisiae)	118	118	0	0	0	candidate	6	51
775	SOAT1	sterol O-acyltransferase 1	118	118	0	0	0		2	34
776	IGSF8	immunoglobulin superfamily, member 8	118	118	0	0	0		2	34
777	GALNT5	UDP-N-acetyl-alpha-D-galactosamine:polypeptide N-acetylgalactosaminyltransferase 5 (GalNAc-T5)	118	118	0	0	0		0	3
778	FOXL1	forkhead box L1	118	118	0	0	0	candidate	0.6	2
779	POU6F1	POU class 6 homeobox 1	118	118	0	0	0	candidate	7	10
780	PAWR	PRKC, apoptosis, WT1, regulator	118	118	0	0	0		1	30
781	SRI	sorcin	118	118	0	0	0		13	150
782	UNC45A	unc-45 homolog A (C. elegans)	118	118	0	0	0	candidate	4	32
783	AEBP1	AE binding protein 1	118	118	0	0	0		9	250
784	TAGLN3	transgelin 3	118	118	0	0	0		0.3	214
785	NEU2	sialidase 2 (cytosolic sialidase)	118	118	0	0	0	candidate
786	MBNL3	muscleblind-like splicing regulator 3	118	118	0	0	0		0.6	24
787	FOXS1	forkhead box S1	118	118	0	0	0	candidate	0.4	4
788	MYEF2	myelin expression factor 2	118	118	0	0	0		0.9	32
789	SOX8	SRY (sex determining region Y)-box 8	118	118	0	0	0		0.1	15
790	EID2B	EP300 interacting inhibitor of differentiation 2B	118	118	0	0	0		0.8	10
791	FUCA1	fucosidase, alpha-L- 1, tissue	118	60	58	0	0		5	40		Fucosidosis, 230000; Fucosidosis, 230000
792	TSC22D3	TSC22 domain family, member 3	118	118	0	0	0	candidate	182	306
793	SMAD7	SMAD family member 7	118	118	0	0	0		2	13		{Colorectal cancer, susceptibility to, 3}, 612229
794	CCR7	chemokine (C-C motif) receptor 7	118	118	0	0	0		0	62
795	USP2	ubiquitin specific peptidase 2	118	118	0	0	0	candidate	34	34
796	NR2F2	nuclear receptor subfamily 2, group F, member 2	118	118	0	0	0	candidate	15	149
797	RBM38	RNA binding motif protein 38	118	118	0	0	0	candidate	53	53
798	VGLL2	vestigial like 2 (Drosophila)	118	118	0	0	0	candidate	39	39
799	METTL8	methyltransferase like 8	118	118	0	0	0	candidate	3	11
800	RCAN1	regulator of calcineurin 1	118	118	0	0	0	candidate	11	59
801	F2R	coagulation factor II (thrombin) receptor	118	118	0	0	0	candidate	2	17
802	CCL21	chemokine (C-C motif) ligand 21	118	118	0	0	0		4	1718
803	DYRK1B	dual-specificity tyrosine-(Y)-phosphorylation regulated kinase 1B	118	118	0	0	0	candidate	44	44
804	PIGZ	phosphatidylinositol glycan anchor biosynthesis, class Z	118	118	0	0	0	candidate	0.6	5
805	HOMER1	homer homolog 1 (Drosophila)	118	118	0	0	0	candidate	4	12
806	TNNI1	troponin I type 1 (skeletal, slow)	118	118	0	0	0	candidate	284	284
807	SMTN	smoothelin	118	118	0	0	0		13	170
808	SLC8A3	solute carrier family 8 (sodium/calcium exchanger), member 3	118	59	0	59	0	candidate	7	7
809	RBM24	RNA binding motif protein 24	118	118	0	0	0	candidate	112	112
810	MKX	mohawk homeobox	118	118	0	0	0		0.2	12
811	FHL3	four and a half LIM domains 3	118	118	0	0	0		590	590		Hemophagocytic lymphohistiocytosis, familial, 3, 608898; Hemophagocytic lymphohistiocytosis, familial, 3, 608898
812	PIGB	phosphatidylinositol glycan anchor biosynthesis, class B	118	118	0	0	0	candidate
813	TBX20	T-box 20	118	118	0	0	0		0	7		Atrial septal defect 4, 611363
814	KCNH1	potassium voltage-gated channel, subfamily H (eag-related), member 1	118	118	0	0	0	candidate	0.2	2
815	CASP1	caspase 1, apoptosis-related cysteine peptidase	118	118	0	0	0		3	161
816	ZFHX3	zinc finger homeobox 3	118	118	0	0	0		9	9		{Prostate cancer, susceptibility to}, 176807
817	SIN3B	SIN3 transcription regulator family member B	118	118	0	0	0	candidate	4	15
818	SVIL	supervillin	118	118	0	0	0	candidate	405	405
819	VAMP5	vesicle-associated membrane protein 5	118	118	0	0	0	candidate	19	85
820	ZNF238	zinc finger protein 238	118	118	0	0	0	candidate
821	MBNL2	muscleblind-like splicing regulator 2	118	0	0	118	0		0	70
822	SGCZ	sarcoglycan, zeta	118	118	0	0	0		0	0.5
823	CAPN2	calpain 2, (m/II) large subunit	118	118	0	0	0	candidate	60	106
824	BTG1	B-cell translocation gene 1, anti-proliferative	118	118	0	0	0	candidate	30	283
825	CNTFR	ciliary neurotrophic factor receptor	118	118	0	0	0	candidate	26	26
826	IFNG	interferon, gamma	117	74	0	43	0		0	3		{AIDS, rapid progression to}, 609423; {Aplastic anemia}, 609135; {Hepatitis C virus, response to therapy of}, 609532; {TSC2 angiomyolipomas, renal, modifier of}, 613254; {Tuberculosis, protection against}, 607948
827	MED12	mediator complex subunit 12	117	0	98	6	13		8	13		Lujan-Fryns syndrome, 309520; Lujan-Fryns syndrome, 309520; Ohdo syndrome, X-linked, 300895; Opitz-Kaveggia syndrome, 305450
828	AIFM1	apoptosis-inducing factor, mitochondrion-associated, 1	116	0	0	116	0		13	91		Combined oxidative phosphorylation deficiency 6, 300816; Cowchock syndrome, 310490
829	NSD1	nuclear receptor binding SET domain protein 1	116	0	116	0	0		6	14		Beckwith-Wiedemann syndrome, 130650; Leukemia, acute myeloid, 601626; Leukemia, acute myeloid, 601626; Sotos syndrome 1, 117550
830	CEBPB	CCAAT/enhancer binding protein (C/EBP), beta	116	0	0	103	13	candidate	102	102
831	NTN3	netrin 3	115	89	0	0	26		0	0.1
832	PIGC	phosphatidylinositol glycan anchor biosynthesis, class C	115	102	0	0	13	candidate	6	26
833	ACADVL	acyl-CoA dehydrogenase, very long chain	115	14	56	45	0	myopathy	228	361		VLCAD deficiency, 201475
834	MAN2B1	mannosidase, alpha, class 2B, member 1	115	60	52	3	0		5	64		Mannosidosis, alpha-, types I and II, 248500
835	OBSL1	obscurin-like 1	115	115	0	0	0		11	69		3-M syndrome 2, 612921
836	PTPRD	protein tyrosine phosphatase, receptor type, D	115	0	0	115	0		0.8	30
837	PIGP	phosphatidylinositol glycan anchor biosynthesis, class P	115	102	0	0	13	candidate	33	49
838	FHL2	four and a half LIM domains 2	115	115	0	0	0		10	550
839	NKX2-6	NK2 transcription factor related, locus 6 (Drosophila)	115	115	0	0	0	candidate
840	PIGH	phosphatidylinositol glycan anchor biosynthesis, class H	115	102	0	0	13	candidate	14	24
841	GDAP1	ganglioside induced differentiation associated protein 1	115	0	115	0	0		0	34		Charcot-Marie-Tooth disease, axonal, type 2K, 607831; Charcot-Marie-Tooth disease, axonal, with vocal cord paresis, 607706; Charcot-Marie-Tooth disease, recessive intermediate, A, 608340; Charcot-Marie-Tooth disease, type 4A, 214400
842	PLEKHG5	pleckstrin homology domain containing, family G (with RhoGef domain) member 5	114	0	114	0	0		0.1	9		Charcot-Marie-Tooth disease, recessive intermediate C, 615376; Spinal muscular atrophy, distal, autosomal recessive, 4, 611067
843	PRKACA	protein kinase, cAMP-dependent, catalytic, alpha	114	88	0	13	13	candidate	134	134
844	ACTB	actin, beta	114	59	29	0	26		529	7003		Baraitser-Winter syndrome 1, 243310; Dystonia, juvenile-onset, 607371
845	PORCN	porcupine homolog (Drosophila)	114	59	52	3	0		0	0.1		Focal dermal hypoplasia, 305600; Focal dermal hypoplasia, 305600
846	PRKCQ	protein kinase C, theta	113	87	0	0	26	candidate	39	39
847	CDC42	cell division cycle 42	113	87	0	0	26	candidate	56	308
848	PTPRS	protein tyrosine phosphatase, receptor type, S	112	0	0	112	0		1	30
849	SCN1A	sodium channel, voltage-gated, type I, alpha subunit	112	59	24	3	26		0	13		Dravet syndrome, 607208; Epilepsy, generalized, with febrile seizures plus, type 2, 604403; Febrile seizures, familial, 3A, 604403; Migraine, familial hemiplegic, 3, 609634
850	PDHA1	pyruvate dehydrogenase (lipoamide) alpha 1	112	60	37	15	0		115	221		Leigh syndrome, X-linked, 308930; Leigh syndrome, X-linked, 308930; Pyruvate dehydrogenase E1-alpha deficiency, 312170
851	DDR2	discoidin domain receptor tyrosine kinase 2	111	0	108	3	0		1	27		Spondylometaepiphyseal dysplasia, short limb-hand type, 271665
852	PGM1	phosphoglucomutase 1	111	60	51	0	0	myopathy	289	289		Congenital disorder of glycosylation, type It, 614921; Glycogen storage disease XIV, 612934; Glycogen storage disease XIV, 612934
853	CRTAP	cartilage associated protein	111	30	26	16	39		65	247		Osteogenesis imperfecta, type VII, 610682
854	IFRD1	interferon-related developmental regulator 1	111	59	0	52	0	candidate	22	43
855	CREBBP	CREB binding protein	111	0	85	13	13		13	19		Rubinstein-Taybi syndrome, 180849
856	MFN2	mitofusin 2	111	0	95	3	13		64	98		Charcot-Marie-Tooth disease, type 2A2, 609260; Hereditary motor and sensory neuropathy VI, 601152; Hereditary motor and sensory neuropathy VI, 601152
857	PEX5	peroxisomal biogenesis factor 5	110	0	77	33	0		26	26		Peroxisome biogenesis disorder 2A (Zellweger), 214110; Peroxisome biogenesis disorder 2B, 202370
858	ITGB4	integrin, beta 4	110	30	61	6	13		1	11		Epidermolysis bullosa of hands and feet, 131800; Epidermolysis bullosa, junctional, non-Herlitz type, 226650; Epidermolysis bullosa, junctional, with pyloric atresia, 226730
859	PDX1	pancreatic and duodenal homeobox 1	110	88	9	0	13		0	0.1		Lacticacidemia due to PDX1 deficiency, 245349; Lacticacidemia due to PDX1 deficiency, 245349
860	RER1	retention in endoplasmic reticulum sorting receptor 1	110	28	0	82	0	candidate	66	125
861	LTN1	listerin E3 ubiquitin protein ligase 1	110	0	0	110	0	candidate	8	8
862	CTBP1	C-terminal binding protein 1	110	60	0	50	0	candidate	44	52
863	AKT2	v-akt murine thymoma viral oncogene homolog 2	110	60	6	18	26		20	43		Diabetes mellitus, type II, 125853; Hypoinsulinemic hypoglycemia with hemihypertrophy, 240900; Hypoinsulinemic hypoglycemia with hemihypertrophy, 240900
864	LAMA4	laminin, alpha 4	110	30	0	54	26		0.6	10		Cardiomyopathy, dilated, 1JJ, 615235
865	PPP3CB	protein phosphatase 3, catalytic subunit, beta isozyme	110	28	0	82	0		0	57
866	FBLN5	fibulin 5	109	30	16	63	0		20	155		Cutis laxa, autosomal dominant 2, 614434; Cutis laxa, autosomal recessive, type IA, 219100; Macular degeneration, age-related, 3, 608895; Macular degeneration, age-related, 3, 608895
867	PYCR1	pyrroline-5-carboxylate reductase 1	109	60	49	0	0		5	15		Cutis laxa, autosomal recessive, type IIB, 612940; Cutis laxa, autosomal recessive, type IIIB, 614438
868	LIFR	leukemia inhibitory factor receptor alpha	109	0	106	3	0		8	41		Stuve-Wiedemann syndrome/Schwartz-Jampel type 2 syndrome, 601559
869	RFNG	RFNG O-fucosylpeptide 3-beta-N-acetylglucosaminyltransferase	108	102	0	6	0	candidate	9	12
870	MFNG	MFNG O-fucosylpeptide 3-beta-N-acetylglucosaminyltransferase	108	102	0	6	0		0.7	44
871	LFNG	LFNG O-fucosylpeptide 3-beta-N-acetylglucosaminyltransferase	108	102	0	6	0		0.4	60		Spondylocostal dysostosis, autosomal recessive 3, 609813
872	NDUFS4	NADH dehydrogenase (ubiquinone) Fe-S protein 4, 18kDa (NADH-coenzyme Q reductase)	108	0	75	33	0		52	75		Leigh syndrome, 256000; Leigh syndrome, 256000; Mitochondrial complex I deficiency, 252010
873	MESP1	mesoderm posterior 1 homolog (mouse)	108	87	0	21	0	candidate	0.6	2
874	MMP13	matrix metallopeptidase 13 (collagenase 3)	108	60	35	0	13		0	2		Metaphyseal anadysplasia 1, 602111; Spondyloepimetaphyseal dysplasia, Missouri type, 602111
875	SLC35C1	solute carrier family 35 (GDP-fucose transporter), member C1	107	88	19	0	0		3	18		Congenital disorder of glycosylation, type IIc, 266265
876	SETX	senataxin	106	0	106	0	0		6	37		Amyotrophic lateral sclerosis 4, juvenile, 602433; Ataxia-ocular apraxia-2, 606002
877	ABL1	c-abl oncogene 1, non-receptor tyrosine kinase	106	59	0	21	26		8	34		Leukemia, Philadelphia chromosome-positive, resistant to imatinib; Leukemia, Philadelphia chromosome-positive, resistant to imatinib
878	WNT7A	wingless-type MMTV integration site family, member 7A	106	30	70	6	0		0	0.9		Fuhrmann syndrome, 228930; Fuhrmann syndrome, 228930; Ulna and fibula, absence of, with sever limb deficiency, 276820
879	CACNA1A	calcium channel, voltage-dependent, P/Q type, alpha 1A subunit	106	60	26	20	0		0.1	8		Episodic ataxia, type 2, 108500; Migraine, familial hemiplegic, 1, 141500; Migraine, familial hemiplegic, 1, with progressive cerebellar ataxia, 141500; Spinocerebellar ataxia 6, 183086
880	SLC26A2	solute carrier family 26 (anion exchanger), member 2	105	0	85	20	0		1	15		Achondrogenesis Ib, 600972; Atelosteogenesis II, 256050; De la Chapelle dysplasia, 256050; Diastrophic dysplasia, 222600; Diastrophic dysplasia, broad bone-platyspondylic variant, 222600; Epiphyseal dysplasia, multiple, 4, 226900
881	WNT4	wingless-type MMTV integration site family, member 4	105	103	2	0	0		0.6	29		Mullerian aplasia and hyperandrogenism, 158330; SERKAL syndrome, 611812
882	LDHA	lactate dehydrogenase A	105	60	45	0	0	myopathy	120	723		Glycogen storage disease XI, 612933; Glycogen storage disease XI, 612933
883	PRKAB2	protein kinase, AMP-activated, beta 2 non-catalytic subunit	105	14	0	91	0	candidate	0.2	0.6
884	IDUA	iduronidase, alpha-L-	104	60	0	44	0		0.5	5		Mucopolysaccharidosis Ih, 607014; Mucopolysaccharidosis Ih/s, 607015; Mucopolysaccharidosis Is, 607016
885	PIK3CA	phosphatidylinositol-4,5-bisphosphate 3-kinase, catalytic subunit alpha	104	60	2	29	13		5	11		Breast cancer, somatic, 114480; CLOVE syndrome, somatic, 612918; Colorectal cancer, somatic, 114500; Cowden syndrome 5, 615108; Gastric cancer, somatic, 613659; Hepatocellular carcinoma, somatic, 114550; Keratosis, seborrheic, somatic, 182000; Gastric cancer, somatic, 613659; Hepatocellular carcinoma, somatic, 114550; Keratosis, seborrheic, somatic, 182000; Megalencephaly-capillary malformation-p…
886	PLG	plasminogen	104	59	19	0	26		0	546		Conjunctivitis, ligneous, 217090; Plasminogen Tochigi disease; Plasminogen deficiency, types I and II; Thrombophilia, dysplasminogenemic
887	MYOF	myoferlin	104	0	0	104	0		2	39
888	BAD	BCL2-associated agonist of cell death	104	88	0	3	13	candidate	6	23
889	ENO3	enolase 3 (beta, muscle)	104	60	41	3	0	myopathy	525	525		Glycogen storage disease XIII, 612932; Glycogen storage disease XIII, 612932
890	CRLF1	cytokine receptor-like factor 1	104	0	104	0	0					Cold-induced sweating syndrome, 272430
891	ACADS	acyl-CoA dehydrogenase, C-2 to C-3 short chain	104	0	89	15	0		20	39		Acyl-CoA dehydrogenase, short-chain, deficiency of, 201470
892	ITGA2	integrin, alpha 2 (CD49B, alpha 2 subunit of VLA-2 receptor)	104	0	0	0	104		0.2	7		Glycoprotein Ia deficiency, 614200
893	ITGA1	integrin, alpha 1	104	0	0	0	104		2	40
894	PHKG2	phosphorylase kinase, gamma 2 (testis)	103	74	29	0	0		0	54		Cirrhosis due to liver phosphorylase kinase deficiency; Glycogen storage disease IXc, 613027; Glycogen storage disease IXc, 613027
895	SEMA3E	sema domain, immunoglobulin domain (Ig), short basic domain, secreted, (semaphorin) 3E	103	0	77	0	26		0.1	4		CHARGE syndrome, 214800
896	ITGAV	integrin, alpha V	103	0	0	12	91	candidate	8	68
897	OCRL	oculocerebrorenal syndrome of Lowe	103	14	89	0	0		6	27		Dent disease 2, 300555; Lowe syndrome, 309000; Lowe syndrome, 309000
898	GLI3	GLI family zinc finger 3	103	0	78	25	0		1	10		Greig cephalopolysyndactyly syndrome, 175700; Greig cephalopolysyndactyly syndrome, 175700; Pallister-Hall syndrome, 146510; Polydactyly, postaxial, types A1 and B, 174200; Polydactyly, preaxial, type IV, 174700; {Hypothalamic hamartomas, somatic}, 241800
899	L1CAM	L1 cell adhesion molecule	103	0	56	21	26					CRASH syndrome, 303350; Corpus callosum, partial agenesis of, 304100; Hydrocephalus due to aqueductal stenosis, 307000; Hydrocephalus with Hirschsprung disease, 307000; Hydrocephalus with congenital idiopathic intestinal pseudoobstruction, 307000; MASA syndrome, 303350
900	MYH11	myosin, heavy chain 11, smooth muscle	103	59	0	18	26		108	4475		Aortic aneurysm, familial thoracic 4, 132900
901	THBS1	thrombospondin 1	102	28	0	35	39		5	384
902	UXS1	UDP-glucuronate decarboxylase 1	102	102	0	0	0	candidate	5	36
903	MLXIPL	MLX interacting protein-like	102	102	0	0	0	candidate	0.2	0.5
904	MGAT5B	mannosyl (alpha-1,6-)-glycoprotein beta-1,6-N-acetyl-glucosaminyltransferase, isozyme B	102	102	0	0	0		0	7
905	FZD4	frizzled family receptor 4	102	0	14	88	0		4	81		Exudative vitreoretinopathy, 133780; Retinopathy of prematurity, 133780
906	ATP6V0A2	ATPase, H+ transporting, lysosomal V0 subunit a2	102	0	102	0	0		4	11		Cutis laxa, autosomal recessive, type IIA, 219200; Wrinkly skin syndrome, 278250
907	APTX	aprataxin	102	0	102	0	0		4	16		Ataxia, early-onset, with oculomotor apraxia and hypoalbuminemia, 208920
908	A4GALT	alpha 1,4-galactosyltransferase	102	102	0	0	0		6	19		NOR polyagglutination syndrome, 111400; [Blood group, P1Pk system, P(2) phenotype], 111400; [Blood group, P1Pk system, p phenotype], 111400
909	CTH	cystathionase (cystathionine gamma-lyase)	102	0	2	100	0		1	33		Cystathioninuria, 219500; Homocysteine, total plasma, elevated; Homocysteine, total plasma, elevated
910	GCNT7	glucosaminyl (N-acetyl) transferase family member 7	102	102	0	0	0	candidate
911	GCNT6	glucosaminyl (N-acetyl) transferase 6	102	102	0	0	0		0	0.2
912	SBF2	SET binding factor 2	102	0	95	7	0		4	18		Charcot-Marie-Tooth disease, type 4B2, 604563
913	PIM3	pim-3 oncogene	102	102	0	0	0	candidate	26	55
914	PSEN2	presenilin 2 (Alzheimer disease 4)	101	87	11	3	0		6	9		Alzheimer disease-4, 606889; Cardiomyopathy, dilated, 1V, 613697
915	SCARA3	scavenger receptor class A, member 3	101	88	0	0	13		0.9	36
916	LAMB3	laminin, beta 3	101	30	55	3	13		0	16		Epidermolysis bullosa, junctional, Herlitz type, 226700; Epidermolysis bullosa, junctional, non-Herlitz type, 226650
917	ABCG1	ATP-binding cassette, sub-family G (WHITE), member 1	101	101	0	0	0		0	39
918	SPG20	spastic paraplegia 20 (Troyer syndrome)	101	0	101	0	0		21	97		Troyer syndrome, 275900
919	SUCLA2	succinate-CoA ligase, ADP-forming, beta subunit	101	0	101	0	0		30	62		Mitochondrial DNA depletion syndrome 5 (encephalomyopathic with or without methylmalonic aciduria), 612073
920	RPS6KB2	ribosomal protein S6 kinase, 70kDa, polypeptide 2	101	0	0	88	13	candidate	6	13
921	TYMP	thymidine phosphorylase	101	30	48	23	0		1	73		Mitochondrial DNA depletion syndrome 1 (MNGIE type), 603041
922	SALL4	spalt-like transcription factor 4	101	0	98	3	0		0	2		Duane-radial ray syndrome, 607323; IVIC syndrome, 147750; IVIC syndrome, 147750
923	LMNB1	lamin B1	101	0	19	56	26		2	41		Leukodystrophy, adult-onset, autosomal dominant, 169500; Leukodystrophy, adult-onset, autosomal dominant, 169500
924	PKLR	pyruvate kinase, liver and RBC	101	88	0	0	13	candidate
925	PGAM2	phosphoglycerate mutase 2 (muscle)	101	60	41	0	0	myopathy	66	141		Glycogen storage disease X, 261670; Glycogen storage disease X, 261670
926	DLAT	dihydrolipoamide S-acetyltransferase	100	60	40	0	0	candidate
927	LIMK2	LIM domain kinase 2	100	74	0	0	26		3	34
928	RPS6KA1	ribosomal protein S6 kinase, 90kDa, polypeptide 1	100	74	0	0	26		0.4	73
929	ARX	aristaless related homeobox	100	0	91	9	0		2	24		Epileptic encephalopathy, early infantile, 1, 308350; Hydranencephaly with abnormal genitalia, 300215; Lissencephaly, X-linked 2, 300215; Hydranencephaly with abnormal genitalia, 300215; Lissencephaly, X-linked 2, 300215; Mental retardation, X-linked 29 and others, 300419; Partington syndrome, 309510; Proud syndrome, 300004
930	VCAM1	vascular cell adhesion molecule 1	100	87	0	0	13		2	68
931	LIMK1	LIM domain kinase 1	100	74	0	0	26	candidate	0.1	0.2
932	ESCO2	establishment of sister chromatid cohesion N-acetyltransferase 2	100	0	100	0	0		0.1	6		Roberts syndrome, 268300; SC phocomelia syndrome, 269000
933	BSG	basigin	100	87	0	0	13		102	269		[Blood group, OK], 111380
934	TDGF1	teratocarcinoma-derived growth factor 1	100	87	0	0	13		0	10		Forebrain defects; Forebrain defects
935	RPS6KA4	ribosomal protein S6 kinase, 90kDa, polypeptide 4	100	74	0	0	26	candidate	3	15
936	RPS6KA2	ribosomal protein S6 kinase, 90kDa, polypeptide 2	100	74	0	0	26	candidate	6	34
937	ALDH5A1	aldehyde dehydrogenase 5 family, member A1	99	60	36	3	0		3	20		Succinic semialdehyde dehydrogenase deficiency, 271980
938	CLCF1	cardiotrophin-like cytokine factor 1	99	0	99	0	0		0	4		Cold-induced sweating syndrome 1, 610313
939	PLP1	proteolipid protein 1	99	14	73	12	0		1	1995		Pelizaeus-Merzbacher disease, 312080; Spastic paraplegia 2, X-linked, 312920
940	SH3TC2	SH3 domain and tetratricopeptide repeats 2	99	0	89	10	0		0	4		Charcot-Marie-Tooth disease, type 4C, 601596; Mononeuropathy of the median nerve, mild, 613353
941	PC	pyruvate carboxylase	99	74	25	0	0		2	79		Pyruvate carboxylase deficiency, 266150; Thrombophilia due to protein C deficiency, autosomal dominant, 176860; Thrombophilia due to protein C deficiency, autosomal recessive, 612304
942	GAN	gigaxonin	98	0	67	31	0		0.5	3		Giant axonal neuropathy-1, 256850; Giant axonal neuropathy-1, 256850
943	KIF1B	kinesin family member 1B	98	0	75	23	0		72	72		Charcot-Marie-Tooth disease, type 2A1, 118210; Pheochromocytoma, 171300; {Neuroblastoma, susceptibility to, 1}, 256700
944	SIL1	SIL1 homolog, endoplasmic reticulum chaperone (S. cerevisiae)	98	0	98	0	0	candidate
945	GPC3	glypican 3	97	30	64	3	0		5	245		Simpson-Golabi-Behmel syndrome, type 1, 312870; Wilms tumor, somatic, 194070
946	LOX	lysyl oxidase	97	60	0	37	0		0.6	26
947	ATXN1	ataxin 1	97	0	52	45	0		6	13		Spinocerebellar ataxia 1, 164400
948	NCAM1	neural cell adhesion molecule 1	96	28	0	3	65		0.1	2
949	CHST6	carbohydrate (N-acetylglucosamine 6-O) sulfotransferase 6	96	88	8	0	0		0	5		Macular corneal dystrophy, 217800; Macular corneal dystrophy, 217800
950	NOTCH2NL	Notch homolog 2 (Drosophila) N-terminal like	95	0	0	95	0	candidate
951	RP11-458D21.5		95	0	0	95	0	candidate
952	TBX15	T-box 15	95	0	53	42	0		62	62		Cousin syndrome, 260660
953	PEX7	peroxisomal biogenesis factor 7	95	14	75	6	0		1	9		Peroxisome biogenesis disorder 9B, 614879; Rhizomelic chondrodysplasia punctata, type 1, 215100
954	ADM	adrenomedullin	95	73	0	22	0	candidate	37	275
955	ITGA2B	integrin, alpha 2b (platelet glycoprotein IIb of IIb/IIIa complex, antigen CD41)	95	0	4	0	91		0.4	19		Bleeding disorder, platelet-type, 16, autosomal dominant, 187800; Glanzmann thrombasthenia, 273800; Glanzmann thrombasthenia, 273800; Thrombocytopenia, neonatal alloimmune, BAK antigen related
956	ADAMTS13	ADAM metallopeptidase with thrombospondin type 1 motif, 13	95	89	6	0	0		0	0.1		Thrombotic thrombocytopenic purpura, familial, 274150
957	DLK1	delta-like 1 homolog (Drosophila)	95	0	0	95	0		2	55
958	TRIM55	tripartite motif containing 55	95	0	0	95	0	candidate	7	17
959	DCTN1	dynactin 1	94	0	91	3	0		37	79		Neuropathy, distal hereditary motor, type VIIB, 607641; Perry syndrome, 168605; {Amyotrophic lateral sclerosis, susceptibility to}, 105400
960	CST3	cystatin C	94	89	2	3	0		212	510		Cerebral amyloid angiopathy, 105150; Macular degeneration, age-related, 11, 611953; Macular degeneration, age-related, 11, 611953
961	GALE	UDP-galactose-4-epimerase	94	74	20	0	0		1	14		Galactose epimerase deficiency, 230350; Galactose epimerase deficiency, 230350
962	ITGA5	integrin, alpha 5 (fibronectin receptor, alpha polypeptide)	94	0	0	3	91	candidate	12	103
963	STK11	serine/threonine kinase 11	94	88	6	0	0		51	61		Melanoma, malignant, somatic; Pancreatic cancer, 260350; Peutz-Jeghers syndrome, 175200; Testicular tumor, somatic, 273300
964	HADHA	hydroxyacyl-CoA dehydrogenase/3-ketoacyl-CoA thiolase/enoyl-CoA hydratase (trifunctional protein), alpha subunit	94	0	54	40	0		175	178		Fatty liver, acute, of pregnancy, 609016; HELLP syndrome, maternal, of pregnancy, 609016; LCHAD deficiency, 609016; HELLP syndrome, maternal, of pregnancy, 609016; LCHAD deficiency, 609016; Trifunctional protein deficiency, 609015
965	FOXA2	forkhead box A2	94	88	0	6	0		0	11
966	MMP9	matrix metallopeptidase 9 (gelatinase B, 92kDa gelatinase, 92kDa type IV collagenase)	93	30	0	50	13		0.1	14		Metaphyseal anadysplasia 2, 613073
967	PTRF	polymerase I and transcript release factor	93	0	93	0	0	myopathy	78	349		Lipodystrophy, congenital generalized, type 4, 613327; Lipodystrophy, congenital generalized, type 4, 613327
968	NOS3	nitric oxide synthase 3 (endothelial cell)	93	28	0	13	52		1	11		{Alzheimer disease, late-onset, susceptibility to}, 104300; {Coronary artery spasm 1, susceptibility to}; {Hypertension, pregnancy-induced}, 189800; {Hypertension, susceptibility to}, 145500; {Ischemic stroke, susceptibility to}, 601367; {Placental abruption}
969	WASL	Wiskott-Aldrich syndrome-like	93	28	0	0	65	candidate	21	40
970	SMOC1	SPARC related modular calcium binding 1	93	30	60	3	0		4	30		Microphthalmia with limb anomalies, 206920
971	T	T, brachyury homolog (mouse)	93	87	0	6	0		0	0.1		{Neural tube defects, susceptibility to}, 182940
972	EFEMP1	EGF containing fibulin-like extracellular matrix protein 1	93	30	0	63	0		10	208		Doyne honeycomb degeneration of retina, 126600
973	TRIM63	tripartite motif containing 63, E3 ubiquitin protein ligase	93	0	0	93	0	candidate	718	718
974	ALDOB	aldolase B, fructose-bisphosphate	92	88	4	0	0		0	808		Fructose intolerance, 229600; Fructose intolerance, 229600
975	WNT7B	wingless-type MMTV integration site family, member 7B	92	89	0	3	0		0	2
976	IMPAD1	inositol monophosphatase domain containing 1	92	89	0	3	0		29	51		Chondrodysplasia with joint dislocations, GRAPP type, 614078
977	SLC25A4	solute carrier family 25 (mitochondrial carrier; adenine nucleotide translocator), member 4	92	0	77	15	0		294	1057		Mitochondrial DNA depletion syndrome 12 (cardiomyopathic type), 615418; Progressive external ophthalmoplegia with mitochondrial DNA deletions 3, 609283
978	NTF3	neurotrophin 3	92	59	0	33	0	candidate	0.5	5
979	ATRX	alpha thalassemia/mental retardation syndrome X-linked	91	0	71	20	0		3	4		Alpha-thalassemia myelodysplasia syndrome, somatic, 300448; Alpha-thalassemia/mental retardation syndrome, 301040; Mental retardation-hypotonic facies syndrome, X-linked, 309580
980	GCKR	glucokinase (hexokinase 4) regulator	91	88	0	3	0		0.1	23		[Fasting plasma glucose level QTL 5], 613463
981	POU1F1	POU class 1 homeobox 1	91	60	28	3	0		0	0.3		Pituitary hormone deficiency, combined, 1, 613038
982	PLA2G4A	phospholipase A2, group IVA (cytosolic, calcium-dependent)	91	28	0	63	0		1	17		Phospholipase A2, group IV A, deficiency of
983	LAMP2	lysosomal-associated membrane protein 2	91	0	88	3	0	myopathy	58	185		Danon disease, 300257
984	ARSB	arylsulfatase B	91	0	48	43	0		1	9		Mucopolysaccharidosis type VI (Maroteaux-Lamy), 253200
985	ITGA9	integrin, alpha 9	91	0	0	0	91		1	37
986	DNM3	dynamin 3	91	0	0	0	91		1	31
987	GLT6D1	glycosyltransferase 6 domain containing 1	90	90	0	0	0		0	0.4
988	OTOG	otogelin	90	90	0	0	0		0	0.1		Deafness, autosomal recessive 18B, 614945
989	NIPBL	Nipped-B homolog (Drosophila)	90	0	80	10	0		8	24		Cornelia de Lange syndrome 1, 122470
990	DTNB	dystrobrevin, beta	90	0	0	90	0		0.7	19
991	DTNA	dystrobrevin, alpha	90	0	0	90	0		35	61		Left ventricular noncompaction 1, with or without congenital heart defects, 604169; Left ventricular noncompaction 1, with or without congenital heart defects, 604169
992	IGFBP4	insulin-like growth factor binding protein 4	90	60	0	30	0		24	2066
993	TLN2	talin 2	90	0	0	90	0		2	48
994	ABO	ABO blood group (transferase A, alpha 1-3-N-acetylgalactosaminyltransferase; transferase B, alpha 1-3-galactosyltransferase)	90	90	0	0	0		0	0.2		[Blood group, ABO system]
995	MATR3	matrin 3	90	0	90	0	0		0	245		Myopathy, distal 2, 606070
996	HAS3	hyaluronan synthase 3	90	90	0	0	0		0	4
997	GL54D		90	90	0	0	0	candidate
998	MAPK8	mitogen-activated protein kinase 8	90	74	0	3	13	candidate	4	23
999	SOS1	son of sevenless homolog 1 (Drosophila)	90	0	7	18	65		8	17		Fibromatosis, gingival, 135300; Noonan syndrome 4, 610733
1000	CDH2	cadherin 2, type 1, N-cadherin (neuronal)	90	59	0	18	13		0.1	112
1001	MGT4L		90	90	0	0	0	candidate
1002	HAS1	hyaluronan synthase 1	90	90	0	0	0		0	15
1003	IRS1	insulin receptor substrate 1	89	74	0	15	0		5	19		{Coronary artery disease, susceptibility to}; {Diabetes mellitus, noninsulin-dependent}, 125853
1004	MAPK7	mitogen-activated protein kinase 7	89	74	0	15	0	candidate	2	7
1005	NPNT	nephronectin	89	89	0	0	0		2	257
1006	HEXA	hexosaminidase A (alpha polypeptide)	89	30	30	29	0		14	44		GM2-gangliosidosis, several forms, 272800; GM2-gangliosidosis, several forms, 272800; Tay-Sachs disease, 272800; [Hex A pseudodeficiency], 272800
1007	PGM5	phosphoglucomutase 5	89	89	0	0	0		13	139
1008	HEYL	hes-related family bHLH transcription factor with YRPW motif-like	89	0	0	89	0		0.9	22
1009	VPS54	vacuolar protein sorting 54 homolog (S. cerevisiae)	89	0	0	89	0	candidate	3	16
1010	NDNF	neuron-derived neurotrophic factor	89	89	0	0	0		1	38
1011	CPT1A	carnitine palmitoyltransferase 1A (liver)	89	60	29	0	0		4	38		CPT deficiency, hepatic, type IA, 255120
1012	ADAMTS9	ADAM metallopeptidase with thrombospondin type 1 motif, 9	89	89	0	0	0		4	50
1013	ANXA2	annexin A2	89	89	0	0	0	candidate	65	608
1014	HES1	hes family bHLH transcription factor 1	89	73	0	3	13		7	79
1015	SCN2A	sodium channel, voltage-gated, type II, alpha subunit	89	59	4	0	26		0	21		Epileptic encephalopathy, early infantile, 11, 613721; Seizures, benign familial infantile, 3, 607745
1016	PCSK6	proprotein convertase subtilisin/kexin type 6	89	73	0	3	13		5	97
1017	SGSH	N-sulfoglucosamine sulfohydrolase	89	59	24	6	0		2	10		Mucopolysaccharidisis type IIIA (Sanfilippo A), 252900
1018	HPSE	heparanase	89	89	0	0	0		0.2	23
1019	GALNT11	UDP-N-acetyl-alpha-D-galactosamine:polypeptide N-acetylgalactosaminyltransferase 11 (GalNAc-T11)	88	88	0	0	0	candidate	4	30
1020	PEX1	peroxisomal biogenesis factor 1	88	0	88	0	0		8	9		Peroxisome biogenesis disorder 1A (Zellweger), 214100; Peroxisome biogenesis disorder 1B (NALD/IRD), 601539
1021	FABP5	fatty acid binding protein 5 (psoriasis-associated)	88	88	0	0	0		10	149
1022	PRKAA1	protein kinase, AMP-activated, alpha 1 catalytic subunit	88	88	0	0	0	candidate	6	48
1023	WBSCR17	Williams-Beuren syndrome chromosome region 17	88	88	0	0	0		0.9	24
1024	GALNTL1	UDP-N-acetyl-alpha-D-galactosamine:polypeptide N-acetylgalactosaminyltransferase-like 1	88	88	0	0	0	candidate
1025	GUSB	glucuronidase, beta	88	30	49	9	0		7	32		Mucopolysaccharidosis VII, 253220
1026	B4GALNT4	beta-1,4-N-acetyl-galactosaminyl transferase 4	88	88	0	0	0		0	8
1027	SLC35A2	solute carrier family 35 (UDP-galactose transporter), member A2	88	88	0	0	0		0	0.1		Congenital disorder of glycosylation, type IIm, 300896
1028	PFKL	phosphofructokinase, liver	88	88	0	0	0		3	37		Hemolytic anemia due to phosphofructokinase deficiency; Hemolytic anemia due to phosphofructokinase deficiency
1029	SLC25A12	solute carrier family 25 (aspartate/glutamate carrier), member 12	88	60	25	3	0		24	45		Hypomyelination, global cerebral, 612949; Hypomyelination, global cerebral, 612949
1030	STEAP4	STEAP family member 4	88	88	0	0	0		8	144
1031	IRS2	insulin receptor substrate 2	88	88	0	0	0		16	24		{Diabetes mellitus, noninsulin-dependent}, 125853
1032	PDSS1	prenyl (decaprenyl) diphosphate synthase, subunit 1	88	28	60	0	0		0	6		Coenzyme Q10 deficiency, primary, 2, 614651
1033	GALNT12	UDP-N-acetyl-alpha-D-galactosamine:polypeptide N-acetylgalactosaminyltransferase 12 (GalNAc-T12)	88	88	0	0	0		0.2	9		{Colorectal cancer, susceptibility to, 1}, 608812
1034	KHK	ketohexokinase (fructokinase)	88	88	0	0	0		2	73		[Fructosuria], 229800
1035	GALNT8	UDP-N-acetyl-alpha-D-galactosamine:polypeptide N-acetylgalactosaminyltransferase 8 (GalNAc-T8)	88	88	0	0	0		0	13
1036	CHPF2	chondroitin polymerizing factor 2	88	88	0	0	0		0.6	9
1037	CHST1	carbohydrate (keratan sulfate Gal-6) sulfotransferase 1	88	88	0	0	0	candidate	3	9
1038	CHPF	chondroitin polymerizing factor	88	88	0	0	0	candidate	5	29
1039	GALNT14	UDP-N-acetyl-alpha-D-galactosamine:polypeptide N-acetylgalactosaminyltransferase 14 (GalNAc-T14)	88	88	0	0	0		0.1	24
1040	IMPA1	inositol(myo)-1(or 4)-monophosphatase 1	88	88	0	0	0	candidate	3	27
1041	GALNTL6	UDP-N-acetyl-alpha-D-galactosamine:polypeptide N-acetylgalactosaminyltransferase-like 6	88	88	0	0	0		0	1
1042	PFKFB2	6-phosphofructo-2-kinase/fructose-2,6-biphosphatase 2	88	88	0	0	0	candidate	22	81
1043	PRKAA2	protein kinase, AMP-activated, alpha 2 catalytic subunit	88	88	0	0	0	candidate	45	45
1044	CREB1	cAMP responsive element binding protein 1	88	14	0	22	52		5	20		Histiocytoma, angiomatoid fibrous, somatic, 612160; Histiocytoma, angiomatoid fibrous, somatic, 612160
1045	EDA	ectodysplasin A	88	60	12	3	13		0	2		Ectodermal dysplasia 1, hypohidrotic, X-linked, 305100; Ectodermal dysplasia 1, hypohidrotic, X-linked, 305100; Tooth agenesis, selective, X-linked 1, 313500; Tooth agenesis, selective, X-linked 1, 313500
1046	VRK1	vaccinia related kinase 1	88	14	74	0	0		2	35		Pontocerebellar hypoplasia type 1A, 607596
1047	PTK2B	protein tyrosine kinase 2 beta	88	88	0	0	0		3	52
1048	B4GALNT3	beta-1,4-N-acetyl-galactosaminyl transferase 3	88	88	0	0	0	candidate	0.4	3
1049	CHST4	carbohydrate (N-acetylglucosamine 6-O) sulfotransferase 4	88	88	0	0	0		0	2
1050	CHST15	carbohydrate (N-acetylgalactosamine 4-sulfate 6-O) sulfotransferase 15	88	88	0	0	0		3	40
1051	VIMP	VCP-interacting membrane protein	88	88	0	0	0	candidate	26	65
1052	PRKAG1	protein kinase, AMP-activated, gamma 1 non-catalytic subunit	88	88	0	0	0	candidate	34	35
1053	GALNTL2	UDP-N-acetyl-alpha-D-galactosamine:polypeptide N-acetylgalactosaminyltransferase-like 2	88	88	0	0	0	candidate
1054	ADCYAP1R1	adenylate cyclase activating polypeptide 1 (pituitary) receptor type I	88	88	0	0	0		0.2	22
1055	B3GAT2	beta-1,3-glucuronyltransferase 2 (glucuronosyltransferase S)	88	88	0	0	0		0	13
1056	CHST2	carbohydrate (N-acetylglucosamine-6-O) sulfotransferase 2	88	88	0	0	0		0.3	15
1057	CHST5	carbohydrate (N-acetylglucosamine 6-O) sulfotransferase 5	88	88	0	0	0		0	0.5
1058	GALNTL4	UDP-N-acetyl-alpha-D-galactosamine:polypeptide N-acetylgalactosaminyltransferase-like 4	88	88	0	0	0	candidate
1059	SLC35A3	solute carrier family 35 (UDP-N-acetylglucosamine (UDP-GlcNAc) transporter), member A3	88	88	0	0	0	candidate	2	12
1060	CHSY3	chondroitin sulfate synthase 3	88	88	0	0	0		0.4	5
1061	PEX26	peroxisomal biogenesis factor 26	88	0	88	0	0		4	7		Peroxisome biogenesis disorder 7A (Zellweger), 614872; Peroxisome biogenesis disorder 7B, 614873
1062	PSENEN	presenilin enhancer gamma secretase subunit	87	87	0	0	0		36	133		Acne inversa, familial, 2, 613736
1063	APH1A	APH1A gamma secretase subunit	87	87	0	0	0		0	1
1064	CACYBP	calcyclin binding protein	87	87	0	0	0	candidate	10	88
1065	FGD4	FYVE, RhoGEF and PH domain containing 4	87	0	87	0	0		5	16		Charcot-Marie-Tooth disease, type 4H, 609311
1066	LDLRAP1	low density lipoprotein receptor adaptor protein 1	87	87	0	0	0		3	30		Hypercholesterolemia, familial, autosomal recessive, 603813; Hypercholesterolemia, familial, autosomal recessive, 603813
1067	RXRB	retinoid X receptor, beta	87	87	0	0	0		0	0.3
1068	PCK1	phosphoenolpyruvate carboxykinase 1 (soluble)	87	74	0	0	13		0.2	224		Phosphoenolpyruvate carboxykinase-1, cytosolic, deficiency, 261680
1069	TFAP2A	transcription factor AP-2 alpha (activating enhancer binding protein 2 alpha)	87	0	71	16	0		0	4		Branchiooculofacial syndrome, 113620
1070	PEMT	phosphatidylethanolamine N-methyltransferase	87	87	0	0	0	candidate	14	98
1071	JAG1	jagged 1	87	59	25	3	0		4	22		Alagille syndrome, 118450; Deafness, congenital heart defects, and posterior embryotoxon; Tetralogy of Fallot, 187500
1072	GLA	galactosidase, alpha	87	60	24	3	0		0	0.1		Fabry disease, 301500; Fabry disease, cardiac variant, 301500
1073	MAPK10	mitogen-activated protein kinase 10	87	74	13	0	0		0.1	112
1074	CBY1	chibby homolog 1 (Drosophila)	87	87	0	0	0	candidate	9	35
1075	HUNK	hormonally up-regulated Neu-associated kinase	87	74	0	0	13		0	2
1076	HS3ST4	heparan sulfate (glucosamine) 3-O-sulfotransferase 4	87	87	0	0	0		0	11
1077	TFAP2B	transcription factor AP-2 beta (activating enhancer binding protein 2 beta)	86	60	26	0	0		0	5		Char syndrome, 169100
1078	HADHB	hydroxyacyl-CoA dehydrogenase/3-ketoacyl-CoA thiolase/enoyl-CoA hydratase (trifunctional protein), beta subunit	86	0	56	30	0		224	444		Trifunctional protein deficiency, 609015
1079	CANT1	calcium activated nucleotidase 1	86	28	58	0	0		4	23		Desbuquois dysplasia, 251450
1080	FOXO1	forkhead box O1	86	60	0	0	26	candidate	81	81
1081	PRKAR2A	protein kinase, cAMP-dependent, regulatory, type II, alpha	86	73	0	0	13	candidate	36	36
1082	MATN3	matrilin 3	86	30	43	0	13		0.2	8		Epiphyseal dysplasia, multiple, 5, 607078; Spondyloepimetaphyseal dysplasia, 608728; {Osteoarthritis susceptibility 2}, 140600
1083	CLASP2	cytoplasmic linker associated protein 2	86	60	0	0	26	candidate	7	57
1084	PRKACB	protein kinase, cAMP-dependent, catalytic, beta	86	60	0	13	13		4	117
1085	EPM2A	epilepsy, progressive myoclonus type 2A, Lafora disease (laforin)	85	60	12	13	0		32	32		Epilepsy, progressive myoclonic 2A (Lafora), 254780; Epilepsy, progressive myoclonic 2B (Lafora), 254780
1086	INPP5K	inositol polyphosphate-5-phosphatase K	85	60	0	25	0	candidate	14	27
1087	RELA	v-rel avian reticuloendotheliosis viral oncogene homolog A	85	0	0	85	0	candidate	32	41
1088	MIR206	microRNA 206	85	0	0	85	0	candidate
1089	ADAMTSL2	ADAMTS-like 2	85	30	55	0	0		0	3		Geleophysic dysplasia 1, 231050; Geleophysic dysplasia 1, 231050
1090	LAMC3	laminin, gamma 3	85	30	0	3	52		0.1	66		Cortical malformations, occipital, 614115
1091	HSD17B4	hydroxysteroid (17-beta) dehydrogenase 4	85	14	71	0	0		25	319		D-bifunctional protein deficiency, 261515; Perrault syndrome 1, 233400
1092	PGK1	phosphoglycerate kinase 1	85	60	25	0	0	myopathy	2	11		Phosphoglycerate kinase 1 deficiency, 300653
1093	MCOLN1	mucolipin 1	85	0	26	59	0		8	8		Mucolipidosis IV, 252650
1094	PDGFA	platelet-derived growth factor alpha polypeptide	85	56	0	3	26	candidate	6	20
1095	PDGFB	platelet-derived growth factor beta polypeptide	85	56	0	3	26		0.9	25		Basal ganglia calcification, idiopathic, 5, 615483; Dermatofibrosarcoma protuberans, 607907; Meningioma, SIS-related, 607174
1096	LUM	lumican	85	60	0	25	0		11	880
1097	TNNT1	troponin T type 1 (skeletal, slow)	84	0	84	0	0	myopathy	1273	1273		Nemaline myopathy 5, Amish type, 605355
1098	HIPK2	homeodomain interacting protein kinase 2	84	74	0	10	0	candidate	8	27
1099	SLC16A2	solute carrier family 16, member 2 (thyroid hormone transporter)	84	0	81	3	0		0.9	14		Allan-Herndon-Dudley syndrome, 300523
1100	ERCC2	excision repair cross-complementing rodent repair deficiency, complementation group 2	84	0	51	33	0		10	10		Cerebrooculofacioskeletal syndrome 2, 610756; Trichothiodystrophy, 601675; Xeroderma pigmentosum, group D, 278730
1101	AAAS	achalasia, adrenocortical insufficiency, alacrimia	84	30	54	0	0		12	22		Achalasia-addisonianism-alacrimia syndrome, 231550
1102	AGTPBP1	ATP/GTP binding protein 1	84	0	0	84	0	candidate	6	31
1103	PPIB	peptidylprolyl isomerase B (cyclophilin B)	84	0	25	20	39		23	444		Osteogenesis imperfecta, type IX, 259440
1104	SOX10	SRY (sex determining region Y)-box 10	83	0	65	18	0		0.2	22		PCWH syndrome, 609136; Waardenburg syndrome, type 2E, with or without neurologic involvement, 611584; Waardenburg syndrome, type 4C, 613266
1105	DNM1L	dynamin 1-like	83	0	0	18	65		9	34		Encephalopahty, lethal, due to defective mitochondrial peroxisomal fission, 614388
1106	IGF1R	insulin-like growth factor 1 receptor	83	28	31	24	0		3	17		Insulin-like growth factor I, resistance to, 270450; Insulin-like growth factor I, resistance to, 270450
1107	ANKH	ANKH inorganic pyrophosphate transport regulator	83	0	54	29	0		18	38		Chondrocalcinosis 2, 118600; Craniometaphyseal dysplasia, 123000
1108	RNASEL	ribonuclease L (2',5'-oligoisoadenylate synthetase-dependent)	83	74	9	0	0		0.6	11		Prostate cancer 1, 601518
1109	SMO	smoothened, frizzled family receptor	82	73	0	9	0		0.3	13		Basal cell carcinoma, somatic
1110	ALDH18A1	aldehyde dehydrogenase 18 family, member A1	82	0	82	0	0		1	34		Cutis laxa, autosomal recessive, type IIIA, 219150
1111	BRAF	v-raf murine sarcoma viral oncogene homolog B	82	0	73	9	0		5	24		Adenocarcinoma of lung, somatic, 211980; Cardiofaciocutaneous syndrome, 115150; Colorectal cancer, somatic; LEOPARD syndrome 3, 613707; LEOPARD syndrome 3, 613707; Melanoma, malignant, somatic; Nonsmall cell lung cancer, somatic; Noonan syndrome 7, 613706
1112	SCARF2	scavenger receptor class F, member 2	82	0	82	0	0		0	7		Van den Ende-Gupta syndrome, 600920
1113	GRB2	growth factor receptor-bound protein 2	82	14	0	3	65		13	146
1114	MSR1	macrophage scavenger receptor 1	82	60	9	0	13		1	45		Barrett esophagus/esophageal adenocarcinoma, 614266; Prostate cancer, hereditary, 176807
1115	DOCK5	dedicator of cytokinesis 5	82	0	0	82	0		1	11
1116	BCL9L	B-cell CLL/lymphoma 9-like	82	0	0	82	0	candidate	4	16
1117	BCL9	B-cell CLL/lymphoma 9	82	0	0	82	0		0	0.5
1118	CFL2	cofilin 2 (muscle)	81	0	0	81	0	myopathy	302	302		Nemaline myopathy 7, autosomal recessive, 610687
1119	GALC	galactosylceramidase	81	30	23	28	0		3	20		Krabbe disease, 245200; Krabbe disease, 245200
1120	EPAS1	endothelial PAS domain protein 1	81	59	0	22	0		30	1354		Erythrocytosis, familial, 4, 611783
1121	RND3	Rho family GTPase 3	81	28	0	53	0		3	37
1122	SNRPN	small nuclear ribonucleoprotein polypeptide N	81	0	78	3	0		3	37		Prader-Willi syndrome, 176270
1123	CHKA	choline kinase alpha	80	28	0	0	52		2	57
1124	KCNJ2	potassium inwardly-rectifying channel, subfamily J, member 2	80	0	77	3	0		5	9		Andersen syndrome, 170390; Atrial fibrillation, familial, 9, 613980; Short QT syndrome-3, 609622
1125	CLTC	clathrin, heavy chain (Hc)	80	28	0	0	52	candidate	48	132
1126	HSPB1	heat shock 27kDa protein 1	80	0	80	0	0		746	1207		Charcot-Marie-Tooth disease, axonal, type 2F, 606595; Neuropathy, distal hereditary motor, type IIB, 608634
1127	RPTOR	regulatory associated protein of MTOR, complex 1	80	0	0	80	0	candidate	8	8
1128	NEU1	sialidase 1 (lysosomal sialidase)	80	0	54	26	0		0.1	0.2		Sialidosis, type I, 256550; Sialidosis, type II, 256550
1129	RAE1	ribonucleic acid export 1	80	30	0	50	0		6	70
1130	CLTA	clathrin, light chain A	80	28	0	0	52	candidate	26	126
1131	ZDHHC13	zinc finger, DHHC-type containing 13	80	28	0	52	0	candidate	2	10
1132	LBR	lamin B receptor	80	14	44	22	0		8	89		HEM skeletal dysplasia, 215140; HEM skeletal dysplasia, 215140; Pelger-Huet anomaly, 169400; Reynolds syndrome, 613471
1133	HSD3B7	hydroxy-delta-5-steroid dehydrogenase, 3 beta- and steroid delta-isomerase 7	80	74	6	0	0		1	20		Bile acid synthesis defect, congenital, 1, 607765
1134	PRKD3	protein kinase D3	80	74	0	6	0	candidate	4	17
1135	PRKAG2	protein kinase, AMP-activated, gamma 2 non-catalytic subunit	80	74	6	0	0		3	44		Cardiomyopathy, familial hypertrophic 6, 600858; Glycogen storage disease of heart, lethal congenital, 261740; Glycogen storage disease of heart, lethal congenital, 261740; Wolff-Parkinson-White syndrome, 194200
1136	CHD7	chromodomain helicase DNA binding protein 7	80	0	77	3	0		4	4		CHARGE syndrome, 214800; Hypogonadotropic hypogonadism 5 with or without anosmia, 612370; Hypogonadotropic hypogonadism 5 with or without anosmia, 612370; {Scoliosis, idiopathic 3}, 608765
1137	SULF2	sulfatase 2	79	73	0	6	0		3	141
1138	CTNNA2	catenin (cadherin-associated protein), alpha 2	79	59	0	7	13		0	70
1139	SUPV3L1	suppressor of var1, 3-like 1 (S. cerevisiae)	79	0	0	79	0	candidate	10	25
1140	NOTCH2	notch 2	79	14	59	6	0		3	39		Alagille syndrome 2, 610205; Hajdu-Cheney syndrome, 102500; Hajdu-Cheney syndrome, 102500
1141	TPI1	triosephosphate isomerase 1	79	60	19	0	0		0	1		Hemolytic anemia due to triosephosphate isomerase deficiency, 615512; Hemolytic anemia due to triosephosphate isomerase deficiency, 615512
1142	TP63	tumor protein p63	79	0	53	26	0		33	33		ADULT syndrome, 103285; Ectrodactyly, ectodermal dysplasia, and cleft lip/palate syndrome 3, 604292; Hay-Wells syndrome, 106260; Limb-mammary syndrome, 603543; Hay-Wells syndrome, 106260; Limb-mammary syndrome, 603543; Orofacial cleft 8, 129400; Rapp-Hodgkin syndrome, 129400; Split-hand/foot malformation 4, 605289
1143	SFTPA2	surfactant protein A2	79	60	6	0	13		0.2	1457		Pulmonary fibrosis, idiopathic, 178500
1144	SULF1	sulfatase 1	79	73	0	6	0		2	30
1145	DYM	dymeclin	79	0	66	13	0		34	56		Dyggve-Melchior-Clausen disease, 223800; Smith-McCort dysplasia, 607326
1146	ENPP1	ectonucleotide pyrophosphatase/phosphodiesterase 1	79	60	7	12	0		1	13		Arterial calcification, generalized, of infancy, 1, 208000; Cole disease, 615522; Hypophosphatemic rickets, autosomal recessive, 2, 613312; Hypophosphatemic rickets, autosomal recessive, 2, 613312; Ossification of posterior longitudinal ligament of spine, 602475; {Diabetes mellitus, non-insulin-dependent, susceptibility to}, 125853; {Obesity, susceptibility to}, 601665
1147	C1QTNF5	C1q and tumor necrosis factor related protein 5	79	60	0	6	13		3	41		Retinal degeneration, late-onset, autosomal dominant, 605670
1148	EDN1	endothelin 1	79	73	0	6	0		3	16		Auriculocondylar syndrome 3, 615706; Question mark ears, isolated, 612798
1149	NDN	necdin, melanoma antigen (MAGE) family member	78	0	78	0	0		2	53		Prader-Willi syndrome, 176270
1150	PPARD	peroxisome proliferator-activated receptor delta	78	60	0	18	0	candidate	9	15
1151	ABCD3	ATP-binding cassette, sub-family D (ALD), member 3	78	0	78	0	0	candidate	11	36
[truncated: 3,690 more rows]

## Sheet: CM
Congenital Myopathy
[truncated: 5,449 more rows]

## Sheet: MM
Metabolic Myopathy
[truncated: 5,377 more rows]

## Sheet: CMS
Congenital Myasthenic Syndrome
[truncated: 6,336 more rows]

## Sheet: ICMD
Ion Channel Muscle Disease
[truncated: 2,884 more rows]

[truncated: 3 more sheets: MS, MFM, VM]
