# Supplementary material for: Integrative Data Mining Highlights Candidate Genes for Monogenic Myopathies
Source: PLoS One. 2014 Oct 29;9(10):e110888. doi: 10.1371/journal.pone.0110888 (PMC4213015; doi:10.1371/journal.pone.0110888)
Supplement: Table S3 — Ranked lists of known genes for each disease group. (XLSX) [file pone.0110888.s003.xlsx]

## Sheet: Table S3
Muscular Dystrophy
Rank	Gene	Name	Score	GO score	%GO	HPO score	%HPO	MPO score	%MPO	%PO	IA score	%IA
1	DMD	dystrophin	1115	352	31.5695	180	16.1435	375	33.6323	49.7758	208	18.6547
2	TTN	titin	1064	520	48.8722	224	21.0526	208	19.5489	40.6015	112	10.5263
3	LMNA	lamin A/C	997	208	20.8626	361	36.2086	284	28.4855	64.6941	144	14.4433
4	TCAP	titin-cap (telethonin)	915	508	55.5191	209	22.8415	86	9.39891	32.2404	112	12.2404
5	DES	desmin	814	252	30.9582	195	23.9558	223	27.3956	51.3514	144	17.6904
6	CAV3	caveolin 3	777	384	49.4208	181	23.2947	196	25.2252	48.5199	16	2.0592
11	SYNE2	spectrin repeat containing, nuclear envelope 2	599	340	56.7613	83	13.8564	16	2.67112	16.5275	160	26.7112
13	SYNE1	spectrin repeat containing, nuclear envelope 1	577	236	40.9012	87	15.078	110	19.0641	34.1421	144	24.9567
17	FKRP	fukutin related protein	560	48	8.57143	333	59.4643	163	29.1071	88.5714	16	2.85714
18	DAG1	dystroglycan 1 (dystrophin-associated glycoprotein 1)	553	288	52.0796	0	0	233	42.1338	42.1338	32	5.78662
19	PLEC	plectin	552	140	25.3623	65	11.7754	171	30.9783	42.7536	176	31.8841
20	CAPN3	calpain 3, (p94)	539	176	32.6531	123	22.82	176	32.6531	55.4731	64	11.8738
22	TRIM32	tripartite motif containing 32	518	92	17.7606	299	57.722	95	18.3398	76.0618	32	6.17761
23	SGCB	sarcoglycan, beta (43kDa dystrophin-associated glycoprotein)	518	112	21.6216	245	47.2973	145	27.9923	75.2896	16	3.0888
24	SGCA	sarcoglycan, alpha (50kDa dystrophin-associated glycoprotein)	503	136	27.0378	163	32.4056	156	31.0139	63.4195	48	9.54274
25	EMD	emerin	487	196	40.2464	180	36.961	79	16.2218	53.1828	32	6.57084
28	SGCG	sarcoglycan, gamma (35kDa dystrophin-associated glycoprotein)	471	112	23.7792	136	28.8747	207	43.949	72.8238	16	3.39703
32	MYOT	myotilin	446	176	39.4619	270	60.5381	0	0	60.5381	0	0
36	DYSF	dysferlin, limb girdle muscular dystrophy 2B (autosomal recessive)	416	36	8.65385	155	37.2596	161	38.7019	75.9615	64	15.3846
80	POMT1	protein-O-mannosyltransferase 1	278	96	34.5324	116	41.7266	18	6.47482	48.2014	48	17.2662
89	FHL1	four and a half LIM domains 1	270	32	11.8519	238	88.1481	0	0	88.1481	0	0
92	SGCD	sarcoglycan, delta (35kDa dystrophin-associated glycoprotein)	266	112	42.1053	0	0	138	51.8797	51.8797	16	6.01504
94	POMGNT1	protein O-linked mannose beta1,2-N-acetylglucosaminyltransferase	265	76	28.6792	92	34.717	81	30.566	65.283	16	6.03774
114	ANO5	anoctamin 5	243	0	0	227	93.4156	0	0	93.4156	16	6.58436
130	FKTN	fukutin	226	84	37.1681	112	49.5575	14	6.19469	55.7522	16	7.07965
193	PABPN1	poly(A) binding protein, nuclear 1	181	40	22.0994	77	42.5414	0	0	42.5414	64	35.3591
262	POMT2	protein-O-mannosyltransferase 2	154	88	57.1429	0	0	18	11.6883	11.6883	48	31.1688
282	PTRF	polymerase I and transcript release factor	149	16	10.7383	124	83.2215	8	5.36913	88.5906	0	0
443	DPM3	dolichyl-phosphate mannosyltransferase polypeptide 3	112	80	71.4286	0	0	0	0	0	32	28.5714
		Average	544.231	182.769	31.0973	167.346	35.2944	128.269	21.9857	57.2801	65.8462	11.6226
Congenital Myopathy
Rank	Gene	Name	Score	GO score	%GO	HPO score	%HPO	MPO score	%MPO	%PO	IA score	%IA
1	TTN	titin	1309	641	48.9687	206	15.7372	315	24.0642	39.8014	147	11.2299
2	ACTA1	actin, alpha 1, skeletal muscle	1291	555	42.9899	441	34.1596	169	13.0906	47.2502	126	9.75988
3	RYR1	ryanodine receptor 1 (skeletal)	1162	349	30.0344	292	25.1291	332	28.5714	53.7005	189	16.2651
4	NEB	nebulin	1146	364	31.7627	370	32.2862	160	13.9616	46.2478	252	21.9895
5	TPM3	tropomyosin 3	1090	425	38.9908	371	34.0367	0	0	34.0367	294	26.9725
7	TPM2	tropomyosin 2 (beta)	998	393	39.3788	311	31.1623	0	0	31.1623	294	29.4589
11	MYH7	myosin, heavy chain 7, cardiac muscle, beta	917	635	69.2475	198	21.5921	0	0	21.5921	84	9.16031
16	TRIM32	tripartite motif containing 32	758	234	30.8707	279	36.8074	203	26.781	63.5884	42	5.5409
22	MTM1	myotubularin 1	702	53	7.54986	211	30.057	354	50.4274	80.4843	84	11.9658
27	TNNT1	troponin T type 1 (skeletal, slow)	663	333	50.2262	141	21.267	0	0	21.267	189	28.5068
33	DNM2	dynamin 2	618	89	14.4013	200	32.3625	224	36.246	68.6084	105	16.9903
44	MYH2	myosin, heavy chain 2, skeletal muscle, adult	527	443	84.0607	0	0	0	0	0	84	15.9393
55	BIN1	bridging integrator 1	454	101	22.2467	209	46.0352	60	13.2159	59.2511	84	18.5022
103	SEPN1	selenoprotein N, 1	333	0	0	0	0	333	100	100	0	0
209	CNTN1	contactin 1	216	34	15.7407	141	65.2778	20	9.25926	74.537	21	9.72222
313	STIM1	stromal interaction molecule 1	170	122	71.7647	33	19.4118	15	8.82353	28.2353	0	0
354	MTMR14	myotubularin related protein 14	160	53	33.125	0	0	65	40.625	40.625	42	26.25
		Average	772.125	298.188	37.3896	212.688	27.8326	136.562	20.2775	48.1102	124.688	14.5002
Metabolic Myopathy
Rank	Gene	Name	Score	GO score	%GO	HPO score	%HPO	MPO score	%MPO	%PO	IA score	%IA
1	GAA	glucosidase, alpha; acid	875	410	46.8571	136	15.5429	309	35.3143	50.8571	20	2.28571
2	PFKM	phosphofructokinase, muscle	840	225	26.7857	162	19.2857	353	42.0238	61.3095	100	11.9048
3	PHKA1	phosphorylase kinase, alpha 1 (muscle)	831	395	47.5331	236	28.3995	150	18.0505	46.4501	50	6.01685
4	GBE1	glucan (1,4-alpha-), branching enzyme 1	822	330	40.146	59	7.17762	333	40.5109	47.6886	100	12.1655
6	ACADVL	acyl-CoA dehydrogenase, very long chain	747	140	18.7416	275	36.8139	222	29.7189	66.5328	110	14.7256
7	GYS1	glycogen synthase 1 (muscle)	746	370	49.5979	0	0	296	39.6783	39.6783	80	10.7239
8	PGM1	phosphoglucomutase 1	709	450	63.4697	159	22.426	0	0	22.426	100	14.1044
12	AGL	amylo-alpha-1, 6-glucosidase, 4-alpha-glucanotransferase	666	480	72.0721	136	20.4204	0	0	20.4204	50	7.50751
14	PYGM	phosphorylase, glycogen, muscle	624	385	61.6987	159	25.4808	0	0	25.4808	80	12.8205
19	GYG1	glycogenin 1	590	480	81.3559	0	0	0	0	0	110	18.6441
24	LDHA	lactate dehydrogenase A	575	200	34.7826	190	33.0435	95	16.5217	49.5652	90	15.6522
25	CPT2	carnitine palmitoyltransferase 2	571	205	35.9019	316	55.3415	0	0	55.3415	50	8.75657
28	PGAM2	phosphoglycerate mutase 2 (muscle)	551	265	48.0944	216	39.2015	0	0	39.2015	70	12.7042
37	PGK1	phosphoglycerate kinase 1	477	260	54.5073	157	32.914	0	0	32.914	60	12.5786
47	ENO3	enolase 3 (beta, muscle)	441	245	55.5556	106	24.0363	0	0	24.0363	90	20.4082
77	PNPLA2	patatin-like phospholipase domain containing 2	354	10	2.82	0	0	334	94.35	94.35	10	2.82
84	LPIN1	lipin 1	344	25	7.26744	141	40.9884	158	45.9302	86.9186	20	5.81395
87	SLC25A20	solute carrier family 25 (carnitine/acylcarnitine translocase), member 20	340	190	55.8824	120	35.2941	0	0	35.2941	30	8.82353
116	SLC22A5	solute carrier family 22 (organic cation/carnitine transporter), member 5	311	60	19.2926	123	39.5498	108	34.7267	74.2765	20	6.43087
		Average	600.737	269.737	43.2822	141.632	25.0482	124.105	20.8855	45.9338	65.2632	10.7835
Congenital Muscular Dystrophy
Rank	Gene	Name	Score	GO score	%GO	HPO score	%HPO	MPO score	%MPO	%PO	IA score	%IA
1	COL6A3	collagen, type VI, alpha 3	1093	325	29.7347	365	33.3943	0	0	33.3943	403	36.871
2	COL6A2	collagen, type VI, alpha 2	1045	205	19.6172	398	38.0861	52	4.97608	43.0622	390	37.3206
3	COL6A1	collagen, type VI, alpha 1	1044	237	22.7011	365	34.9617	52	4.98084	39.9425	390	37.3563
4	LARGE	like-glycosyltransferase	971	413	42.5335	204	21.0093	341	35.1184	56.1277	13	1.33883
5	POMGNT1	protein O-linked mannose beta1,2-N-acetylglucosaminyltransferase	782	472	60.3581	106	13.555	191	24.4246	37.9795	13	1.6624
6	LMNA	lamin A/C	770	174	22.5974	318	41.2987	252	32.7273	74.026	26	3.37662
7	FKRP	fukutin related protein	757	177	23.3818	282	37.2523	285	37.6486	74.9009	13	1.71731
8	LAMA2	laminin, alpha 2	726	207	28.5124	126	17.3554	289	39.8072	57.1625	104	14.3251
9	POMT1	protein-O-mannosyltransferase 1	701	476	67.903	153	21.826	33	4.70756	26.5335	39	5.56348
13	FKTN	fukutin	594	443	74.5791	114	19.1919	24	4.0404	23.2323	13	2.18855
16	POMT2	protein-O-mannosyltransferase 2	548	476	86.8613	0	0	33	6.0219	6.0219	39	7.11679
18	DPM2	dolichyl-phosphate mannosyltransferase polypeptide 2, regulatory subunit	527	488	92.5996	0	0	0	0	0	39	7.40038
21	ITGA7	integrin, alpha 7	501	118	23.5529	0	0	279	55.6886	55.6886	104	20.7585
25	TCAP	titin-cap (telethonin)	492	174	35.3659	140	28.4553	165	33.5366	61.9919	13	2.64228
30	DNM2	dynamin 2	468	28	5.98291	132	28.2051	139	29.7009	57.906	169	36.1111
255	FHL1	four and a half LIM domains 1	290	118	40.6897	172	59.3103	0	0	59.3103	0	0
360	SEPN1	selenoprotein N, 1	214	0	0	0	0	214	100	100	0	0
386	CHKB	choline kinase beta	199	146	73.3668	0	0	0	0	0	52	26.1307
		Average	651.222	259.833	41.6854	159.722	21.8834	130.5	22.9655	44.8489	101.111	13.4378
Congenital Myasthenic Syndrome
Rank	Gene	Name	Score	GO score	%GO	HPO score	%HPO	MPO score	%MPO	%PO	IA score	%IA
1	CHRNA1	cholinergic receptor, nicotinic, alpha 1 (muscle)	1595	620	38.8715	385	24.1379	254	15.9248	40.0627	336	21.0658
2	CHRNE	cholinergic receptor, nicotinic, epsilon	1321	383	28.9932	358	27.1007	268	20.2877	47.3883	312	23.6185
3	CHRNG	cholinergic receptor, nicotinic, gamma	1219	370	30.3527	203	16.653	334	27.3995	44.0525	312	25.5947
4	MUSK	muscle, skeletal, receptor tyrosine kinase	1185	490	41.3502	300	25.3165	371	31.308	56.6245	24	2.02532
5	CHRND	cholinergic receptor, nicotinic, delta	1159	462	39.8619	385	33.2183	0	0	33.2183	312	26.9198
6	CHRNB1	cholinergic receptor, nicotinic, beta 1 (muscle)	1082	547	50.5545	316	29.2052	123	11.3678	40.573	96	8.87246
7	AGRN	agrin	1045	452	43.2536	149	14.2584	300	28.7081	42.9665	144	13.7799
8	CHAT	choline O-acetyltransferase	1025	315	30.7317	191	18.6341	423	41.2683	59.9024	96	9.36585
14	DOK7	docking protein 7	701	278	39.6576	275	39.2297	124	17.689	56.9187	24	3.42368
18	RAPSN	receptor-associated protein of the synapse	650	127	19.5385	410	63.0769	113	17.3846	80.4615	0	0
48	SCN4A	sodium channel, voltage-gated, type IV, alpha subunit	415	124	29.8795	36	8.6747	135	32.5301	41.2048	120	28.9157
56	LAMB2	laminin, beta 2 (laminin S)	409	231	56.4792	22	5.37897	156	38.1418	43.5208	0	0
60	COLQ	collagen-like tail subunit (single strand of homotrimer) of asymmetric acetylcholinesterase	400	110	27.5	190	47.5	76	19	66.5	24	6
192	GFPT1	glutamine--fructose-6-phosphate transaminase 1	254	110	43.3071	0	0	0	0	0	144	56.6929
466	DPAGT1	dolichyl-phosphate (UDP-N-acetylglucosamine) N-acetylglucosaminephosphotransferase 1 (GlcNAc-1-P transferase)	162	102		36		0			24	14.8148
		Average	841.467	314.733	37.1665	217.067	25.1703	178.467	21.5007	46.671	131.2	16.0726
Ion Channel Muscle Disease
Rank	Gene	Name	Score	GO score	%GO	HPO score	%HPO	MPO score	%MPO	%PO	IA score	%IA
1	SCN4A	sodium channel, voltage-gated, type IV, alpha subunit	2505	912	36.4072	499	19.9202	518	20.6786	40.5988	576	22.994
2	CACNA1S	calcium channel, voltage-dependent, L type, alpha 1S subunit	2182	960	43.9963	328	15.0321	414	18.9734	34.0055	480	21.9982
4	CLCN1	chloride channel 1, skeletal muscle	1547	720	46.5417	234	15.1261	497	32.1267	47.2527	96	6.20556
		Average	2078	864	42.3151	353.667	16.6928	476.333	23.9263	40.619	384	17.0659
Myotonic Syndrome
Rank	Gene	Name	Score	GO score	%GO	HPO score	%HPO	MPO score	%MPO	%PO	IA score	%IA
1	DMPK	dystrophia myotonica-protein kinase	1847	864	46.7786	438	23.7141	495	26.8002	50.5143	50	2.70709
2	CAV3	caveolin 3	1701	913	53.6743	313	18.4009	450	26.455	44.856	25	1.46972
3	ATP2A1	ATPase, Ca++ transporting, cardiac muscle, fast twitch 1	1401	766	54.6752	63	4.49679	247	17.6303	22.1271	325	23.1977
5	HSPG2	heparan sulfate proteoglycan 2	1187	24	2.0219	250	21.0615	338	28.4751	49.5366	575	48.4414
59	CNBP	CCHC-type zinc finger, nucleic acid binding protein	526	0	0	501	95.2471	0	0	95.2471	25	4.75285
		Average	1332.4	513.4	31.43	313	32.5841	306	19.8721	52.4562	200	16.1138
Myofibrillar Myopathy
Rank	Gene	Name	Score	GO score	%GO	HPO score	%HPO	MPO score	%MPO	%PO	IA score	%IA
1	DES	desmin	2037	873	42.8571	298	14.6294	434	21.3058	35.9352	432	21.2077
5	CRYAB	crystallin, alpha B	1665	914	54.8949	424	25.4655	183	10.991	36.4565	144	8.64865
7	FLNC	filamin C, gamma	1519	748	49.2429	243	15.9974	240	15.7999	31.7972	288	18.9598
8	LDB3	LIM domain binding 3	1452	666	45.8678	388	26.7218	350	24.1047	50.8264	48	3.30579
9	MYOT	myotilin	1447	996	68.8321	451	31.1679	0	0	31.1679	0	0
129	BAG3	BCL2-associated athanogene 3	487	0	0	247	50.7187	144	29.5688	80.2875	96	19.7125
192	SEPN1	selenoprotein N, 1	304	0	0	0	0	304	100	100	0	0
		Average	1273	599.571	37.385	293	23.5287	236.429	28.8243	52.353	144	10.2621
Vacuolar Myopathy
Rank	Gene	Name	Score	GO score	%GO	HPO score	%HPO	MPO score	%MPO	%PO	IA score	%IA
1	LAMP2	lysosomal-associated membrane protein 2	1969	1006	51.0919	732	37.1762	0	0	37.1762	231	11.7318
2	VCP	valosin containing protein	1630	0	0	937	57.4847	0	0	57.4847	693	42.5153
6	GNE	glucosamine (UDP-N-acetyl)-2-epimerase/N-acetylmannosamine kinase	1073	0	0	996	92.8239	0	0	92.8239	77	7.17614
28	VMA21	VMA21 vacuolar H+-ATPase homolog (S. cerevisiae)	1006	1006	100	0	0	0	0	0	0	0
		Average	1419.5	503	37.773	666.25	46.8712	0	0	46.8712	250.25	15.3558
		Ruler			100		100		100	100		100
					100		100		100	100		100
					100		100		100	100		100
